# Supplementary material for: Harnessing Avidity: Quantifying the Entropic and Energetic Effects of Linker Length and Rigidity for Multivalent Binding of Antibodies to HIV-1
Source: Cell Syst. 2019 Nov 27;9(5):466–474.e7. doi: 10.1016/j.cels.2019.09.007 (PMC6892280; doi:10.1016/j.cels.2019.09.007)
Supplement: Data S1. Mathematica Notebooks, Related to Figures 1, 2, 3, and STAR Methods [file mmc2.zip]

Archive with 1 entries (1 files):
- Data S1_spl_ Mathematica Notebook_spl_ related to STAR Methods.nb
