# Supplementary material for: Harnessing Avidity: Quantifying the Entropic and Energetic Effects of Linker Length and Rigidity for Multivalent Binding of Antibodies to HIV-1
Source: Cell Syst. 2019 Nov 27;9(5):466–474.e7. doi: 10.1016/j.cels.2019.09.007 (PMC6892280; doi:10.1016/j.cels.2019.09.007)
Supplement: Data S1. Mathematica Notebooks, Related to Figures 1, 2, 3, and STAR Methods [file mmc2.zip › Data S1_spl_ Mathematica Notebook_spl_ related to STAR Methods.nb]

(* Content-type: application/vnd.wolfram.mathematica *)

(*** Wolfram Notebook File ***)
(* http://www.wolfram.com/nb *)

(* CreatedBy='Mathematica 11.1' *)

(*CacheID: 234*)
(* Internal cache information:
NotebookFileLineBreakTest
NotebookFileLineBreakTest
NotebookDataPosition[       158,          7]
NotebookDataLength[   5386059,      91389]
NotebookOptionsPosition[   5368193,      91092]
NotebookOutlinePosition[   5377795,      91265]
CellTagsIndexPosition[   5377725,      91260]
WindowFrame->Normal*)

(* Beginning of Notebook Content *)
Notebook[{

Cell[CellGroupData[{
Cell["\<\
Supporting Information for Harnessing Avidity: Quantifying Entropic and \
Energetic Effects of Linker Length and Rigidity Required for Multivalent \
Binding of Antibodies to HIV-1 Spikes \
\>", "Title",
 CellChangeTimes->{{3.72262483504533*^9, 3.7226248812934375`*^9}, {
  3.74414297457115*^9, 3.7441429819839935`*^9}, {3.76747351633897*^9, 
  3.767473522849722*^9}},ExpressionUUID->"e01ee51c-1400-4cc1-a680-\
e8d534f0fd7f"],

Cell[TextData[{
 "The following code reproduces the plots in the main text. Made on ",
 StyleBox["Mathematica",
  FontSlant->"Italic"],
 " version 11.3.0 for Windows. Sections can be opened by mouse click."
}], "Text",
 CellChangeTimes->{{3.667939369207074*^9, 3.667939407267251*^9}, 
   3.6858484215949364`*^9, {3.690864711981011*^9, 3.690864723803439*^9}, {
   3.722625127241167*^9, 3.7226251278913417`*^9}, {3.744142996477926*^9, 
   3.744142997045909*^9}, {3.7469314305288277`*^9, 
   3.746931431425213*^9}},ExpressionUUID->"cd24f4af-2879-447b-8ce3-\
c67cf9ef46ea"],

Cell[CellGroupData[{

Cell["Figures", "Section",
 CellChangeTimes->{{3.7655134844080086`*^9, 3.7655134853352623`*^9}, {
   3.7656569496182685`*^9, 3.7656569497699223`*^9}, 3.7656743322745943`*^9, 
   3.7656938234248915`*^9},ExpressionUUID->"9cc6c685-9956-4dc8-8392-\
9b05651945a1"],

Cell[CellGroupData[{

Cell["Figure 2: Statistical Mechanics Model of Bivalent Binding", "Subsection",
 CellChangeTimes->{{3.765570734177329*^9, 3.7655707519295964`*^9}, {
   3.765570797150018*^9, 3.765570806430354*^9}, {3.7655708366132526`*^9, 
   3.7655708375505333`*^9}, 3.7655710805351505`*^9, 3.765592913548929*^9, {
   3.765679778857546*^9, 
   3.7656797898574486`*^9}},ExpressionUUID->"230f8965-c6ae-4a1c-aeec-\
f2449bc6871a"],

Cell["\<\
Figure 2 presents the model of diFab neutralization  considered in this work\
\>", "Text",
 CellChangeTimes->{{3.7447820327031364`*^9, 3.7447820596276054`*^9}, {
  3.74478213459096*^9, 3.7447822579024467`*^9}, {3.767470023588853*^9, 
  3.7674700391843863`*^9}},ExpressionUUID->"30d191d0-feba-4bc0-9be7-\
23c5bdd08c73"],

Cell[CellGroupData[{

Cell[TextData[{
 "Figure 2C: The relative probability that a diFab bivalently (",
 Cell[BoxData[
  FormBox[
   SubscriptBox["p", "2"], TraditionalForm]],ExpressionUUID->
  "25189e2e-f582-4bad-bee6-e1e0b140a363"],
 ") rather than monovalently (",
 Cell[BoxData[
  FormBox[
   SubscriptBox["p", "1"], TraditionalForm]],ExpressionUUID->
  "70c45eba-5a1b-4a2b-98d9-6cf24c4453a2"],
 ") binds to an HIV Envelope spike"
}], "Item",
 CellChangeTimes->{{3.744782021230683*^9, 3.7447820315374126`*^9}, {
  3.744782063802064*^9, 3.7447821022482233`*^9}, {3.744782260747691*^9, 
  3.744782299789782*^9}},ExpressionUUID->"25bd243c-0f94-4041-a451-\
730d6e69946a"],

Cell[TextData[{
 "Figure 2D: The predicted ",
 Cell[BoxData[
  FormBox[
   SubscriptBox["IC", "50"], TraditionalForm]],ExpressionUUID->
  "14fd71f3-4075-45e2-aa25-78510cd6a9bc"],
 " values of these diFabs"
}], "Item",
 CellChangeTimes->{{3.744782021230683*^9, 3.7447820315374126`*^9}, {
  3.744782063802064*^9, 3.7447821270900707`*^9}, {3.7447823013917246`*^9, 
  3.7447823586154137`*^9}, {3.767470057454399*^9, 
  3.7674700605151196`*^9}},ExpressionUUID->"3f88e27f-74ed-47ad-a003-\
43931457de43"]
}, Open  ]],

Cell[CellGroupData[{

Cell[BoxData[
 RowBox[{
  RowBox[{"(*", " ", 
   RowBox[{
   "Probability", " ", "of", " ", "the", " ", "bivalently", " ", "bound", " ",
     "state", " ", "relative", " ", "to", " ", "the", " ", "monovalently", 
    " ", "bound", " ", "state"}], " ", "*)"}], "\[IndentingNewLine]", 
  RowBox[{
   RowBox[{
    RowBox[{"leg", "=", 
     RowBox[{"LineLegend", "[", 
      RowBox[{
       RowBox[{"colors2", "[", 
        RowBox[{"[", 
         RowBox[{"All", ",", "2"}], "]"}], "]"}], ",", 
       RowBox[{"{", 
        RowBox[{
        "\"\<\!\(\*StyleBox[\"s\",FontSlant->\"Italic\"]\)=10\>\"", ",", 
         "\"\<\!\(\*StyleBox[\"s\",FontSlant->\"Italic\"]\)=30\>\"", ",", 
         "\"\<\!\(\*StyleBox[\"s\",FontSlant->\"Italic\"]\)=50\>\"", ",", 
         "\"\<\!\(\*StyleBox[\"s\",FontSlant->\"Italic\"]\)=70\>\""}], "}"}], 
       ",", 
       RowBox[{"LegendFunction", "\[Rule]", "frame"}], ",", 
       RowBox[{"LegendMargins", "\[Rule]", "4"}], ",", 
       RowBox[{"Spacings", "\[Rule]", 
        RowBox[{"{", 
         RowBox[{"0.4", ",", "0.4"}], "}"}]}]}], "]"}]}], ";"}], "\n", 
   RowBox[{
    RowBox[{"plotCurves", "=", 
     RowBox[{
      RowBox[{"Quiet", "@", 
       RowBox[{"Table", "[", "\[IndentingNewLine]", 
        RowBox[{
         RowBox[{"{", 
          RowBox[{"dsDNA", ",", 
           RowBox[{"\[Alpha]", " ", 
            RowBox[{"n", "[", 
             RowBox[{"dsDNA", ",", "ssDNA"}], "]"}]}]}], "}"}], 
         "\[IndentingNewLine]", ",", 
         RowBox[{"{", 
          RowBox[{"ssDNA", ",", "10", ",", "70", ",", "20"}], "}"}], ",", 
         RowBox[{"{", 
          RowBox[{"dsDNA", ",", 
           RowBox[{"1", "/", "10"}], ",", "100", ",", 
           RowBox[{"1", "/", "10"}]}], "}"}]}], "]"}]}], "/.", 
      "parameters"}]}], ";"}], "\[IndentingNewLine]", 
   RowBox[{
    RowBox[{"plot2C", "=", 
     RowBox[{"ListPlot", "[", 
      RowBox[{"plotCurves", ",", 
       RowBox[{"PlotRange", "\[Rule]", 
        RowBox[{"{", 
         RowBox[{
          RowBox[{"{", 
           RowBox[{"0", ",", "101"}], "}"}], ",", 
          RowBox[{"{", 
           RowBox[{"0", ",", "109"}], "}"}]}], "}"}]}], ",", 
       RowBox[{"Joined", "\[Rule]", "True"}], ",", 
       RowBox[{"FrameTicks", "\[Rule]", "frameTicks2C"}], ",", 
       RowBox[{"FrameLabel", "\[Rule]", "frameLabel2C"}], ",", 
       RowBox[{"PlotStyle", "\[Rule]", "colors2"}], ",", 
       RowBox[{"PlotLegends", "\[Rule]", 
        RowBox[{"Placed", "[", 
         RowBox[{"leg", ",", 
          RowBox[{"Scaled", "[", 
           RowBox[{"{", 
            RowBox[{
             RowBox[{"{", 
              RowBox[{"0.23", ",", "0.75"}], "}"}], ",", 
             RowBox[{"{", 
              RowBox[{"0.5", ",", "0.5"}], "}"}]}], "}"}], "]"}]}], "]"}]}], 
       ",", 
       RowBox[{"Evaluate", "@", "opts"}]}], "]"}]}], ";"}], 
   "\[IndentingNewLine]", 
   RowBox[{"(*", " ", 
    RowBox[{"Predicted", " ", 
     SubscriptBox["IC", "50"], "s", " ", "of", " ", "diFabs"}], " ", "*)"}], 
   "\[IndentingNewLine]", 
   RowBox[{
    RowBox[{"predictionsIncludingSsDNA", "=", 
     RowBox[{
      RowBox[{"Table", "[", 
       RowBox[{
        RowBox[{"{", 
         RowBox[{"dsDNA", ",", 
          FractionBox["KD1", 
           RowBox[{"1", "+", 
            RowBox[{"\[Alpha]", " ", 
             RowBox[{"n", "[", 
              RowBox[{"dsDNA", ",", "ssDNA"}], "]"}]}]}]]}], "}"}], ",", 
        RowBox[{"{", 
         RowBox[{"ssDNA", ",", "10", ",", "70", ",", "20"}], "}"}], ",", 
        RowBox[{"{", 
         RowBox[{"dsDNA", ",", "1", ",", "100", ",", 
          RowBox[{"1", "/", "10"}]}], "}"}]}], "]"}], "/.", "parameters"}]}], 
    ";"}], "\[IndentingNewLine]", 
   RowBox[{
    RowBox[{"plot2D", "=", 
     RowBox[{"Show", "[", 
      RowBox[{"ListLogPlot", "[", 
       RowBox[{"predictionsIncludingSsDNA", ",", 
        RowBox[{"Joined", "\[Rule]", "True"}], ",", 
        RowBox[{"PlotRange", "\[Rule]", 
         RowBox[{"{", 
          RowBox[{
           RowBox[{"{", 
            RowBox[{
             RowBox[{"-", "2"}], ",", "103"}], "}"}], ",", 
           RowBox[{"{", 
            RowBox[{
             SuperscriptBox["10", 
              RowBox[{"-", "0.5"}]], ",", 
             SuperscriptBox["10", "2.1"]}], "}"}]}], "}"}]}], ",", 
        RowBox[{"FrameLabel", "\[Rule]", "frameLabel2D"}], ",", 
        RowBox[{"FrameTicks", "\[Rule]", "frameTicks2D"}], ",", 
        RowBox[{"PlotStyle", "\[Rule]", "colors2"}], ",", 
        RowBox[{"Evaluate", "@", "opts"}]}], "]"}], "]"}]}], ";"}], 
   "\[IndentingNewLine]", 
   RowBox[{"Grid", "[", 
    RowBox[{
     RowBox[{"{", 
      RowBox[{"{", 
       RowBox[{"plot2C", ",", "plot2D"}], "}"}], "}"}], ",", 
     RowBox[{"Spacings", "\[Rule]", "2"}], ",", 
     RowBox[{"Alignment", "\[Rule]", "Top"}]}], "]"}]}]}]], "Input",
 CellChangeTimes->{{3.739162106589897*^9, 3.739162173565764*^9}, {
   3.7391754526475353`*^9, 3.739175462683526*^9}, {3.7391754951817255`*^9, 
   3.739175529374821*^9}, {3.7391755825909805`*^9, 3.7391756323778505`*^9}, {
   3.7391777426049156`*^9, 3.739177786865472*^9}, {3.740498129453575*^9, 
   3.740498139684667*^9}, {3.741125760220245*^9, 3.741125785367181*^9}, {
   3.741125820993043*^9, 3.7411259228660975`*^9}, 3.7411261177285943`*^9, 
   3.741126434533084*^9, {3.7411269246095004`*^9, 3.7411269247795353`*^9}, {
   3.744579841058237*^9, 3.7445798481795554`*^9}, {3.74457989410715*^9, 
   3.7445799164439325`*^9}, {3.7445799482257156`*^9, 
   3.7445799505181847`*^9}, {3.7445803111740456`*^9, 3.7445803301178985`*^9}, 
   3.744581673576581*^9, {3.7445817477376804`*^9, 3.744581752909837*^9}, 
   3.74458193688161*^9, {3.7445819779604864`*^9, 3.7445820476804686`*^9}, {
   3.7445821036101093`*^9, 3.74458210559896*^9}, {3.7445821433217936`*^9, 
   3.7445821768605876`*^9}, {3.7445822097984242`*^9, 
   3.7445822836064167`*^9}, {3.7445838701602573`*^9, 
   3.7445838760405235`*^9}, {3.7446609452368364`*^9, 3.744660949618413*^9}, {
   3.744661246029254*^9, 3.74466125882742*^9}, 3.7447503208587084`*^9, {
   3.744750714105546*^9, 3.7447507641074653`*^9}, {3.744770989355894*^9, 
   3.7447709927418103`*^9}, {3.7447711184655013`*^9, 3.744771162097788*^9}, {
   3.7447712211548033`*^9, 3.744771309813669*^9}, {3.7447715098237467`*^9, 
   3.7447715378697634`*^9}, {3.744771587774253*^9, 3.7447715906436095`*^9}, {
   3.744771640487297*^9, 3.7447717613310738`*^9}, 3.7655707917457523`*^9, {
   3.765570885660226*^9, 3.765570957304494*^9}, {3.765571266026368*^9, 
   3.7655713092469034`*^9}, {3.7655713552395287`*^9, 3.765571359623588*^9}, {
   3.765571496650679*^9, 3.765571546423529*^9}, {3.765571709431117*^9, 
   3.7655717108219333`*^9}, 3.7655717692572365`*^9, {3.7655719884295416`*^9, 
   3.7655719887722406`*^9}, {3.76559135324008*^9, 3.765591365706498*^9}, {
   3.7655914150681767`*^9, 3.765591441474165*^9}, {3.7655917906825705`*^9, 
   3.7655918157760925`*^9}, {3.7655919024412303`*^9, 
   3.7655919972619076`*^9}, {3.7655924434842405`*^9, 3.765592499927313*^9}, {
   3.765674492806576*^9, 3.7656744937473097`*^9}, {3.765674614123734*^9, 
   3.7656746148532662`*^9}, {3.7656760426662836`*^9, 
   3.7656760585162067`*^9}, {3.7656761188474555`*^9, 
   3.7656762153743787`*^9}, {3.767470716313429*^9, 3.7674707597938957`*^9}, {
   3.7674708002765827`*^9, 3.7674708759202623`*^9}, {3.767472082180485*^9, 
   3.7674720887103524`*^9}, 3.767472721571199*^9, {3.7674727765650573`*^9, 
   3.7674728225518336`*^9}, 3.7674735751682625`*^9, 3.776196704292987*^9},
 CellLabel->"In[50]:=",ExpressionUUID->"45376e52-61f0-474b-949d-24a1bd6f78d3"],

Cell[BoxData[
 TagBox[GridBox[{
    {
     TagBox[
      GraphicsBox[{{{}, {{{}, {}, 
           {RGBColor[
            0.5477407734491414, 0.6781411651751702, 0.9198755683649779], 
            PointSize[0.003666666666666667], Thickness[0.008], 
            LineBox[CompressedData["
1:eJw1m3c8lf//xjWQjBRCpZBsMrLHuaxjc/Y5WjS0P6VUUhQaKipFQxEVWpo0
pJ1ooKEyUhlllIZKRuTn+/M6/unh4T7Pc51n1znnfr/v1601dwUndKiEhETL
MAmJ//17OPV/PwWMD8OWS5y/zWIM/v6Y8cXOfLRuEYth+f8/FYy/K6x2eJSJ
/17N6DnoGT6qhsWQ+P+fOkZZgKrS9s/i4xsZTQ9SmvL/sRgL/v+niXHMPO9k
2lg2Pb6VMVOUFOBpwWaUlf7vp41xJH6I8m02m3g/GDo121bLrhEf385InJdt
6ZDGJv4vxhy908HTS8SP/81oevqMH/GHTc/3hxGs/K74mAGHeF2Maq9xNz+H
cIjXzbj+9F7a/DQO8f4yjthUWU6u5RCvl1G6fvVVB00u8f4xjGPWPSlaxCWe
BDYo3tz15gqXjpeA2uWz6TulecQfgsxFsyb1zuLR44cik63xyLOAR883DI42
q5sS1PnEG44RAWeWtmzkE284jqx41LGxlU88SWhgXM2qIAHxpKD/xNKstVxA
PGkk2EW/G+EjJN4ImGzwPNbzREi8EXDJWabVyhYRTwa+5ps6JT6IiDcS6soJ
t8NWBRFPFlVjl2ktlptOPDk8PXezdcK56cSTw/e6kFH3eDOIJ48/7y8+Shw2
k3gKOPCXeaSgYCbxRmFUz+r/NkfMIp4izHLmH9J3mk3HK6LqQ3NP68hg4ivC
M7hXTrY+mB4/GjFlw3pagkPo+UYj61zz0wcVIcQbg8DX6rUOfnOINwZBGypj
1z2eQ7wxeJ3LOnjcdy7xlOCgfHXrx5dziacEnS2X2EuC5xFPGbu7fU/NaZ9H
PGU8q3Vr694+n3jKODDjjdt83VDiqYDx5F9OxeNQ4qnAV2Hqt6jwBcQbC339
LfUHJi8k3lgcl1rvNb1mIfHG4m+DVs+QQ4uIp4oNke+/Ppm5mHiqQPxpv9/6
S4inhg2yTXF3epcQTw0FH+5zwqqWEk8N+1nmzX43lxFPHU5rw5vTT/1HPHV4
azMTzqcvJ944fA84c6H0yArijYOKjMHaLHYY8cZB92ANz6EmjHjj4Xe9Zfyb
hSuJNx4P9pWtOtazkngToDRkb+LTfauINwFnomymbTELJ94EVD3cU91bEU48
DaxKm3N0UfRq4mkgo6V/Xq/xGuJNxJI7qP7WsIZ4E/Hvxrvt6zLWEm8ijhoy
WirmRhBvEuTO5i9wMllHvEkwK9KI/vVvHfE0scdK8rZ1VSQdr4ltJ82bvAvW
E18TlZvPf115fAM9XhMXigLV/yRH0fNponN/npzm7mjiaSHwUlGtw96NxNNC
9eK72ofSNxFPCzfz66UfBMUQTwvDVMPu5rbGEE8Lp8zqd+RvjCWeNqrU2zWk
1eOIp42Da6fkvrweRzxtSP79+5E5ezPxtPH8RajkfpktxNPG2b17G77f2EK8
yTi8WvJPwqqtxJsMnZ2ySzLMthFvMpadWKk7t2Mb8SbD/fbRd/L34ok3GVNu
9Ku/T95OPB280SvzVVy+g3g6mD7SuLIxcCfxdCAKPat92C6BeDq4u14zZ61R
IvF0MCKjsfv2lF3Em4KNSSuabujvJt4UZLuFrs6ftod4U1Agv+HfX50k4k1B
nvsMjSX5ScSbglEJ/5mUee0lni4+fAmTDmzYSzxdDDPjPxsXu494upBX29Q3
c0oy8XSh3eCxyO1ZMvF0Uat71r9vYwrx9DBqXMCswmn7iacHFecj9y/82E88
PbxKtZuqkHeAeHqw33z1k2zUQeLpwXL0yqIPvoeIp4813sWs+9qpxNPHikmb
7n+VOEw8fWRNjx11tOkw8fSxc0NRp+KrI8TTx66rCaO3PU4jngH4Gk2vnUvS
iWeAYwprz20sO0o8A0yTjO3bWZtBPAOMWJF1mL8+k3gGkK2s/E9Z9hjxDGGT
kVx+MvMY8QzhfuJPrrXDceIZouCmz7jWmuPEM0SC00pWy6YTxDOE/6KIgtmG
WcQzwrnl3M6ImiziGaE3+smXkKRs4hkhNiTmrqdfDvGMMNzO/PsMhZPEM0Jm
rYpP+ZuTxDNGhH/48BfZp4hnDItKfuHBDaeJZwyB37qNQtEZ4hkjtV5YzXQ8
Szxj6GuvqU3XyyWeCfavua97YNw54plg7zl8X6JynngmUBj1RCFI7QLxTHBn
stTWZ6MvEs8E395V7bp95CLxTDE0YFbGOMNLxDPFPcXNaZK3LhHPFCdMpbjH
eZeJZ4r+yI8xyu2XiWeKOfu+VMfsyyPeVFRcD5aXt8sn3lRsPVr49MPHfOJN
hQ5/R6nmgSvEm4r4rbxXXX5XiTcVPxWu3tgrc414ZlhhGhk2tvTa4PHqZmj2
qZHMS7lOfDO0bPpwMWVeweDj/cxQ0PekotX2Bj2fGYI5J4c1KBcO8mLM8OXs
V4XznYX0/GZ4o8kcHlN/c5CXZ4bH0nPtEl7eojxmCJ3/gz386e1BXpMZXizJ
ZWo9vUP5zPFd1u1q4uK7lM8c+Ut/3trXfpfymcNGdWjpneh7lM8cP42tzpor
3Kd85hAtdGyUOnGf8g387pJwc7bjA8pnjuofdu5BNQ8onzn0dX8HqkYXUT5z
3I/6HXtD5yHlM4d9vJx/6IuHlM8CHrMKuuw3F1M+C+gkuWcH25dQPgvcWtAe
2PWnhPJZ4AXDutKw4BHls8CBjiH9GrGPKZ8FusfJr+kOeEL5LLC12fr1J+2n
lM8CJ098PSfX95TyWSB/3vEth96VUj4LHK31rMkvKqN8lshXr526+3I55bOE
T2XvSM7JZ5TPEgZabtEH2c8pnyXOtKX7G1Y8p3yWOJjsVB4pekH5LKEhFdVw
tP4F5bOE/eR7fy8vf0n5LLH5Z+v45/0vKZ8lHunlVyrur6B8ljh33yQoyfQV
5ZsGicP6c5eUvqJ805CUeSmgcPlryjcNzecTVDNV3lC+adA8co5nfe8N5ZuG
7NAHjLSVlZRvGkIZl6/+0K2ifNOQaTTJmVtfRfmmoa+3c9jHzGrKNw1mS//V
PwitoXzT0PWXF6Js9pbyWSE/Qv56Z/9bymcFVsb110mvaymfFTLe/Jkx7NI7
ymeFa+EyOeH73lM+KxjPmf9Eav0HymcF8w8ZAe2WdZTPCp7JKdVjz9dRPiuM
0X5yKd6onvJZod3gyidhbj3ls0LV+NLmI2YNlM8acTPK9iy63kD5rHHRbfiE
CrdGymeNzTWJFu0vGymfNRZLHGioCv1I+axR0XAsO7P3I+WzBmd9UUjwwU+U
zxrLaz6EGls3UT5ryKi9Xz2puonyWSN7R8tNVkwz5bPG3slp76qMWiifDRZd
tG95/raF8tlAJrsqhJPUSvlsEOsfz4jw/kz5bOA0akN7kPQXymcD5Q0m01We
fKF8NkhvWf+qaG8b5bPBXk6h5ZbZXymfDYoM3xStMPtG+WxwtoYVmCX9nfLZ
wChLOJbx8Tvls8VKn7o203k/KJ8tQiduWTqq8gfls8XHL5NDn/u3Uz5baPvt
i4gtaad8tqj88DbGwv0n5bOFzaFrGb8e/KR8tigZ/cvyNfMX5bNF9Oua982l
vyifLXR4Rzc7Cn5TPltMXnHB82PDb8pnh3VzNJJ/rOqgfHaorfmsGC71h/LZ
4ezE4AvR6X8onx2iO9mZ2radlM8OzYGrgla/6aR8duAgPmXrui7KZwffOWcD
F0/spnx2EJnHlVk86qZ8drg6c+H+jjU9lM8O064cDH+o95fy2SPvJDfy6ru/
lM8eZ3p7emsP9lI+e6Rc1DrsL+ijfPZ4czHdXEP9H+Wzx2LvXa0hdf8onz2Y
owQmprn9lM8ep2XKBf7OEhjMZ4+cFDWz96ckMJjPHnLS/+68UhmCwXz2QNpS
puPWIRjM54DSPXlTNDuHYDCfA4rrwhsSlg4d5Fk64OvhdZMTGoYO8vwc0Lgz
9ZLBzGGDvAUO6HVNjgivGjbIi3GArOBt7Grh8EFeqgNunFvxz7Z6OOUbOL4+
07FsliTlcwAiKnOdPklSPgfotXLrDqyQonyOOLawdfunXinK54gI47x11ruk
KZ8jogOLjh3QHEH5HFHS/0JF6doIyueIzSOqJAtYMpTPEbzt1+7t/ypD+Rzh
cf/Ztau7RlI+RxR8T1ptYC5L+Rwx5u+I438rZSmfI8bJLpF2iJOjfE7YW7Jz
e8dUecrnhNOMkCl29fKUzwl5M1Z2Kx1QoHxOSHjg5pASMIryOeHv6HqN+ZKK
lM8Jt9+XWQSHKlI+J7QnBxx1LVGkfAPHj4s9r2I0mvI54fuqkFsfkkZTPies
yF5gdqprNOVzRrup0bq1c8dQPmekvugbxSkfQ/mc0fY4OtrVUYnyOcNnlgkr
MFeJ8jlj6o0hWjETlSmfM5q0v++t3adM+ZwRM2Ol/zIZFcrnjHieopRNnArl
c8YEufo17n0qlM8ZZRlDZ6etH0v5GCjfobqN2TOW8jHwcHhhoU+UKuVjoGTv
zxcXB9bxg/kYuJd2JDMmXo3yMfDF4fWw+4rqlI+BBOkFb6PS1CnfwPHSE0cW
GI6jfAxcvDptzcbCcZSPgT6VE8NeB4ynfAwMr4xML/o4nvIB3fstjfjREwaP
lwMO6g/bv1tNg/ICJUMm3l93VWPw8bqAfu7QQ+OFEyk/YDO7sHtjz0QQDtyz
E0rOZE6i1wO8MpRYXqGjOcgLAqq1b8ffWq9Jrw+Y/WZnqupLzUFeOOBu3LX9
k6EWvV5g5aQ+G6OtWoO8RGBx1o4tbXVa9PqBmstqXibO2oO8HOBMBITtadrk
A9iaj1jHPu1B3t2B/Jw9e8YETyY/gJvRPI+I+5MHedXALxWn4OV6OuQLiLJY
se/vLp1B3i9g4rbjidp/dMifC8Jap/9qCp5C/lzQxY6c5/d0Cvlzgcumm2EC
W13y5wJpZWSPOKlL/lywXqcnZoGqHvlzwQQ3m8jwHXrkzwUTx6p0WfTpkT8X
JGz6O+PUKn3y54Lh85Q737Tqkz8XuCnfV7g/14D8uWDEeuW3y94ZkD8XbGh3
3FYTZEj+XBD/T8JYocqQ/Llg/Buj6pEiI/LngoJn/3ZWVBuRPxeolmaaLp1l
TP5coJyRmPmqwZj8uSA/4d/ZMUtMyJ8LTOtDRur/MiF/Lsh5dG2u6kZT8ueK
9Vw578aRU8mfK7bVvHHaPbBuGfTnikPB+QJ5FTPy54qrz85EeMw2I3+umCr9
7XjYKTPy54pH7Tnf9vwyI3+uOKF+MzSLYU7+XCGK3Sp9IdGc/LliT2hMycUa
c/LnCukfQ3edMbAgf66o+fTdIj3Sgvy5QjhjSfyOJxbkz3Wgbzt8wyZYkj9X
NHHkLDkrLMmfKyy65T9OfWBJ/lxRlV7wR0ZtGvlzxTyZ/t91/00jf66o8/ec
fqVoGvlzxaVSg+T4CVbkzxUzU7X6hGusyJ8bFDzcmnSfWZE/N2yf+Cvxt4E1
+XPD0p9HJt3bak3+3NAgXHAzscGa/LmhYv+PMCFsyJ8bPhpL22tl2JA/N5wc
M3vY53825M8NC8/4nLwUbEv+3GC8feO3iHu25M8N6SMf7HHUsSN/blhWdWVq
f7wd+XODTsC2kDttduTPDRateceiOPbkzw2yt8qCrQvsyd9A/n6L3180Hcjf
QJ7rr7LSdjiQPzeoZned8PzlQP7ccIzXN6ptliP5c8OG/ZN+bX/sSP7coGXj
4qZh7UT+3HHU4lL9yRNO5M8dkzw6DuuNcSZ/7ngns1/3SKwz+XNHQGaT7pCf
zuTPHYlfavVF8xjkzx3VEZUnjr5mkD93RMvciFqsA/LnjvFjLt2InA3y5w52
yxHd/kMgf+5QjtJ53lUB8ueOb7J3C0NHuZA/d/TsTmtw93Uhf+64prHHYn+8
C/lzR2XwsN38Ihfy547Pw9uebhniSv7cUeGff02L4Ur+3FGWazHaKNqV/Lnj
RmxaYkahK/lzx/Su9S+je1zJnzsa5Y9tKrJzI38eiHigPWVVpBv580B+nL/X
1gI38ueBPQXH5vZ2u5E/Dxy+XFb/2t6d/A38/fxpPcUod/LngSHuVjtP33In
fx54LXOAm9nvTv48MHKv6v2fLh7kzwO4bDwiY4sH+fPAZMtVfidKPMifB5pK
Lp/uG8kkfx7IWt1mmhvAJH8eWMERfsjdxyR/Hsgt/O9y3xsm+Rt4vsaO5LTx
nuRv4Hmr5ObHh3iSPw8c+mfRWZjtSf48INkRNNb2iyf580B256+N3WZe5M8D
768Nb+xb60X+mDh00bLV9ZYX+WMirPODcfEwb/LHxNBdVs5bfbzJHxOvTdyP
R+/1Jn9MzMxWrcit8iZ/TDhlvWAoavqQPyaejXvol73Qh/wxkaSWzF18wYf8
MaFq7n0iqNOH/DFxd0FsTDjDl/wxYXxk85T8eF/yxwRz66L7as99yR8TG4yd
o4+q+ZE/Jqa3mKxyneNH/pgobjyRN+SMH/ljYpn2Op/qn37kjwkraXXrYgd/
8sdEQ9C1ZQ+3+JM/Jn49Dn9bUeZP/pi42LZrwbexAeTPE0/yUlpHhwSQP090
BB2ycTgdQP48EXV/1viFPwPInyeOeCUL9zkEkj9PjP8rdbJgSyD580Qc3t+s
Lgskf55oWbHweIQsi/x5oiQ/d+XfqSzy54nAjUOPrOWxyJ8nRpmXL25exyJ/
njjpZK3rl84if55Q++eicuIe8VI9ccq6Z93nT8TL8cROm51JmiPZ5M8Thmlz
DrmZssmfJ+SzBU/YHDb588Qwg8ezvNeyyZ8nLMYVx+sfZpM/T+w/YrTh6y3i
/fKE84myRQfqiSfhhfQpRzZpSXLInxf6Hj5oS9TnkD8vmIx4//aNL4f8ecGv
Xz6ibzmH/Hkhbo1x87+9HPLnBcH2b9zqfOL5ecHpivzHnZXEC/JCNTvs1uge
4i3wgv9SjuSyCVzy54V26RV1B5255M8Le4oNwpNDuOTPC6w31+tnxnHJnxfc
XQNZP09wyZ8XNid4NrIfEi/PC5cTA+5ENhHvrhdOHtsts0iaR/680CT/tnmc
Po/8eWFd2tuYJC8e+fPCtXDb3uJFPPLnhRWqxXE3t/PInzeKki85rzhFPDlv
6D3NnfGuhHjq3jhUP05aspl4ut6IvOMY9lGST/68IZkz61GkDp/8DRz/rN/1
gSuf/HnjkYrM2DshfPLnjbkHv0cu3cgnf96wFjWdLj5CvHBv3Hwl87H8OvFi
vDFvc+LiuNfES/TGTqfGjR/aiZfqjZ872pd+lBeQP28k3reK2mMgIH/eiBnV
8e+9u4D8ecPRfKHni2AB+fNGmFJD7vz1AvI38PzakgkHU4jX5I2+2R9dFp0n
3i9vSOlYWr8uIZ6ED04eX/6ito54cj74MmxEXHQ38dR9EGa2u/DKaCH580GF
VeWfzQZC8ucDTXeDy00Qkj8feDnNW1krFJI/H1x6rnN73nIh+fNBz4Q/ehu2
EG+BDyRfLnfXOky8cB+klM28wLtAvBgfnDb+PFK5iHiJPuh6er9/VhXxUn1Q
b27nZN5GvBwfBNQuiUzsJ16eDxS/zlu5fIyI/A38fapr62sdEfnzwZUwYe49
axH584Gtge8uMy8R+Rv4fZnDAq0gEfnzwZiJ79SSFxNPwheai4/s3hJJPDlf
BPx39frv7cRT90XmlDlJDQeJp+uLzo3vx/rnEM/SF6lH0vmW+cSDL7QY/Nkp
94jn54vE2RN9V5QTL8gXDs93OT+oId4CX/xRLZu3p4l44b7o97n87WU78WJ8
sWZE5fhdvcRL9EVk3HmzW1JB5M8X21IOb5irGET+fHG3sZ8bpR5E/nzRKhk0
bqR2EPnzhWqul62sYRD584Vh+RnNTebEq/aF36uswFBb4jX54kdhvs8tZ+L9
8sUrqzuZ29yJJ+GHhzcmfL7rTTw5Pyjsz360NIB46n5Irr3ZvI1DPF0/vJs3
vXe0gHiWfliaovRQLoh48MNr28kjI2YQz88Pmy3D0lmziBfkh8eaydNTZxNv
gR/WNdbosoOJF+4Hg/Gs9ohg4sX4Yd/ma5flg4mX6Icox+T/xswW+/ODdo+2
6baZYn9+KNGYN3LxdLE/P5y+OlK7UCj254fEpduPRvHE/vzA9P93+RxL7M8P
dfsc0wL8xP78oIrCzGBPsb+B57u2T7HeRezPH3XW4R4VDmJ//jjHPHLc2krs
zx+c0WUpsqZif/7IuOi6j6Mr9uePPUuPjZObKPbnj5KWL1dtVcT+Bs4LhOHd
VbJif/54vbck+usQsT9/XLHNaVnbKe6fP049a2le0ybunz82Vq60+FIn7p8/
Rn1V2175ivqc6g/7b/svOTyiPuf4Y4f+0hi1QuLl+eNBSnn58nPi968/Pmnv
28TIEL9//WEwTnZjQpL4/euPF0ldt7ix4vevP072L3JIXSl+//rDtONoz8w5
4vdvAC61/ZbOZInfvwGI8L8bMY8hfv8GYOcBywWnTMTv3wBsKWR0rhgvfv8G
QPPaakHhCPH7NwBOovqrCR3iz78AWAb85DTUiz//AhATyVp2t0z8+ReAoq23
ffUKxJ9/AeC+7IBalvjzLwBJ5+OOp+wWf/4FYPH3jLL0deLPvwCsbhytazVX
/PkXgElnJcbO9BV//gXgYM8LeeVpxLsbAAXfoVtmTyBeaQB0Yvt+Ow4nXvVA
XoXOhotfxN8fA+dt++69Lnwp/v4IwB7JnOnBBeLvj0AcXmY/PD1D/P0RiAda
tkvWbhV/fwRi6xW2wdclxNMNxOrlIxqHsohnGYiRy2OdCqYRD4HIjZneOFqd
eH6BkMnYuFmhT/z9Gwh5vZ7nF+vE37+BOPmyPK7ngfj7NxAHVpVwv+aIv38D
kRjuOzRhh/j7NxBvLC1Yr5eKv38DUTv1wNByf+LlBOK47Kn6tVOJlxeIrE2x
118oEu9uICZN7eLVtYvPXwKhtzwsPuul+PwlEDv6Lmhr5onPXwLx/P7Fv7xk
8flLIObGhbe6h4vPX1hoOfayqJ1Dx0ux0N3FWzTLQnw+w4LGVYmLO0bT45VY
kJ5tGrnuB51/qbPw7/OM40bP6PxKkwX3MRKy2efofEyXBa8rs5KbEuj8zZiF
RVuEE34upvMzSxaeVbnFP/Yknh0Lpk/vXlk+hXhgDZy/bd/ROJR4TBauSjM/
GtSJzy9ZSC5bfNLtFp2Pcll4LOjPszgsPt8cOP5w3OeutXR+GsJCz7Crhoe4
4vNPFjYVr+OOMSPeMhYmpqW7LpYjXjgLaW33Xh1tofPrSBYqQqd8yi+i8+eY
gcePiPM/l0nn29tYEJ7/+GlHFJ2fJ7KQJ79ti5+Izr+TWdBlZPX9sSReKgua
j2dOThhFvEwWblvFPxz5RbweYCHTOulSRDGtH3JZuDCdf7niGK038lhYGzQk
STOa1hMFLJzpbBkVIqL1x13WwPn4ot/JlsQb4PTL3++9pUC8Uhbe9nU+vlNB
66EKFrYExz79syOQ+sTC4vKoRTqg9VEdCwUOisP9/tB6qomFGdVfu8Nyaf3V
9r88akcPzA2gvrEwff8px7tqtB7rZiE0M0W9vdyf+seGje+6MOOttN6TYsNz
fPDqNQPrwcH+sXH8xp7AZ+20nlRig90omux0yo/6x8a9xx+k78+m9aUmGzIy
P2TnqNB6VJeN70pl0zRKaf1qPODZRHJjd5wv9Y+NYS0e1V12tJ61Y+OStYXp
xHYf6h8bwqH205edovUyk4133HCzpmDx+poNd9k1kbtVaf3MZWOfnuWvhc9o
/R7ERnFGLWtNPK3PQ9hwLrthX8Cg9fwCNi4sHBNg3UXr/2VsJI2R0vh+kfYL
wtnI3rDetGmxF/WPDYWRvX0ak2n/IGbg9Wjk/D1US/sN29hQqZZNDDpA+xOJ
bHTEaY+Yy/Kk/g08X6jJrfyRtF+RyoaO29k27kMm9Y+NVX4epS4x4v0QNnQz
72yNcaD9k1w2Pvt+sR7TSfsteWy0lqe2d132oP6xYTpuX6H1Ctp/ucvGT9n4
3WVGtF9TzEbK3FGiOy20v1PKxtvJGd3yObQfVMFG0+o4r8J5tN9TzUb7+2r5
x1q0P1THhlLfQSm7OtpPamLj4u6YRrkM2n9qY2PFZ31v5mw36t/A6yvrftak
QftR3WyoxlgM//HOlfrHQRv7a+i8o7TfJcXBhFlTFrsG0/7YwOeAxsFba3Zr
0v6XEgcV2juavRpo/02dg0n1PIXwLBfqHwdddj9NFBbSfpwuB9vU3DaON6T9
O2MOdip7GqV9pf0+Sw6YDwz4ey/R/qAdB/8MOIq9a2j/DxxI+YWHvrOn/UIm
B/zydLa1BKh/HNzgZSeOSmRQ/zioqjDhZqsxqH8cRD9VzJ2a40z94+CCRLPV
xWm0n7mAA5yrWKdfRPufyzg4dCevKZXnRP3joPJLwFvJJkfqHwd/Ynam/bfO
kfrHQfbv9OkvZWm/dRsHc9W8zawyaX82kQPvz7KTD1o5UP84GPM7eHL3U3vq
HwdZhr/kZs6zp/5xsAcfc+7+taP+cfBolkSW3n7aP87loNd06Im9U+2ofxw8
dn5p2v/ElvrHgXHCo9thC22pfxxEeH+/2jSc9quLOXB+ylw05wTtb5dyELd2
5Oh6Vxvq38DrefCnNrSR9s+rOUiyTPr0fYs19Y+DE2ZLLTbp0X56EwfSZasL
lJ7S/nvbwOtjOwafWyHer+cgPtGp01fFivrHQeI7I/fvhdOof1zw65y6Dsyj
/X4pLpJuRF5xlaPrA3JcFHUMUfh5ha4nKHHR93bulqwQS+ofF/o+dQlBcnR9
QZOLG18ebFcssKD+DXxvVpx9/mgBXb8w5iJ7fvWZWBUL6h8XVnExLPuHdH3E
jotTHWO/tq8xp/5xsWR41tGTenS9hMlFoa7i2uk14usrXPBer46Q2U3XY7hc
HJy77HCeqxn1j4uHpx6kXPgxlfo3kGfhvbLWWVOpf1wE7Hkcr1RmSv3jomYu
l2fobEr940Lx9u/zRpdMqH9cNO+X+Kesa0L94+J5n05yY5ox9Y+LzZkjclNU
6PpUIhfzUptXTUmi61nJXAjSpvbvkzOi/nHBmT5eULPTkPrHBXu0/9KukeLr
YVxUWS/S+pxI189yuThhfMYnV9GA+sdF6vfY0w4H9Kl/XKy5pNueoqFP/ePC
PMCkOD9Hj/rHxdHdE+4cNKfre6VcKBhKhNrfpuuBFVxERPZYpvrpUv8GfJS/
OnKxdgr1jwvm/N0S0cunUP+4sH7TeqNnCF1/bOMiVqNbTfeg+HolF+l9J2f/
NdGh/nHhXetevLZ4MvWPB36XdGxKyGTqHw9bOw5dY/VqU/94MM3ft/NkKl1P
VeIhaqmk0n5bbeofDw19f+aqVNP1Wk0edm6q36qzQYv6x4Nh89TY2xPp+q0x
D0MbrvM+PKDrvZY8OBXZ/I1bQteH7XgI2fNgSfYYTeofD7mjtxtuXTeJ+scD
7+rjF7nlE6l/PJyJlD9WoEfXo7k8dE2dtejEZrp+HcTDvVmffs5pmED94yF4
1VPpr24TqH88bPzav8Tx1HjqHw9Bi+Xee44aT/3j4b8t7zSlI8dR/3hQztn+
c+Un8fV4HmwOy4+J4alT/wZe3xBlhkExXc9P5ME3Kcs+1F6N+sfDH533JUaX
VKl/PCw7kZO72lCV+sfDhxzhZZucsdQ/Hq71L8hZpjOW+sfDtKGyM2SzxfMI
PPzKqTkpq69C/eMhddPiJaHnaJ7hLg974j5sU7RSpv7xgEuJLcPv0DxEKQ/f
0tbF2fsqUf94uFz+NfB0Nc1TVPPwQnUI33vJGOofD3LPlTPG9InnMXiYOELk
0beX5jXaeFC65rJ4iMFo6h8PKa3SNqr3ad6jm4fqnjFN1rNoHkSCj7m3q1dd
+k3zIlJ8rB8dJPHZYhT1jw/v9zeMRqxRoP7x4RVf/LD3hngehQ/Tq3kF14fL
U//4GH+xQd6EI0f94yPFeddHnxM072LMR41rWNSwLpqHseQjSWa5uRdrJPWP
j8Q1BtEjc2meBnz8Ujvc6SArQ/3jYzMvVVj+n3geh49F+xeF51XQvA6Xj+lP
zFzeOUpT//iYY7Ch0uk0zfuE8NEcfOK/EjUp6h8fjp5uM5cl0LzQMj6G2B7S
mDREkvrHxwzVBv+XkTRvFMnHCLubZ9d1iOeR+CgxD1OTXE3zStv4qLjiemhJ
B80zJfIRmHGDkxZJ807JfHyybdi3S2Io9Y+P0pa4EvOdNC+VyUe9aMbmqLE0
TzWwjmXbsqLnZNO8VS4feXkHk15Zi+ex+LgWcycyeT/NaxXw8ezCe78l92me
6y4fd2K3Go/93Tc471XMx7hhzN+bDGkerJSP95YrHyeF0rxYBR9X3SzHW2TT
PFk1H7Oe5xz3b+0Z5A2su1VDPswtMxfPo/Fxj/3l1JGNNK/WxodSVJnsiWdd
g7xffDhcWb6sXIfm3br5+LohvmPERpqHkxBge0/seOe3fwZ5UgKUpvHSghxp
nk5OAM0w/ibPYx2DPCUBtLZJqfyWEc/jCXA76e0f37U0r6cpwIVvXVKOTb8G
eboCXJndtuJSEM37GQuwaU9wVurznzQfJ8CBe0WzG3xoXtBOAMOLfZmRj9oH
eRBAoaM3z9+b5g2ZAhwaP1fPv+wHzdMJsGa/4osFPJpX5AowfvvmVKVb3wd5
QQJEJOl0+lR+G+SFCGCUrCLN7fxK83cC5D31Oiqr8XWQt0yA9B971flebYO8
cAFSnh+dqRj5ZZAXKcDh6S3PJ174TPN6AlQtS5s/93PrIG+bAOpFMTtuGbYO
8hIFCJj/zFIprGWQlyyA6Qu5auaNZprvE2D+sqrljjLNg7xMAXT9ry2umtk0
yMsRIK2xurA//9MgL1eA99drKw6O/kTzigIUHN5yZNuqj9Q/ASpi1q69XNlI
/ROAGfEFQ10aqX8CdFWFBMw630D9EyBT22PR2UkN1D8B9mQfK32VUk/9E6A6
+J7xffl66p8AL5xen525s476N/D/JX3g3a6RddQ/AYatfLRj04QP1D8B7imW
ZhUYvqf+CbDtjGdxBuMd9U8IxZXMjSNm1FL/hNBrH2L2NOot9U+IZ1OUR93N
qqH+CXHc8NSEuy+rqX9ChHWe1smWqqb+CcHc1XHDG1XUPyHOdm+13bGpkvon
hNy+rOuMojfUPyEUitXG+ii8of4NHP9R1LJ11mvqnxBlxjdjXlx6Rf0TYvqm
882ysq+of0IkSTZVKy+uoP4JkTf+yMPSpy+pf0J4ld0vUbZ8Sf0TwtDE73T5
0RfUv4HnfxFSW6vwgvonhPOVU5Ham59T/4RYvH/yBqnOZ9Q/IX69s5Yt+V5O
/RNCW8XvCOtHGfVPiOWau6cv7yql/gmha+B2pk26lPo38PoXxqulTnxK/RMi
68voGa6OT6h/QtwoH+ZzPeQx9U+ILtX7NU8THlH/hLh7s2Zc4C2a788TonJ4
h6FKB83/FwihnlVm99OimPonRP1L502Fa+n+gWIhzp/h2XjeFd9fIITHiOXp
y0YVUf+EWGi2pHnYfLo/oVqIeWGNaLpF9y/UCZH+fW3x1wl0f0OTEDGN6rEd
MXT/Q5sQW7hRc6pb6f6IX0L4Hox0WCuk+ye6hUhbYrKZmyy+v0IEm50aQ7Jj
6P4LKRGOt9ZcyVhL92fIicBLWyEzfA3dv6EkwqVTzH/JG+j+DnUR1mtd01fa
eYP6J4KmW24OM7OA+ifCwitLVDtuXaf+ifBDNjy5qeEa9U+EzsOxWR8V6P4T
OxFULp51uuFylfonwge7w3mWG65Q/0QY+7E+f2JhPvVPhM2n17n6DKH7Ybgi
3Kz0OrXNP4/6J0JlVP2a7IzL1D8RYizcIyI7xfffiNBt9fzcG94l6p8Iodd9
vPddu0j9E6EvYPixuEkXqX8Dr6/cevo/tQvUPxHWOl7rv9t7jvo3wL8WvlHi
cy71T4QEmRrHVXVnqX8iTHNnXij7IL4fSQTHA9m+pc2nqX8iLPFnRxt0naL+
iXAyUyv1uOIp6p8I8dXXXvwxO0n9EyFyRb9Rs4julyoQgX38U7j19mzqnwhz
NTzNT9/Oov6JMENfKV2yV3x/lggTm08cUMIJ6p8Iurq+qWk76X6uahEyTZQu
L31L94PViWAwJm+Nv8Ux6p8Ikp1X/ozaQ/ePtYnQG3o6QrIxg/onwq3Eof99
vXyU+ieC3wTP8Khd6dS/INx0lK8PWpXG+D8hiwDI
             "]]}, 
           {RGBColor[
            0.87058837853668, 0.6048248459110492, 0.4922838688297661], 
            PointSize[0.003666666666666667], Thickness[0.008], 
            LineBox[CompressedData["
1:eJw9m3c81e///zVoUXZkz+y9w3nY6+Dsc2jR0NLU0pTQoKnIu53yTmnRUint
QVMlqXiXVNIQFaX6nc+35/U7/7i5Oa/763Ee5+l6Xdf1fFwmY6YLxvdUUFB4
20tB4X8//yn436uc812rtulJ6BD8/f0mZ8v6N6YFYUPg+n+vGg6K3ufUhbO/
13HGWVRa/hM5BAr/92rkDDe7/fUpl73/FWdOhWKPbbFDkPR/r2bOkBtveM8F
7Pp3nE9TFn7aIRmC29X/e7Vyfh8VvG2MZ7zPnI/fV4YXjmbvb+M4J14ybB7H
+O2cEFPbhcWT2fUdnI835k7/MIPd7xtnSXLDwNJ5jNfJGXzbfNr3JYzXxelM
yC6syGK8n5zLsfXXeq9jvG7OveGj26rzGe83Z2b5Kz/t3YyngPCHx280HmDv
V8DqnjuO2J1g/B7gWb5V+3GBXd8T9b4y1Ygqdr9eqKu3v61by3i9sWebSXLy
K8brjXlzxqoHfGY8RZxSKGjO/8V4SuhbWq86c4Ae8fpgedfJM9W6esTrizsi
y0EHrfSI1xeeMbk+yl56xOuHU5NqJn8O0yNef3T9sbgrlTHeAET1cdkSOInx
lLHqVq/OowsYTxmda/qbFuYwngq0TLWjdHcy3kBIxomKNUoZbxDqD8XM3niV
8VSh5fSmaXMde78qZByJu+FHxlfF2Oyhu2176dP1angc4jn+vI4+3U8NeR5H
Ljx20CeeOuzO9/o8O0SfeOpQuvbZo2CEPvHUcXrH3MdBsxlPA+bVj9Xm5DCe
BgourLe338d4mmheOmp68nnG00Qix9nQ9QnjaeJZg336si+Mp4Xt44qbpCoG
xNNCsMBi/UkrA+Jp43B31L3twQbE08a9S61tKokGxNPGFq/OwD5LDIg3GJf8
F6mv3sp4g3Gy766jeeWMp4Opqrum2T9hPB2IO2/uiPnOeDqIGD5/0w9tQ+Lp
YsPqgXudPQ2Jp4su7w7TDqkh8Ybgh+6GCYGphsQbgh4J4Tf1txoSbwge+s7e
tbyC8fRgEJAYOq+R8fQw+GiEVmcvI+LpI7WSN1HJyoh4+siqWrx1D9eIePoY
P/nUgNszjYhngOPLzmtn5RsRzwAThlnr3algPEN0fRw5f18T4xmi+2domJKS
MfEMMctP1tBjiDHxjBCZ438ixMGYeEb4Hub6436gMfGMofvvrYYiKXu/MV5+
+5x/JdmY+Ma4ev+NyDadXW+MmdFBEfX57H7GMDV+8+/DQ4xngqiKXnsHX2E8
E+yepDFz71PGM8Ga0NrAhW2MZ4IBYlH0tr4mxDPBn+n3rvQxNiGeKXr4331e
4WlCPFOcHDLo9vlYE+KZ4uD3zOv9J5oQzxRVbqN67kljPFNMn9FemlHAeGYY
FHt3YFkp45nhgE9RlH0145mhUVe0s/0145mh6vcTjpJcx1+eGQ7dFo8dP8SU
eOZIru8LNXdT4pnjy/JI5f48U+KZY9HpVb9jp5gSzxy1meHRr7IYzxxHN+o4
XtnDeBZo2pz/9Mt5xrNA55UpWdPrGc8CpT6Y5NPJeBb4LL5YLtQyI54FzqkW
HD7rYkY8S5yOnbJkFs+MeJZ4a/1g9PxpZsSzxCer+FW3c8yIZ4nLy5Y4zzrI
eJboDtm3NukW4w3F6TV6tQfeMd5QOP2jFsDpZ068odBoy+tpbm1OvKE4NCOP
HxdhTryhaBvxYGzDJHPiWWHJ+MZpJ1ebE88KB/Za7H9xkPGsUJj/IFh2m/Gs
cGtQQ6rZJ8azQriB0iKoWRDPGr++XFx6RO7bX541Gi6Hlc+QWBDPGo8Llo/I
SLUgnjVcLDW3t2yzIJ41HmSHHi6sZDwb9DVTv3ykifFsMNZTc+CgfpbEs8GE
C9kXL9pbEs8G/IHiQTcElsSzQc+011am8y2JZwtrozDOve2WxLPF5RDN5Q8u
M54tBnmlmFu3MJ4t+p9REz5UHUo8W2zfaez/0HMo8eyQLo3VtB49lHh2GDzz
eq+arKHEs4OJgZXPg8NDiWeHY8XLmixrGc8OnC6e4/0/jGcP/a8LQu9bWRHP
HpKfYeKhAivi2cMlfHRWzUIr4tljxPBLvR7vsyKePVpkN7453LMingMESbor
X/xgPAcs6HWgocnCmngO6Jlw0jyQb008B7wuqVj8bZE18RywZfJi1Z7F1sRz
xP2y1h7jH1kTzxGDMj3nGvW0IZ4j+vU4s97Z0YZ4jnAr/ZmydYQN8Rwx/+aB
gJGrbYjnhOD4/CHzTtP7dZ1guumw4btmG+I74UvX1+QyLdu/13Od8CMvy+xx
sC3dzwnvnVeO5s+2/ctLc0L/JXZ+Fntt6f5O2Bt5oJb/0PYvr8wJ3456RdT2
tiM9TjiG/gdPuNv95TU7gWcbrvVB/r391eeM+GkqOxdvsSN9zrjZnThqwi07
0ueMK2/cJx7oJh7XGdezRtwLdbQnfc5YvHNFse8Ye9LnjOQ1gYo5m+1JnzP2
TvrQ7nbTnvQ5Y4/L6QzPX/akzxkbO7ZfzXV2IH3OsPky+nKE/Hv7q88F/nfS
VsVtdSB9Log9yTG9fM+B9LnAc21uXpaSI+lzgYuB5cdCX0fS54KJvrGOeimO
pM8F3n1UR7cWO5I+F8xUGbhs8H+OpM8F94KuR8UoO5E+F7y6dvq+n5UT6XNB
6H5tQXywE+lzxdYDTVWFCU6kzxURT5P9hix2In2uSHfw21tRQDyuK/7YWvxa
c5J4Sa7IXOUanF1DvDRXcB+XzT7xmXgFrphlardKeaAz6ZPziuMXrrd1Jn2u
4Cx1DQ6IcCZ9rij3f1FvOMGZ9Lnh5dkyb+tMZ9LnhoOnhokSConn6oaqPBuT
KxeJx3WDTG/0ZlEj8ZLc4GfSuFftD/HS3HB65NPAnwYupM8NnSY7EtX8XEif
G7qMt38RjnAhfW6o8JrYfGmhC+lzgwLnkN2orS6kzx2L77sdtzhLPF13dFg3
TtatJ56rO7q/Fvl5/yQe1x03XDbrZOq5kj53KKrcbO4e5kr63PHsyoyNu0a4
kj53ROfd6D1jsSvpc8enfTqWU3a4kj53BH4pfb7hAvGa3VEc0abW1Eg8BQ84
hbjuT+zpRvo84BX+LKO/uRvpk/89k5/9IsSN9HkgpU/n9ucT3EifB5Ivuezo
s9qN9HnAvCgheUQJ8Qo8ICp/+qb+DvHKPGDg/eVjZhvxqj2w/PzHUfGa7qTP
A3cnKWvGebqTPk90aCx4tyzenfR5YnCWtPzhYnfS54lRp8pG8He7kz5P6Ktl
H/x+hXhJnlhWfnXR9bfES/PElyb3okplD9LnCV2HvO6XTh6kzxPPOlYIHcQe
pM8T0isbFu9J9SB9nnh/wYDL2eFB+rywbfD8db0vE0/XCxXLb2t/eUM8Vy/Y
3LA+2kfFk/R5QZUz1yrExZP0eSFtyvyoA1JP0ueFB7n3Xnks9iR9XlAc13mm
ZY8n6fOC/5aAgqs3iFfthflHHoZc/0i8Zi/kFB3J+qTpRfq8UXp2r7H/MC/S
5401PnG1pYlepM8b33jBU6NXepE+b2S1HipUOeJF+ryht/uQT/sj4qV5Y+wW
67Zf3cQr8Mba1Y8y7M29SZ83uJXOpcuivEmfN6wMV7v9mOVN+uQ/vb9ezfvH
m/T5YPlcoZH0kjfp88EE55hOnxbiufpg1idJn0B1H9Lng9StRT2SfXxInw9q
q3y3nh7jQ/p8sF29IWtotg/p84GmTGfu6TIf0ueDzRwv3SnPiFftg9d5AiOO
4jDS5wPDe/4ebg7DSN8wxGTl94+UDiN9w/BK+UxYWtow0jcMbf2u5T8uHkb6
hiFNb3sht4Z4ScPwdsVL9ZfdxJNfl9D1IzvP0pf0DcOTYOXjk3i+pG8Yhvr+
chi+wJf0DUNl9pydk/f6kr5haCp8XpR/x5f0+WL1oVGv/+sknq4vOle/7Ao3
8yN9vnBq0kivjvYjfb6I5Iwakjzfj/T54pL5x5FDC/1Iny/exB5r/nXbj/T5
YuR7SfSnTuKV+eJDXaz1TzN/0ueLvAF3VU1i/UmfL/o33NySsMCf9Plh87pO
Ufk+f9Lnh9wjj2tt7vuTPj8sOVJYerybeFw/7Jk5do7EikP6/LC+5cXhQSIO
6fOD7M7e1oalHNLnh6LI/mevHeSQPj9cuG2773Ith/T5IfDD3CHve4D0+eFU
x5Ku34NB+vwhOzjJ1cABpM8f5Q6y7JBgkD5/6K+/f3lePEifPyJHX95RNoN4
Sf7o65v+vDOLeGn+8Jl2C2HbiVfgj9KMypU7yohX5o+TP9pm/75JvGp/eDWJ
ryQ1Mn3+eLgr2r32G9PHwfLN+zJjVQJIHwdGHzbPumsWQPo4KBx9+bTEJ4D0
cRCgAM3XvADSx8Ew9RwsmBBA+jjIa8rr1FpCvAIOth6/8O3UJuKVcWCf/7hj
9EHiVXPwdaJBicol4jVzMOFq+KPKJ8RTAHb0XmaV+onerwyoYexID6VA0guY
jOpp26kf+Pd6SyDN/G3YeddA0g/M5WtPXhkZCMKh7WyfMEliIH0eYPGCY7lD
5xMvTu6LWkbv7rXESwLi9yVH1+wjXgpwy+exyaFzxEsDhnYccFtVQ7wcoHmE
2GtCC/EKgPenL74I7RH0l1cEaA8fXTdUJ4j8ALb3NK3r5xj0l1cJGHCWr20N
CSJ/gPH1y4vvjgj6y6sDOmIO1ZWmEK8ZsPbQuLN5NfHaAa37Ivf5u4mnEIBv
K3dUxJ0mnnIAuIsOavrcJZ5uANLUrr/RaSaeZQCM19959bWbeK4BKKh0OXFP
I5j8C8DCjV19im2Cyb8ADL15YcWSgGDyLwBfDp9p4MmCyb8AHL5TfsZoejD5
F4BVZVaXWzKJlxaAwCOqhce2ES8nAHuKhvSeXUa8ggB4Nq1f53yLeEUB8GpL
+PiukXhlAdg+2+Dmtu/EqwxAsI7CjYiBIeRfAJxnv9/42TyE/AvA9T/J99cP
CyH/5HXW74KNjSCE/AtA1rFbIecmhpB/gTjSZn0zdCnxlAPhu9t6+M3NxNMN
xNvMqt1BJcSzDETuhBuBJy4RT16HZjYbXxnUEQ+BeNMqtl78iXjcQKx2/H36
gWIo+ReI6d1unob6oeRfIOboJIWPdgkl/wLR3+vi+s3hoeRfIJZ7+x6vHBVK
/snrbtxmSeNs4hUEYvARsV7HauIVBWK2Us2+n7uIVxaIFTtcCr6dJF5lIFRC
pmxpqiZedSB6nwkLvfqSeHWBuKE8KWRLJ/GaA9HwK9xr5MAw8i8QvPG+FzXM
w8i/IKzaPif9rHcY+ReEki9KhqLYMPIvCC7ar92fjwsj/4LwNO/dFMkC4rkG
4cyIR4kX1hEPQZhqLSwfvI943CAE6P/QGH2GeHFBiPLhaWy+S7ykIAh/VMvK
m4gn/7+Z+bA+s6qLeGlBGP7oxbCqgeHkXxAc3Z31T5uFk39BqGizvrHBK5z8
C4JpsuF/0uhw8i8IB/qN79t/TDj5F4THtdKGf+cSr1p+P1dpH+ds4tUFYc+s
apN9O4kn/7+r2mB3r9dx4rXL/+9e/Sjj3iCeQjAkF6umLX1GPOVgnA0K27P1
M/F0g+H7zfbzrt4R5F8wDmzk/1irE0H+BWPXuYNjxttFkH/BWHSBW2WGCPIv
GHExEx/fFEaQf8F4EyKxlE4gXlIwhszYPLJqAfFSgrEg4o6h5VripQVjwI1H
yhN2Ey8nGLvNjt5ac5x4BcFYtzP3Z8F14hXJfxe/D8x+Sjz5/3lFj/jgxA/E
qwzG9rvnCvUUIsm/YHwa6qB4Rj2S/AuGaGlfFV+LSPIvGCss3o3e7RlJ/gXD
Rqtsz7uISPIvBC2XNyzQHEE85RB0fPmZYzKNeLohWL305FLVNOJZhqDEtbaz
cQPxXEOwM+/6jo2FxEMIwivCdCxOEI8bAvshM5W3XCNeXAh6R5ebvq8lXlKI
fPzo6Gn4jngpIciYFi92+kG8tBBcuZhxyWRAFPkXAr2Yue1telHkXwjUirZu
2GUXRf6FIFJyJ9TeL4r8C8H0w9KK/Ogo8i8ExSvbdzaMJF51CFYMqinoPY14
8nHIOX2nRGkJ8ZpDUPVtUXrTGuK1h6BpiMqtHduJpxCKO20zn7odIp5yKKrX
8xKLzhFPNxQvn9Qot1cRzzIU3g5HsofUE881FB/sTNbotxAPobAa/q2ys5N4
3FCMe5Jde7gPl/wLxeV+D5b5a3PJv1Bwg2Jn/mvOJf9C0THVVPbOhUv+hUJ8
QPFdrwAu+Sf/+yde7bcY4hWE4vP+7scXRxCvKBR/IvZuGzeZeGWhyG9e+fzF
POJVyvVdzI11yiSefBwMq5UVyzYSry4U2ybp7pHuJF5zKDYsvdZmV0K89lBk
JPXiPzlNPIUwzLazSo27SjzlMPzRCjY/ep94umHYMMhY5dlz4lmGoVQ34NOz
d8RzDUPA0Zas0q/EQxi22JlsGNEjmvwLg8y0pOqpcjT5F4b3J3W+2ulEk39h
mNl+tlpgFk3+hcFI7YQ61yGa/AtD44VPK3S8iZcTBv0Jlh9PBRGvIAy5CU19
bGKIVxQGY/uVW6bJiFcWBklhyLjMMcSrDMOjwVZO05KJVx0G96Wal6zmEq8u
DAtWVTUeX0q85jC8O/leqL6KeO1hsEhqf4WNxFMIR2Z9YDy2Ek85HHMCDJep
7iWebjhqdx8xO1ZCPMtwhD3pO9D0BPFcwzF0sYXK2AriIRzim60fU64y/8Kx
cJZruug28y8cL5ZW5PV+xPwLx9rB+LX8GfMvHC+Dxq548Ir5Fw6XY5f7fG5h
/oVj/9gO/rM25l84tMen+eR3Mv/CUTW5Nc/4D/MvHA4pp/3mK8aQf+FwH56o
tGNADPkXjrlTxtzcoBZD/oXjzTOPBOHgGPIvHGri4fte6seQf+G4Fhc7m2NK
PIUIWJ7LK540lHjKEfj144xpoh3xdCMQuY173sKZeJYR+LG4afgpd+K5RqDI
wOKZlg/x5M+NxNqzxgH+xONGIFlvjLJ3IPHiInDjnxfpv0KIlxSB3ZOVJq2N
IF5KBCYbnt/7nku8tAgcffJDX4tHvJwIZAsul/cXEq8gAtvrnMZVi4lXFIH8
4BlK8TLilUXA6cWl7LJ45l8EVoYubXwygvkXgReR6l9ujmL+RWBn2Z/DWQnM
vwgc7PtKadAY5l8EnkXNaBkzlvkXiRPFs6PSxzH/IuFkXKs/dTzzLxL79AoE
ZknMv0hc71f7394k5l8ktry8UdmWxPyLxIR/LzX3m8D8i8TZWjfuhyTmXyRc
npW0bGW8pEj4Tnh0TovxUiJxuWru+fjxzD/5/SPmtU5m+nIi0YtXHxw6lvkX
icQTV6+1JjL/IpH3et6sUQnMv0ikKgoito5i/kVipHJNdOH/9y8SoTVbls+N
Z/5F4qVuwidNGfMvEn7LeucvETP/IuG4KG1ZmYD5F4XV7h9OlsUy/6Lwa0o6
lnKZf1E4EZRnpR3B/ItCucr2BfNDmH9R6KVoHVQUwPyLgqxHy7qdfsy/KPxn
dGj6OG/mXxRWJo740uHG/IuCHue3Fd+J+RcFP9cTFqm2zL8oWPpc+JlsyfyT
P7fC5lywM2H+RSHuaGTWaT3mXxSmr6tOUtVm/smfe7q757upMv/kv7/Pemje
n/kXhffRok3/9WL+ReHR1G8PJv9i418UMrJnlFR+Y+NfFP4Y1fu9+sTGPy48
Osfse/CWjX9cjAkN77nuPzb+yZ8jxc9n6zxl4x8XubYrDKc/YOMfF6Vu5Sa5
t9j4J79+7vfdGZfY+MfFraqay0Fn2PjHRZvqh5J7x9j4x0Xk5w/LbYvZ+MfF
06LsGaJdbPzjou58xtaofDb+cdHv4k4HtbVs/OOi7FmxaF8GG//kz7msOd59
F7Lxj4s1KnX9fGay5wcXjVaH2n0msOeH/LmZWmUxYCR7fnDxRknl3gEB84+L
iYfCzYaEM/+4eLGKz4/zY/5FQ1/2NWeiC/MvGlNv/egXPpT5Fw2/J0a/vusx
/6Jh1Vtn23xV5l80/i1YbXCrN/MvGpKXquWtnfQ850ajTeD2b2Mrm79Ew/Jo
sklRI5u/RCPM1nCM30M2f4nG17n5e4uus/lLNJpqBlm8PMPmL9G4oLXP+PMh
Nn+JRvyuuEf3drH5i1zXSPX0jFw2f4nGpOJNSQOy2PwlGsG+GZfHz2fzl2gM
V0p8mjuZzV+isaBf5ofNbD7UHI3x1qZIjmHzl2is+MrRHgw2f4nB6Snlx/Oc
2fwlBmbHfRLfm7L5SwzmPPYfo6XJ5i8xmDRR5Y+mIpu/xKDW/fTSlq9s/heD
6Jc69nnNbP4Xg+kZd3g6tTSfjIuB1rBh7jOv03xSPu5NOrfMYvcpmk+mxKB3
Q/rU/f8SLy0Gwwzq41bks/lzDErVGz39V7D5cwxEHdvFt+ey+XMM7vV81MM9
ic2fY3Dq+7fsOWI2f45B/FTz4HXBbP4cg3UBNgvTXdn8OQaT25ekx5qy+bPc
j25OyTdVNn+OgaOZY9T8P2z9EYuK20dKH35g649YHI244qH8jK0/YuGjOcDO
6BZbf8TCRf/cG5XTbP0Ri2iFogtP9rH1RywkEbb903LZ+iMWWbs4hr2XsfVH
LEx6jheOn8bWH7GY2bq/x97hbP0Ri8js3csqw9n6IxaujZPtzroTLycWvDeF
wzeZEq8gFv7lUyZxBxGvKBYfikcdffWTrd9icXJcbnb8W7Z+i8UBxS2SYw9p
PVgdi0Sn6VPfVtJ6sC4WAvM1dgqHaD3YHIsXdx5+7txCvHa5nvpNg2syiKfA
g0llxu+1M+j9SjwMrL7Yy34E8ZV5MHCszjwURtdr8HC6V8YrVVe6ny4Pm8WW
i6SGxDPmIXFo5JFl/dh6mQezec+freug9bUdT/59m45Pb6D1uCsPwzMO7o+7
Rettbx7OcOL7ap+g9Tl4sJoX//oUW8+H8pDvbLybs5p4XB58UsdtPzSbeEIe
Psab+vYcTbw4HtJf5zb4RRAvgYcWK8eWBFfiJfHkz8/C81MMiJfMw3G9RxdG
9SFeCg+L3j/j+bTR/kcqD/1O9Hz0+ynb3+AhddXZIyVXaD8ki4eli4qCgw/T
/kkOD41Fq75fzaf9kVwe3lnH2rksI14BDz9ce4atmky8XXI/lKoPVgmJV8RD
XPfn812+xCvh4Vvu7SYNS+KV8aA/v2bZkEHEK+dhb07WD5VOtt/Eg3F3atnH
RtpPusbDsbBotYqbbP+Jhw+y4vmppbRfVcPD781+MeZb2X4UD9qd575VLCde
Iw8jzOsfhyaz/SkeJq2IEF4QEa+Vhxkpx+8N9SNeOw/BAZVlaRbE6+LBbbZS
4i0V4inwofifup/iN9rfU+Kj15OEEucXbD+Qj3iBTIN3jfb7NPioMY16nHCY
7Q/y8cd6Vty4PNr/M5bz1rYoDF/C9gv5MPpW6hSSRDw7Phpv7ueaxbD9Qz4m
zc48/dWdeN587DhYX3vOgO0n8jHvrObAVEXihfKx9tHU8zYf2P4sHz/GfY16
8JD2S4V8bE5aqTvjHNuv5ePG1bureu+l/dMEPtor/P6sy2b7t3xkY8Az9RTi
JfPRM8E9fU0828/lI//CAqFCIPFS+TDtG3dsijXb3+Xja2L/X3dViZcl/3zt
6fn2nbQfncNH+oRp/2U00H5zLh9Ns+yHPb5G+9MFfGRNqOltepj2s3fx0XbN
bMfEzWw/nY/Hz9YlHVhEvBL59aPcKt6MZfvrfESr1yqYRBGvnA/neU3rJC5s
v52P+tSpN1bqEu8aHwNsLPqeVmD773x4zx9V0vSG9v9r+FDq6qc+6C7t79fx
ce9w2WbPk4FUf3ysr0vLHbWd+gfN8u/7tv2EjAzqD7TyEXp7QHLxFOK183Gp
7Xf3bQHxuvi4NnDR7C/exFMQoGBflt1gE+IpCeBYf3iJb1/iKQuwec6gK2M+
UX9FQ4AhjVHi1Y9ZP0cAjsfa1WUV1E8xFiBTnHn2xV7qt1gKYPBtDEc5h/or
dgLk3qpL9k1h/R8BJhXp/TM9nnjeAtw5WKtfFEA8CDAyzSuy0Yp4oQIorXo5
11CV9YsE0LX/8i3hO/WnhAJsNP5hsP8F9a/iBMg/0YPTcZX6UQkCRLovLwk5
xPpfAjRyJp/eton6WckC6LupH+9aSLwUASx2BH8eMZZ4qQJcO+RZcS2S9cvk
n+94zmRPF+JlCVC5PybsiC7xcgQYf/LzbocexMsVQGFHwfop91n/T4BPa4MH
rd5F/cFdApz8ahVXPp36h0UCjG4RKP3wp35giQBFURsOcQeyfqH8epeUpmPP
qT9ZLsC8eSEcm0PUv6wU4CZU+ScXUX/zmgAp+zcdlHBZ/1MAxSmRDQP0qZ9Z
I8CY/SMXPn5P/dM6ARLKSlROnaX+aqMAZZ+vmh7Opv5rswDOV1+HnBtO/dlW
Aabldii8tKV+a7sA225kPDPqpv5ulwAPOu+NnlvN+r9CrO5/RrV5G/WHlYTI
nHk1ZfpU6h8rC/F6vp6yhj/1lzWEKNiWOfz+QNYvFqLHl+SXBxqoP20sxIOd
T4x2HaX+taUQ9uOTNxxbRv1tOyEaHCeUNQhY/1uIqou7FWzNqT/uLcT08Wu+
5H6lfjyEmH/MpYfederXhwqRONypsHIL6+cLoaF7JjpzMvXnhUKkbMifPcmX
+vdxQjwabrZ66kDiJQgROzDyz4ZGyhMkCVEdvyqotpTyBslCtPh8uuKXSfmB
FCEW2eh+viqlfEGqEEdmuDrNsKH8QZoQZ+d1fvT9RXmHLCF0XI9usrtHeYgc
ITQ3Oa7kFFJeIlfuj/ITh7lzWf5BiHST/NZ7EZSP2CXEwz7NZjwD4hUJsU50
073jM+U1SoSwOXVvWcUVlucQYvxl7aSSLZT3KBei/AY4F5MpD1IpxM5TSyZ2
g/Id14RYqpk9bJQWy38IEdh5QPXNO8qb1Agx2fCwf/55yqPUCbFW4dOQ6bmU
V2kUwvWPoGvaRJZnEaI+P9Iu34/yLq1CuOy/3/utOvHahQg4P/1B4lvK33QJ
kTvH61Xv8yyfI4Lef1XL7+dS3kZJhBc9pH+uT6I8jrIIQyM37XzLobyOhgjD
7KtLXLVZnkeEaWcfTS1upfyQsfz3yMFWkZcpX2QpwlnrFUba/1BeyE4EnbEl
eSozWT5JhHdZO+84hVPeyFsEQcaAPmlGxIMIP3Mclvz8RvmnUBESetfPKLxD
+SiuCAsXzB8yv4jyU0IRrhzrfSJ1CeWr4kQIOqqZul9CeakEEY7VP9re25Hl
s0RINR4Ut7YP8ZJFSDEzbQhppHxXigh+S5TH2pZT/itVBF2lSdqcjZQPSxNB
zWCm9bIplB/LEmGsyu9bbcGUB8sR4fO01VYbDImXK8LuPNdpozsp71YgQu6g
s9dGPKD82i4RPhisHL6qhPJtRSJ4RhWLXmdR/q1EhP7dj57MSGR5OxF6DJqh
YudLvHIRKjIytQcPJl6lCPedHmi7fKE83zURslIuOi6+zfKDcn739GWd+ykP
WCOCx6ZDNnszKN9XJ0LfL7/D0xIo/9cowqNNOztzfFneUIT3/y4X3dIhXqsI
Ic/KWme0UF6xXQSjyXofDhdSnrFLhPU7NzyJGUl5RwUxuC7vn/IGUx5SSYzD
P5YZnLjvQPUnhouW9/WFOZSn1BDjs9qy7r1hLG8pxnPnEQ1OvSiPaSzG1GNj
1hldoPynpRiJxtetZy6kPKedGJOvxd+08KK8p6v8/pobs/y+Ur7UW4wgk1Xz
TpdS/hRiSN36Hs2bQfnUUPn741YGPHFgeVMx3il4DVv8gfKtQjFiSv4UZ5ZQ
/jVOjM49WVvaplA+NkGMwDLPQRdtWX5WjN/dIZod7ymfmyxGy9VjB1eXUP42
RYxj0ujajKmUz00Vw/LNxbyXDpTfTRMjJWPTm8LPlCfOEqNdw/bqjVLKD+eI
MT72vhV/DuWFc8VwulvRz8+L5Y3FmKU3eGTOT8or7xIj40qnFucC5Z2LxDiR
Pt9CvJzyzSVifBhxcMGdMMozl8n1PjrQ86Ay5aHLxXhi9M/+lvuUp64Uo018
ULwmn/LY18RoPGvetnEky1+LsbdnUsJPM8pv14ixa+OHrGss/10nxs6nI0M7
jlF+vFGMOYXpSzJSKS/eLIbiRInKvADKm7eKITvW525VP8qXt4uxce7v7ekP
KO/eJUZS2n+CrVtZvl2CF3e3XtEaT/l4JQlM+o650eZAeXhlCX48PeXs2EX5
fA0JGubNeXD7MuXxdSWw/1W94PZayvMbSzDqfWyXfTzl9y0l+F7QMeSTBeX1
7SR4e0jvoOoXdn5AAqMNm1M2nqfzB94SqL7/13d2Np03gAQduhq3T8jovEKo
BHNLBrdILOl8AleCnfULpdIOOi8hlOBE7w21Jy/R+Yg4CR6aetvO2WBK9SeB
Wnir2sYEdp5Cghqt8xEqTnQeI1kCH7ex65r/0PmQFAmENzx2GNyj8yCp8s//
luNUuovOk6RJMEPN83fhTDo/kiXBodzsC18C6fxJjgRzlCbZ7NAkXq4EF0rP
te9rZudfJPjwy+duv3I6P7NLgoT746bfzKbzMkUSWPzJyWwaRedtSiSYXfj8
YrwLna8pk+BJ+sgaWyXilUuw4WbL3cPH6bxQpQQDH7XIzoyk80LXJFC54laQ
2oedP5Lfz9qy+f0xOs9UI8FRswG5qiPpPFOdBMPfWbU196XzUY0SfIy8ETvt
BJ23apbgpS26942h81atcv/a/gSsUaXzW+0SFL8umGx2gc6XdUnwdePtignT
2PkyKSxVNy6LM6TzZUpSRAYb//h+h86/KUsxxuDXpMA0Oj+nIYX72V7qXi50
3k5XiiNrpjs/aaLzg8ZSpCc1K5puofOBllKcW5xepcml84R2UvSa9OzcEQV2
/lAKM0UtjS8ndKn+pLjMb1Csn6JL9SfFHf/VVZNMdan+pJg9pX/B9jodqj8p
RjzutWfOBh2qPymeLanRaYvQofqT4v23LQ6DeulQ/Umx4jVH4+65wVR/8s+X
uuqr47zBVH9y/VVavZxdBlP9SXHYeerE+x+0qf6kGJ3Wj696QJvqT4qevqPf
tCZpU/1JwS9vFiWZa1P9SZFvZ3Fp4Ustqj8p8v49IbHbrUX1J0WHosB7XoIW
1Z8Un6/XrxturEX1J4V9/bilTxo1qf6kmM73svuwW5PqTwodxVflW8ZqUv1J
4WjrG/XUQpPqT4r/HkzteeytBtWfFK6CXwr6JRpUf1LU7ayZMGSGBtWfFF0F
IdKDbhpUf1Jc99b/dLtLnepPiqtl22KWXVCn+pNiXcb6TVcy1an+pNCdHN2Q
x1Wn+pPCKaKC+11DnepP/vuf8T+a6tWo/mS4bjRTcfReNao/Gcp2lK0eN1WN
6k+G0eNPFHV4qFH9yRD48PScgT3UqP5k+Ox4SeNYlSrVnwxXu3Zsq89TpfqT
QdPtg+2aMapUfzJUbzB9fsVBlepPhnemQ/N7fR9E9SeDVp+v5lkbBlH9yWDe
2V0wyH4Q1Z8M50bNtttxcyDVnwzKszPVnSYMpPqT4fm/I9IvKw6k+pPh4TP3
Usk+Fao/+fULJj15E6JC9SdDvSTVds4bZao/GexnGbzsXqVM9SfDtjU818X2
ylR/MihtGiHpuD+A6k+GoU+b0xPmDaD6k2G4W/fnCwYDqP5ksHupX6d6tT/V
nwznY8Nn86f2p/qToe+hvt1LtftT/cnQEb/kwD+V/aj+ZBA4TDmzc0o/qj8Z
rq30m7BmcD+qPxl2hul9SLzSl+pPhlMrW1fqzepL9Sf//kKS5p827kv1J8Ps
y5o/PO71ofqTYfuz8dGb0/pQ/cnwQq+s9L5zH6o/GTKORU1peaVE9SdDlt+S
8ud5SlR/MiydsaexOFKJ6k+G2OWmFtF/FKn+ZFidmVF99bgi1Z8MD9JTDNSn
KFL9xcF36Y3RTqaK+H8zfRN/
             "]]}, 
           {RGBColor[
            0.6237160088979669, 0.6119749149773692, 0.3779409263476249], 
            PointSize[0.003666666666666667], Thickness[0.008], 
            LineBox[CompressedData["
1:eJw9mnVYlF+0tkFSRSUUCaVT6e556IZhisHEQlAUFQtMVEwURcXGbsHA+GFi
gIVdYIGoGGAgdn5zzlnrm3+85uKde565eWT2u/cyH5wlGtZOSUnptYqS0v/8
u3bN/zwqBA5zbD81z/HB/z2/LHi9r2sP43wfuP/v447g9o83RzPy+ed1gkmT
9M89UDxX+t9Hg2C0542AYXP5+ueCvmFdbHTn+SDtfx9NgszyVVOfzuPXvxF4
LP4QdGW+D67V/M+jRdDh7pCR9xYw76OgapqGktIivr5V8H10+c/oAua3CdZO
UE8pX8yv/ywwCB1mEFDI7/dV8HrYT88XS5n3XTAr5GjZ3iLm/RBc75g4o2gF
834JupzAttXFzPst8NK4Znh6NfP+Cg73/fWo3TrmKeH49dVNaRv4eiV80/fx
fLuR+cqonul6vmALv74dGhq3LErYzu+ngpyirAXOu5inigYZjjnvZZ4qNvab
3SWxjHlq0LTLLFh8kHnqkMxrs20+zDwNOM958Gj4f8zTxFXJus0qJ5mnialx
88adPsO89rh4dVfk6vPM6wA1l9uGyy4yryOmnlv7bNdV5mmhy84Bq+pvME8L
6VeC3D3vMq8TDt8wK91dy7zOeP2n7HfAE+Z1QbGD3PDDM+ZpI+pA4s8zTXy9
NnIiFhfvb2a+NnSVr7049ZFfr4N818JHb7/w++kgR2ww1usX83TR5duYdZuU
fImni7N7hgnt1X2Jp4uHL+bm3+zoSzw9LG6xcynW8SWeHkrPDQnP7e5LvK5Q
6aB3fGpP5nVF7Id7szZYMq8r7ml3WfHYnnndcG3Yi2e+LszrBkdrQeoRL+bp
Y9C+q+0SA5mnj+XDfpxUD2OePraX/sx7HMO87vhQcSHsZhLzumP9tC7fn8mZ
Z4CbS6RLdFKZZ4D8jnd/DBjOPAOYTV/ocGU08wxx6ayfgXgi8wwxvym97Mc0
5hnBplvfhlP5zDPCjXGGGzcuZp4R5quOflSyknnGyCx6kX9iA/OMUbHwypIv
25nXA0dfODXFlTGvBwarNE45e5R5PaC5eoJAfIZ5PbFrToBZu0vM64mA0zGd
rt9kngleOk34crSOeSZoW5V08WQj80zwONtrbH0z80xhVOv3zOQL80zxWeal
NuUv88zg86zySpuGH11vhnc73UwX6PgR3wxtf7Z+8DP2o9ebYafvO7v21n70
fmaYVLzjWJuTH/HMMUvfbv5PH+aZw3vogrk9Q5lnjs/lm0v6xTPPHCe3a5w8
lsw8c7y30bniNJh5FtCV3Ck/m8k8C5zoYzF0zCTmWWBG32VVfrOYZwG1uHHn
zBYzzwJ+dffCLFYzzxJbohd5CbYyzxI1A83yJpUxzxLfAp51ulrBPEs8CK2t
8q1iniVW/7q27PxN5llBtS2qT/pj5lmhdetiDbvXzLNCnawkr91n5lnhhLr/
gW//mGcF//BnuRpa/sSzhqppzSVXA3/iWWOi0ueZE638iWeNkrWdF95z8See
NWZfWnIlIdCfeNY4O36bXWM082wwfUbAwkIZ82xwYpvSPdkQ5tlAfUjye+8x
zLPB3MYhJ9ymMc8GuY/VzCMXMs8WhrPrVCasYp4tGjO8o05uY54tBo32uN3j
EPNsMWzz5vziM8yzxWEXrQj7a8yzg0/Sqa93HzLPDgfsj+euec08OzScOn94
4lfm2SH5oWxepmoA8RTXK+27m6sbQDx7jJIcm77ZLIB49hgx3254g1MA8ezx
pGZElndgAPHs8fXUtsk7YplnDyvxf0Mc+zCvF35cD9GpSWdeL+zfv37QrEnM
64Uhm+o8hHOZ1wvfR1wa4bmSeb1Q9vZTo+s25vXGmH8bpoaXM683HuVd1h9z
jnm9oebjsvTgLeb1hvLVyIvtnzGvN9xOYe3kj8xzQL9B6q/+/GOeAxbeDlq0
pksg8RxwtiVmaKxpIPEcsCgiIlHPOZB4DpD31rBvDQokniNOFZtcf5EQSDxH
FLjUGr0fwDxHPI32a9bKYp4jPj9UMw6ewTxHaM86mr+wkHlO8Jg9S/3NRuY5
4eGlPpP7HWCeE9a+fHvkRSXznHBPf82avFvMc0JS1Nw/bo3Mc0a9wZIT3z8x
zxkqDRGlt1WCiOeMTYeV91V2DSKeM/4bf2XpOesg4jnD9fpwj1qvIOK54FhU
3yzlKLre0AV7hM8Mg1KCiO8Cl9DWjktG0OvjXNB/SmDP1in8fi6YkupuPXwx
8Wa6YPqEXz8/lPD7u2BFRs6ERQeIV+6CZvu4kb7nOI8LNny+dujHHeI1ueBa
ZleLmpeczxWqBz4uOfCN87niaOaH6zvaCyifKzr9lB8rMxZQPle8H+Pa85Kj
gPK5IqTa594ngYDyuWJW09tyJ5GA8rliwe0Zi6cMJV65K46cavasm0i8GldI
HOtnRi4gXpMrUg0vBlevI56SG5Z1vhYrLSOeoRuqkx6M/VzJ+dxwSXXB3K13
OJ8b0uJC+g1u4nxu+DbJrMrlB+dzg3G3GdEa6qB8brh4tuLqtC6gfG6ot2m+
9csAlM8NM7tuCMuzAOVzQ1B/H63ODqB87rB5r6qzxZN4hu4Y9creP1BAPHd3
NB4pHVcfRbw4d3R1nLhxvoh4ae4I2BK126cf8Wa6o17jyqQPwzifO7w6zPi0
L4vzuUPkUKM0NofzuePPyy8L/GdzPneMPmc2QWsx5/PA3hlJu58Xcz4PXHAa
1ensJs7ngSqJ7/xtezifB3K1+iktOcz5PNBm16/ftNOczwP35ZtnjbvE+TyQ
EzM+ZdRtzueByzf/Vo96zPk88F0z7mB2E+fzwL+ZUX+nf+R8nng54Nzywp+c
zxNP52ckb1cNpnyeiv9PN5wqOwdTPk981s74V28QTPk8sXzMojJVy2DK5wmX
CVnmTo7BlM8T1/xdAvt5E6/cE0lbrzYtCSZejSf65FqoVMcSr8kTTaXfJyrL
iKfkhbuTv9gEpxLP0AseK7Z+mzOC83khK33stZrxnM8L8YKDBQYzOJ8XLkxc
Y5i+gPN5Yd/hMPmJ5ZzPC8HGhxx0SzifF+ZMr8rN3MX5vDBubaTNlUOczwva
MU26vU9xPm+knPGwKrzI+byhdHJv4NdbnM8b7a/uDkl9zPm8ET4lW/9aE+fz
xsa17usDWjmfN2LH/Tpa9ovzeeOyyvloS/UQyueNSxEZ3mu1QyifNxqGHx6s
ZxxC+bzhqCkqW2IdQvl8UDHtwe+OLiGUzwfXu55zWeRHPHcfGIsmOWiFEy/O
B8c8w28vSSRemg9+TR+sqteHeDN94N/6ftvqocRb4wPpmraVplmczwcmXYdU
7MzhfD7Yec+w1WUO5/NBn7FPTU4s4Xy++NQ4yCpiDefzRWKt4PmtrZzPF8a/
/wYMKON8vogP1tFr/o/z+SLf+W7E5POczxe+Lssq1K5zPl+cejwtbnkt5/OF
VfzJBrPnnM8X74f3TS57x/l8UeyWvMz/O+fzwxuLNVmX2oVSPj8Ejf1+W9Ip
lPL5IXuk3/qG7qGUzw8XL+nuG2kRSvn8MOuv5fMvDqGUzw+ZK/+Zz/Am3ho/
GMy0idYIIV65H36Obe+7JI54NX5I8G5/Wy+ZeE2KdWWnSZ9XDSKekj96/V0x
0yiT8/ljsFexbN1EzuePmqEbZUZ5nM8ff/Uupq5axPn8MVpDX6pbzPn88Wb1
PL1FmzifP07rd5iqvJfzKZ5bzBg94Qjn88dXnZNXms5wPn84xS8cI73C+QJg
d2in4OxdzheAbV+qu/eq53wBMFRfWlv4hvMFwC1r06BPbZwvACqnFxUl/eV8
AYq/t49iSjXDKF8AinbojFDTC6N8inVV67YbKT3DKF8AhonU+u6xDaN8AZgr
Xdv81TWM8gUirvV8qiCAeIaB+Pz+4ZrZEcRzD8RMievE80LixQUi6Ibuvb99
iJcWCBXTqpWew4g3MxDKs+avGp7F+QKRZL66YkUO5wuE+fRej07O5nyBmFY/
9lH9Ys4XiMuV69f8WcX5gnAd9z9328L5gpC1LKLGbh/nC8KX4Xr/PI9yviB8
G5WaGVjJ+YLw6FBiW9AVzheEdz3bZfvd5XxB0Hy26orzU84XhLvNLnUmrzlf
EFYOfDdN4xPnC8JMlfer3vzifALsrJCoV6mFUz4BBn8O27WmSzjlEyDK4UW/
4YbhlE+AvbI+Kk6W4ZRPgMJ+t3PfOYRTPgF6F+Vu2e5FvDUCNDrlp8hAvHIB
DlfZzfgXTbwaAVxPb/q0SUw8xbqj9prjcr/+xFMC3o/VR00aXa8FXM7YWSsd
w3mBWa4eAQ9y6PU2gOG07jHC2ZwfaHe4/FllAfEA6I7KbrQr5s8DPH57uff8
jcRLAQaudt/wdBd/PsBqrpe+wyHiZQO7Xw2eOOYEf17AeZl4w94LxCsA6iaU
jXhyjT8/YGJjfVrtAfF2AMsTJkyyamAfwBevjIm+b4hXCRQG164N+8R+gHsj
dl4I/0W8OiDl8uU7AaoR5Ato7hS8y75TxP/x2oDOqiYWWvoR5E/xPaSbZ/7C
JIL8BWP9ybVzD9pGkL9gjLHY5zrehXg2wVCdraHi4Es892CknNJ+VBtMPATD
8nbg2twY4sUp+MO6m+uIiZcSjHHBvsL1fYmXFozP90WaPYYSLzsY/mdtey3N
JN7MYORHLi3+Pp54BcHYW5/jJJ1GvDXB2H7g1e3t+cTbEYxe3dqGvl1MvPJg
SE1qqiyKiVcZjOH6x+8nlBCvJhh5Kj1yRu8gXl0wJvTKWJJXxv6CsXiZ6/d5
R9lfMPrONlmdd5r9hWC6Tlvi6Gr2F4KMVQXKCdfZXwgMAp8vMbvP/kJwMqfD
w5dP2F8Ikopdqza8ZH8h6O2yzS3qHfsLQb8TV1RffmZ/Ieio1ttk/G/2F4I9
R9IHfVGJJH8haHcn/GB6x0jyFwL7kK0fr+lGkr8QBEXntbM2iiR/IWivo3Rl
lHkk+QtBf5vUXrvsiFceAtGvdhp3nYlXGYKw9JGhrV7EqwnBSoeg8/8CiVcX
At+skBH/wojXFIJvQYN7fIwlXlsIxujuPXVLRDylUDyMTHDblkI8rVCkb9s8
YHgq8QxDMfaOqa3xcOLZhML/ZfqYM6OI5x6KMddCTCXjiYdQBD9bY1CXSzzF
96y5NC84IY94KaFwPO4+o3we8dJCYTFF75jmEvYXii/yvdfjV7A/xffSq7K9
s9ayv1BUqP9y37mJ/Sl+PqQ4/sQO9heK1rcHn57ex/5Cgbjd1w4eYn+hMB6l
orziP/YXirkvxw0cdpr9hcJ78v0b1hfYXyg+LPT1vXeZ/YUiqOTurOwb7C8M
Fy90WqF0j/2F4bVhjmTqQ/YXhpvedXub6tlfGFRKTWcJXrK/MHiNHXVm7lv2
p/jeSNGLO/mB/YVhckGRdsNn9hcGz8/rv7T+YH+K6w92e9H6l/2FIX+xTlW9
ShT5C8ODjAd5JzSjyF8YTh1sUMnvFEX+wuBzuc4jQDeK/IWhdcqWvw36UeQv
DLEjE2KzjYmn+N47NcVarc2UeDVh6B+8TT/Vinh1Ydg5cuqI43bEawrDbJeV
zcqOxGsLw+ijHfO9XImnFI4n09wt5J7E0wpH1eXisjRf4im+18Qa37oNDiSe
TTjOecSHxQQTzz0cssgr1qbhxFN8j01c+mBHQxTx4sLx0rz74SVxxEsJR0fX
oX72QuIpvrdSc+7YHBATL1uRZ0N5mmUy+wtH/oLFr2b1YX/h+HndatX1/uwv
HPoak4eoD2J/4VjsdNav11D2p/heaDexo99w9heODf2iLniOYH/huFRgI+k5
iv2Fo6Lcf8/HLPYXDl3jj0f2j2N/4dBc/CatzwT2F4EnezqWfpzE/iIgDZk8
eVwu+4uA5pbCivqp7C8C+1o+pvrMYH8RCB6ZO3BqHvuLgMnT6B17Z7O/CLyo
OWlTnc/+IiC8N+b21XnsLwLN30PXnVzA/iKw6I0ke/Ui9heBColK/MDF7C8C
jY4fjXQK2V8EBn77c6N0KfuLQHSHpIGeRewvAuZPEk/uXM7+IhAQvfWh6kr2
F4F/173K4orZXwRqa316z1jF/hSf/49RxPrV7C8ClkFFbVvXsL9ISGNW2RWv
ZX+RGFaR9nDcOvYXifHReX9917O/SIwx2reweT37i0TE64/j521gf5GoDC0p
71TC/iJhfiUycHoJ+1Pw+1Zr1pWwv0gEJPp0MtnI/iJRuks5JH4j+4vEoKia
krSN7C8Sm3rONx6xkf1FokU68kDyRvYXidhFn6TOzCuPRO/WBtXWEvYXia8z
cHQ956uJhK/p4CFunK8uEtnXn6gd2sD+IjGjpmiV8Qb2F4nVp3bqZq1nf1H4
e2Ph2H3r2F8UHOpby+6sZX9RKF35sOrFGvYXhZmLFx6s59+HexSMswpHXVjF
/qLwrfOZL0XF7C8KxxZ4R8SuZH9RqBswsO+75ewvCsoLX7rmcF+yo3Bx7dnq
90vZXxR6XHXvnlDI/qLg17XKbNVi9heFniGRzy4vYn9RWKB2T9bEfS5XXKd6
e0bLPPYXhfo3b/s8zmd/Ufg+tturI7PZXxTOT1pqmZPH/qKg/u95Fxv+/9YW
hbLAZ3tPTmV/0Zixdcu3gFz2F43UhkVtOyaxv2jov4ne9HM8+4vG8p+3/3rz
3wP3aJxal6Y9MIv9ReP8hsX3szLZXzReGBmJR2Swv2jcyLadn5DG/qKRGWs0
uccQ9hcN/7xN1ncHsr9o2Pc6uHxCP/YXjbfzCqqUUthfNO7+PXF6gpT9RcOn
g+7su0nsLxohznv0eyawv2hI37+elhjD/hS8Q1NOjYxgf9H4cFb+cGwI+4vG
HpszdYOC2F80DEu8zvr7sb8YPJpZWPzv/39/xKBob+PAUlf2F4Mbw5ZZhjuy
vxhMjwx/XW3H/mJwu8fHw25W7C8Gpy5dXTqfv9/iYtBg3Wf2JSP2F4POTUNX
fOrG/mIQPebPVXUd9qd4fmqqm5oW+4vBIrfZN9+ps78YvJzyvaxSmf3FYMeQ
jg+m/eb1Swz8druKrL/x+iUGfe7b9jrWyuuXGFzWbU13b+H1SwzWfb1vsLaJ
1y8x0OibEdbcwOuXGFy1n/7V5hGvX2Jg0NvVL/4er19iYXj7udGAG7x+iYWy
ZuC2lMu8fonF/i92jYLzvH6JxeurtQ3ap3j9EgvLhef21Rzl9Ussms9vEmUf
4PVLLJ4OHVevuofXL7EIys5NzdvK65dYWNwSPH+9ntcvsQj9XTDBv5jXf7EY
WJNlnVPI679YxLj4Km+Zz+u/WBS9mdr9aB77i8W1CJ1JR3LZXywWPO7svCmb
/SnyB9xMmJjJ/mJxv7T1pfcw9heLX0+Eqi/7s79YxK3WOj5Nxv5iET9xTvd2
iewvDmrL5I7jItlfHLa6ZGhdF7C/ONzMvV/VzYf9xeGiqdLIaBf2Fwdt9fxO
GXbsLw4aX0LOjDdjf3HoFiQryjRgf3EoG2q4RqjN/uKgWWXVZKbJ/uJQ4ptQ
8OQf37/FYdyZXSVzv/H9Wxx6Gs5x6fGB79/isHlMprSkie/f4qDz3d6801O+
f4tDuwWVO9Pv8f1bHG6EZP05UMP3b3E4ZnvAq+k837/F4dJ/3umaJ/j+LQ57
l37e0f0Q37/FIf5PZ82uu/n+LR6DVr/e9Gcj37/F4+pT43l3i/n+LR6vq6fc
XL2Y79/iUS3VWx4zh+/f4hHobv3yTS7fv8Xjd0DvJxPH8v1bPOYY3F/WOpzv
3+Khf0HLqM8Avn+LxwqbloIDEr7/jceAkmrlLzHsLx6OhZZLbYPZXzya3p9O
jPJmf/GYcGu+PNmR/cVjb9u2cxJL9hcP6/ARO2DI/uLhP3ZwD+Mu7C8eKsOj
A1+osj+FjwYti/U/eb8lHi6vrz4P+Uj7EW3xmDHw/rral7z/koB3efuG9H/E
+y8JMM/4K7l1k/dfEpBeuHeBRzXvvyRgfNI543kneP8lATFZM6wvH+D9lwSI
CuLP/tzO+y8J2Fp2oX2Pdbz/koCcU7sNHZfy/ksC3vx919Epn/dfElC1ouyX
SS7vvyTg0nd3VaUs3n9JQLvJrbg1hPdfEjC1dM61IjnvvyTA9/fhqrB43n9J
QJZmdvirYN5/SYCpS216rhfvvyTgSzubuL+9eP8lAfkVVR2zTdlfAur3Rl6o
1WN/ip9fHFzkrMn+EnFa9XPRpN+0H6eViKRHfxoPfOT9wETsPbpz46MXtD9n
k4iRGYFN32p5fzAR6Zuc7qpdo/06JMJS2nme2lneL0zEUUFRj2+HiZeSCEQV
HXq4i/cPE3Hxm8bwA+uJl52Isted5JOX8n5iIkq86re6zSFeQSK0399Pr5/E
+4uKvFOyqqaPJN6ORPQyDKnVHsj7jYnQEahXrhQRrzIRvzsvW9cpgvcfE3Hv
3N0Fk32JV5eIfMOG3fcdeD8yEfvPPzGyMyNem+L9b+r9ztTj/UkhlnV/nrld
na5XF0J1d3XBrR+036wlxHoP8ZTWFtqP1hOixyQvuVoD71cLcWGbV2inO7T/
bCbEvzuu/dpX0/60jRB3h/c8/+M/4jkIYZWrtvop75e7C3EwXOvXsRLi+Qrx
vTBDa+4y4kGIx7ojWqLmEC9CCJem0SeUJvF+uBDd37SsKc0gnliIqN6ZuxL7
ES9FCHfZPI1XCcRLFUJbv/lBdjDvnwvxcJbU76s78TKFCFiwMnG0DfGyhUgX
L/R5bEC8HCHaDlrooyPvtwuxdU6/9mv/0PnIXCECLcPc336g85MCIfpWtx12
aaTzleVCBH8s2j/qLp+/CHHxnjRsc3XI//E2CRFxceqKq3x+s0OITWvEZ1v2
EG+fECldXFtUN/B5jRA3gid6dS0kXoUQ8zssOWuUR7xKIXZmtpQZZBOvWvHz
v53MOg/j8x0hpoonef2SEe+OEKeHHdZriCJenRCLlOR1J/2I1yBEbq9fu5Y5
8HmQECpLA7YNMCFei8L/+zMtltrEaxNCf7rjtmfKxPuh+P0NdG1Z1cbng0mo
U5nSFPGSzvvUk1C+/uTh9/fpPFArCY/m7JlceInOC/WSkF72U2x/nM8Tk+DW
ZWj6yb3EM0vC504lD6I2EM8mCbc+DDx/fQnxHJLgEJEanzCTzx+T8KGfZNXF
scTzTYLT7g/n/IYQD0nw93neulNCvIgkWJs+Ce8SweeVSdj6dl7DGD6/FSdh
apeFz2vsiJeShH5988dYGhEvVfH+afq7x3fk880kvFC5W1b5m86jM5PQcDRh
q8Z7Oq/OVviw0N4VXU/nzzlJWDpj7dO5N/m8W8HrnJ5+5iydX89NgqDgbVrb
IeIVJGH+7oW/LLYRb3kSxk3bGZmwks/HkxD5Z2XmhLnE25SEdtmbFq2eRLwd
STj7Wa36WDrx9il8Pv4RcCeFz9OTMDxkq05zDPEqkvBtXI9h//yJV5kEv8xx
cm1H4lUn4Zlsm5aJCZ+/J+GL8tYtdjzfcCcJzQOE/i5KxKtLQu3vP+8zGmk+
okHhw/j5h1EXeB4jCdp7Dx/P3EHzFS1JGJ91ZGnafJq/aEvC4VS18r4jaD7j
h+L99mwaHBfH8xsiOB0c0ODjRDx1EaJ1WjPNtYmnJcLV3Y1R6p9ofkVPBKvN
xYdf3eF5FBFWjY78WHWE5lXMRLj+Qi1g8yqaZ7ERoWvQfw9ycmjexUEExR94
FWFfnq8RQfr06B/LQOL5ivDQ+pP6VxPiQYQPE/70r1YiXoQIvdo9Dl7ZSPNB
cSK43EltHXyB5oHEIljXO+513kHzRCkivLQsL/01j+aHUkXQO+/ofTGD549E
UDbbmV8US7xMEcb/a7vf35F42SLE7S5Pt+9CvBwR2mslTv7C81czRQhv/BZy
7jbNb80VocvDnWpLD9O8VoHi8542/TOgmOazlotwanPTMOfJPN8lwkmt6KnK
PG+2SYRvveVT7/kTb4cIzcpvNu/tSbx9Cp9rl9vN+UfzcuUiOAcdih34jObj
KkRYXJoaEXie5usqRUiTTRGbbKd5umoREpeVlLabx/N4Iux/al34Np14d0To
Z9Pb7X4M8epEiP2Rf7PKgXgNIsjvXdla0Zl4TSJ4jIx5efAjzTO2iDCxSft6
2W2ah2wT4Zr3y+IDh2n+8YcIfQZFTT5WzPOTYnhWjd9zfjLNS6qLYTmx/7B7
fYinJcb4haUNLQHE0xNDf+xFcQdT4hmKUR914YujMvHMxFDzy/6T/JzmY23E
uHtLvnl+Fc3HOoixObWse+VOno8V413KoOK/C2g+1leM+0d1xWGZNB8LMY73
0Z+9LIF4EWJY5I7r2+RCvDgx2lTqtUP1iCcW47FW1YOdPJ+dIkaXwKAXXWtp
PjtVjDB0HbHwOM97i6HsU7lek+fnM8Xo7TJif+EMmvfOFuPNytd3TQcTL0eM
WwfOCCrCiDdTjAEm5hb9bIk3V4xTic2lmh2IVyDG8/a7u55p8ab+ifHj1dJ5
M254U/8UPhvmeMcc8qb+iRF7RUdqutKb+ieG+tvR2v8meVP/xDifM23Nmz7E
KxdD1/eSaX0g8SrE+Pp71u16M+JVirEyZGFDswrxqsXwuTB4ssorL+qfGPu0
fS/ZXPGi/il+H1bP/khLvah/Yjho3o9YttSL+idGrxG+N2uzvah/YrwMvVPt
kEy8FjE25eokL/YjXpsYvvkapT97Eu+HGLV6oz+PVyaekgSfKrbIf7/wpP5J
sHHtTtVllzypfxKEdLe0dN/nSf2TYPbMgU8bCz2pfxJsvxyTuinbk/onQY+g
ibdHJhPPRoI5vvoDwv2J5yBB/TNlB0dT4rlLYPni0FBLFeL5SmDkHu5i98qD
+ifBgksTj/pf9aD+SbAzfafJgP0e1D8JGofXFhYu96D+SfBs3D6Xm5M8qH8S
NMiH25r1I16qBMG179bMAPHSJMgeVVX63op4mRJoWXWdP6o98bIl8BuxKf73
O3fqnwQDmm5arLvtTv2T4GfCvt4xx9ypfxLcCqtb1H69O/VPgijnkrS6me7U
Pwl+Gz17WjGMeGskWLXWtvveGOJtkuDe7mLXUmfi7ZDgfNGnxMquxNsnge29
kuUvfrhR/xT+tEt6GtW7Uf8k+PtuWedBF9yofxKY6J6YW7HbjfqnuL79j+2W
hW7UPwnc/K8s2jieeHckGNoQm+zYh3h1EiR887W9JiBegwSHAj8YzrAmXpME
sb2HxYd2JF6LBAffu9cbtrpS/ySQZBa1tHvgSv2ToFggK/p70pX6J8WrU20t
WltdqX9StPs9zcBpgSv1TwqbeztcBmcRT0+KjM+nhbulxDOUQqPhyHKVAOKZ
SfGfulHXsRbEs5Giww2DllZN4jlIcXDXdM+5H1yof1LUmx5r73TfhfonRf6n
mrw3J12of1Istx1x9L+tLtQ/KSztas+sW+hC/ZNi1cN/R4rGEk8sRcmZjAMb
5MRLkcJUJ6j6pIB4qVJ0fh7W+aMN8dKkMIxoKvHuTLxMKSbWSnrYNjtT/6QI
Ksl+rnHcmfonxbkDx0/pLHCm/knh2/3P3TC5M/VPihVDE0WbbZ2pf1Lc1tUc
YPvNifonReOzM6YPqp2of1Jo+olOHyh2ov5JcWnZk4GH05yof1KEPDhv3+jl
RP2TQuXJHvhpEK9cCsGVqZdOPnCk/kkxdEn6i4xdjtQ/KfTkjUeDcxypf1L0
77JtUFiMI/VPCvGdUrVxxo7UPymu50acv9LiQP2TIsfgd0XCaQfqnxTqs7Zp
/i10oP5JseRh/2u1gxyof1JomxVa17s7UP8Uv/+Trx111In3QwqL7sPaZdX2
pv7JcMc5+vT3Pb2pfzKYelhPLZvWm/ong6fJPelSYW/qnwztJHlDSyx7U/9k
2B+9sbL2ay/qnwxfbD7lCa70ov7JEJu16MztDb2ofzI82Xe1sGhsL+qfDDEm
QzRnhPei/smgP1wUtNqQeJDhfkhz+NN39tQ/Gf753XJLOmdP/ZMhZeDP7q3F
9tQ/GdorH9A4PdKe+ieD/ZhCvf9gT/2T4dWJhXH13YiXJoP5hDfn3JvtqH8y
jM2Onnuk0o76p/h86zduH1psR/2T4VKZj3Nwph31T4ZfHY+7xIbYUf9k6LPA
4tgsA+IVyLBRcPX6q/e21D8ZPAakz86tsqX+yTBFqUOD33pb6p8MPmo9P9hl
21L/ZLB7PfJ4WIwt9U+GfRtMY5eYE69chvljKner/bCh/smw85nX0z03bah/
is+7oObDtF021D8Zrv1xeDl9pg31T5GnPO1CqdyG+ifDg9fNRR1ciVcnw8nC
5dKV7YnXIEO611rthEZr6p8Mr79suehxwpr6J0NR6n/ToldYU/9kyBkX71kw
ypr6J8OG2UEff0dYU/+Ssc//9v51ZsRTT0b2vOPj039aUf+ScbOwm2DIXSvq
XzL8Do3uXFBmRf1LxrncM88a51tR/5KxdOOYY8OHWFH/khWft89ioyDiOSTj
06pLqb8MiOeejAkrJzh1+GxJ/UvG5dBlnyJuWFL/krHH4Myug3ssqX+K50e6
x8XMtaT+JeNri/0D7cGW1L9kCC/+ClULIl5KMnov6lhga0S81GS8uSDcNemr
BfUvGU7CwGVfbltQ/5IRPPh00Ob9FtS/ZIxdGbgrt8CC+qfI+2XzhbwMC+pf
Ms5qJS08GkG8ucm48Mn5g4EV8QqS0bHvtte7lIm3PBne21eOTKs3p/4p/Lwb
lZl0ypz6l4xqU+P6jHXm1L9kPFfXPrY/x5z6l4wTg8NfWcjNqX/JGPfTb/B5
L+JVJKPHwe+Gy7oRr1Jx/douSgWfzah/yXigs07t8B0z6l8yNl8LNm5fbkb9
S8a6716ui4rMqH+KzxPp7+03zoz6lwwX3ZIe+iLiNSXDICPopokb8VqSEepS
AIku8dqS8d8o3WOZL02pf4p8m1f0XLjDlPonx9cnH5copZtS/+R4MnHrixv2
ptQ/OfYMkn771mxC/ZPj5sinJZPLTKh/cnTKijyUNNaE+idH1twajdkeJtQ/
OVaG1o/X+t6T+ieHxQu76+9O9KT+yZE4r+CVzcye1D85lgyxX3EsrCf1Tw6v
3/12bGzfk/onh3Fy1Yen13tQ/+QwdAsNnrCiB/VPjqE+v0cM7tOD+ifHf979
A3aY9aD+yeEi7TEHr4ypf3LUBvtru5YZU/8Uz0e3L5s0wZj6p7g+2KZX10Bj
6p8cv8NmC9XVjKl/ctilprXEXzOi/smxQjXz0tuVRtQ/ORYPWlD2eIAR9U+O
5Ss6p1vaGVH/5Mio23XqdKsh9U+OhIqhk8pOGFL/5Bjke6Dfp3xD6p8c5pr9
PRYKDal/cvzcveXCBGND6p/i97PN7M7hJgPqnxx5exqsIg8ZUP/kiDsnn+4w
3YD6J0ePsaO2Do0xoP7JsaYhO/mDvgH1Tw5VNY/+Nc+7U//kuHb27cRfB7pT
/+S4ohWXNnV6d+qfIp92fktCXHfqnxwVMUFXxhl1p/7JIdi/4cyr1/rUvxRs
OxtVUHpMH/8PA5crsA==
             "]]}, 
           {RGBColor[0.702, 0.5836838434727971, 0.8154690608716958], 
            PointSize[0.003666666666666667], Thickness[0.008], 
            LineBox[CompressedData["
1:eJw92ndczYv/B/CsZGSEBtpKe+91Xu1dp7M6GTfZlD2uFUlXRoQyEhlRZiGZ
SWVlZURkRmRlJinRr+/vvt+3f+7j3M55ntfn5fVJn8+hO3qaaFxHBQWFt50U
FP73360Z//s6LUh/Gr/vgYoX/n18VbCn4sDDl+2Pbf//q1Kw0V53ceN/368W
rBDt3tK7nxcU/v+rRnAzpGqodT9+fq1gq22I6bD2x+P//6tO0KFt/u5V/fj1
7wR91xellLU/vnnjf1/1AruTke869Gfvi+Cc6dyTAf35+V8FRzYb/9jUn/0G
wZn0yXvq+/PrvwvG56uXBg7g9/shWDypJShvAHs/BQfczmGgKnvNAsH2xp1r
VNn7JQj4rTVZSY29VkHRrcytq9TY+yNoXF1o1V+dPQVIj24z2avOz1eAzvWJ
y9012O+AdbPVvZ5q8Os7YvDI9cOTBvL7dcK3kJ23bQax1xmHjZuz3g5irzPc
fjlc3DuYvS5o/fLYfbIme4roMyGim4MWe13x+sMb/W7a7Cmh0ffBqlpt9pRQ
ON/D9ZIOe91w8Za+TZ4ue90R8Hh2XJYeez2QmKD4ZqM+ez2R8Ss9K30Iez2R
9eZC6lYD9pRxzlfrZK4he71wMEm1b9FQ9nojaIXi1gdG7PXBoqOWYS3G/Pw+
cKw7YzzElP0+KM04ZSQ149f3hfV9Hf815vx+faGKyoQbFuypYKzx5jsqVuyp
YNW6QfajrNlTwWWLppzjNuz1w8GEfXp97Njrh2e3NmbPtGevP3q6Kxs8cWCv
P3pf89kd4sRef4jGDlO96MzeAIz9LF7k5creAJSHa9+64saeKr7O2dBN4sGe
KhImxRq+EbCniqMSoc5ST/bU0JZ666uuN3tq6JgXvfGqD3vqiE+O7jLPjz11
HPBXdTMPYE8dJ+YV2L4LZE8DC/qE1x0MZk8Do+Lfhc4JZW8gVhfEjvUNZ28g
zFxy9QdHsDcQKs6yf5pF7A3CjOWDlj2VsDcIT44nqpbL2BuMhboKzqfl7A3G
tI5fa48MY28wFszJ7JM/gj1N3FhrcargL/Y0MXhiWWXxKPa0UGspH3F7NHta
eOz0KOjtWPa0cKTb4C2KE9jTxvu4R26mk9jTRo+lZ61lsezp4E152LTkKfx8
HVi4KX8qnsa+DuzlUTmtM/j1OvhgtWQdZvP76aBv4vE9q+ayp4sdJeqPH81j
TxdjzQpNrReyp4uaF4vWrolnTxeh9SG/Pi9hTxdvIusnyRPZ08Mkn553Lyex
p4czTf6mrsns6eHZlyFTCleypweVXyqp9ins6cHQM27F2bXs6aNHzByh/3r2
9JGxZOSzh2ns6WPNCA/j6ZvY08e58YONlDPY08ey23V38jPZG4KRe/7WlGex
NwQ3qtM6KO5ibwiiJ3+YfTqbvSFoHa8xdWYOe+3fV95Ta7WfPQPcedp6/ftB
9gygcjRBsziPPQMsrvi7IuUoewYY31H1/qjj7Bkg9/iCoS4n2TPE5LYjZ9XP
sGcI88v5ya1F7Bni642opa/Ps2eIvFvxWZVl7BmiMaPq3uVL7A3FNa0eA8+X
szcUp9bljSm6zt5QDFyA3OIK9oYi877Zo0t32BuK94Y3vt65x54RDqaNqX35
gD0jZLQO2fPzEXtGqFG1NO73jD0jHP1nzQSbF+wZoet3J4nsFXvGyLVQe7X4
DXvGkHn86nHoPXvGQOLekqcf2TPGrmsXfvT7yp4x0md93R32nT0TmCacPL2m
iT0THCpMsbzTwp4Jep28/1P9D3smOKzzutu4Dt7ktb9+zy9ZYWdv8kyRNiTg
Xjclb/JMkXv3zZzRPbzJM8XkwDrL8728yTPFswPuP7RV2DNFS1FVUdIA9sxw
S3Hl3x/V2TND/ceBA4cNZq/9caXnlmva7JnB3273aw999swQXHar8YQhe+YQ
JYcW2ZiwZw7TDmvNjpmzZ46TaHC2t2bPHGeVbj04a8eeOd7Vj272dWLPAgNn
1KyvdGXPAmVGk9LHCtizQEpVr+8/vdizgHtKZfY6P/YscOba/k2mQexZImj3
7PNXQ9mzRM/Krn1jI9izxM6PQxf3lrJniT+zVjWfkLNnidUt9+fEjGDPCrLA
3a97jaLna1ghLX6e6/kx7FtBYFo5aeYEen2IFX4v1hpjFMvvZwW9Uac0Xkwl
L8EKzRu+LNk2k9/fClaPlVYMm0tegRWStOyHDFrAeayQmpzp9yyevDorPNwn
eZG9lPNZo+vO2LrYfzifNUTOz/wdVnI+a2j1297UcQ3ns8al0tVv7qzjfNbY
3JDQLTud81lDeaNf+NwtnM8aeo0ZB4K3cT5rvH5nqqy/k/NZw6lx58TWbM5n
jdJJ6/Me5HI+G3RZt/L28YOczwanr3crScvnfDZwLV0+dXYB57OB18JJN2Un
OZ8NTqzrXeFylvO1vz7oeozOec5ng6fXaud3vcD5bLDSemPXL5c5nw3WXOzT
Wn2N89ngyYD4gEsVnM8WCSY/nh69y/lscXjXmsM7qjifLZSeBO1b+4jz2WKw
vun5xc84ny2+39atnfaS89nizd/qXUbXcT5brO3+eYD0PeezxfNOixQDP3E+
W8Snplxx/8b5bGF67FWg7Q/OZ4fYmYLFxi2czw6BHcKlOn84nx1Ca4vOq3X0
oXx2SNcwyeut6EP57DAo2LKvUncfymeHoZ9GVCv08qF8dng2w7Wpua8P5bND
x4nBwxsGkHfDDg/yuvyo1yCvzg42mY9P1mmSp2CPfXqO62t0ydOwx9suC2c+
MiDP1h6CXx1D7hlzPns4Vuv3qjDnfPaYVGq6/4o157PH+ODRyqX2nM8et/KV
TM84cz57pDZEfTvmzvnsYdtvtfigJ+ezx3SL6x7ZvpzPAcUF3nu2BnI+Bxil
qM9eH8r5HGDqPzErOYLzOeCCX0i/eCnnc8CWDw/LZkRxPgcElGpuHzeS8zng
3gGDDfIYzucAi95N64PGcT4HvO6SnuI6ifM54OuylhmmUzifI7atGGIzcAbn
c8S6IKVzXedwPkc0jd3S8fs8zueI8s4Xvz1bxPkcoa36d3x5AudzxMUZWzcc
SeJ8jjjfvb/e5hWczxEqg68MWpTC+Rzxjyx9WvQ6zueILb2GKXumcz4nLJv8
/ZXOFs7nBPk697o/mZzPCa73lDs83sH5nFBQ52pQmM35nDCg03avNbmczwmd
tLoEjjnI+ZzQub+/kWM+53OC3UO720oFnM8J3bN3WD08wfmcYKErd957hvM5
Y9pui0fTijmfM0oCGjo6lXE+Z0gd52b/vsT5nHGzNPlgyVXO54zpmT+7L73J
+ZyxRHHrUY87nM8Zmzt5pDbf43zOMFh6Mu3oQ87njHerHuWNf8L5nLFm/qLb
6jWczwU+erPfXqnlfC5Ypri1btYbzueCs8vKzwz+wPlcYNXpiaTsE+dzwU3j
gj1jv3E+F6goWW7t9IPzuUApyNZgRzPnc4HHhBx7x9+czwUP7844e13Bl/K5
YJdpYs6Izr6UzxVmcVfq3nX1pXyu+DnQPm5WD1/K54o9C8oMm3v5Uj5XGJ6Z
rLhQhbzxruhqYP7r5wDyElxxUKzcOFODvAxXbBve79XbweQVuOJhW/CpYTrk
3XCFyYvymHJ9zueKxXk7b1sP5Xxu8JZ+/r7JhPO54ZJ1VXGTOedzw1rBIi2J
Nedzw43AXp0P2XE+NxQMOh/d5sj53PDoyBXdMFfO54a94ya4bPHgfG7YM/RV
xlNPzueGT3tXWWn5cj43JC7N+xQVwPnckRV/4OK6YM7njv5HanaXhXE+d2Qe
PTP/cwTnc8egiv3OalLO547PdkMrneWczx1DjY87RA7nfO4osn4kmfYX53NH
SaCpVmIM53NHUh+vZaljOZ87CptLZ2+ewPk8EBcfWZsxmfN5wDHg1PlNUzif
B9Ris1vWTOd8Hpi8+kXSklmczwN3VHzDY+dyPg8oRh8IipjP+TyQ9bVpgvUi
zueBCzu0tvRYwvk88KRU48bzpZzPA9pjPn8/nMT5BBg840inucmcTwDTD/Pe
Oa7ifALc7Tt9c0MK5xOgx6byP/tSOZ8Ay8pL+sg3cD4Bisp3Fyts5HwCqB6/
2Lx7M+cT4M69FQUeWzmfAC9vj3xauY3zCXD5YfHE0Ts4H2BcZev/fhc9vyeQ
tDVicuwezgukK5+58DqHXm8IlA0f7Bu1n/MDMUPsay4dJA/Ai9yK5aZ5fDzA
vcYSk1VHyIsCagd+O/fiGB8fkBkms7EpJG8WoK37Zf7Ck3y8wNl9t5efO01e
CiDKVwv+eZaPHzjyvOGUaTF5OUDht91lkSXcB/DXkxnDFpWRVwIc/lk0M+Mi
9wNMdvryO+8yedVASWjyp6Jy7gs49lDZ8cI18hqA2DTta6U3uD9PTFw8ceup
Cu7PE/N67t2ae5v788S6sN3n1t7l/jyxUNvjx5R73J8nosMnOPpWcX+e6HNL
c3b/h9yfJ7wez9zxuJr788TSoSsPbX3M/XmiR7eNayOecn+emLLriZPCc+7P
E61Kp7Jyarg/Twycv77A5yX354mgua8nP6rl/jzRv8Xr1ITX3J8nTmwLTq2v
4/482y9uC2onvuX+PPHiqNf+J++4P080v7xb6f+B+/NEp46iyAP13J8nPE1L
h3b+xP15YVtve2fpZ+7PC88HVy3Z/oX788LVvTWfn3zl/rzwoNve+H4N3J8X
ap4ka3p+5/68MKtXx4vjGrk/LzT12TVu6Q/uzwsZCl2b0pq4Py98v/o+bvtP
7s8LiUL1ou3N3J8X7qRPr05v4f68MOfRu9OJv7g/L5y/mSqa0Mr9tV8n71+2
xes39+eFc8NaE/r/4f68sG+fX4enf7g/L0hll3pta+P+vLA34GtWhIIf9ecF
8wNRub/bH//bnxeG9N6jubODH/XnjY4ZKU1OHf2oP2+816gzKW9//G9/3ih1
3Ho4tBN57de53VP3z7naiTxbb0y5bzrftTN58Ea31vC87M7khXgjNmJEj45d
yIvyRmB23nJZF/LGe+NLdJHqri7kzfLG6JMqx150IS/BG/ZFsnB1RfJSvDEo
yfe1jyJ5Gd7QCzg+eYIieTneyEtaV7VEkbz26yZVjRrttYrklXhDaUKp+wb2
bngjeUbs0BT2qr1x5Jf5vYXstV+naOfOcI1hr8EbPVVOSdzYU/BB/8ZMNWX2
evogH3cWVvLxtl8XDHMxmJ/Kx2vogwkZi7t68vHa+iA++6nW2//688HFgBEn
k/7rzwdnBRZXVTtzfz44p7MrJIv/PMb7wHTpYJdB/OcxywfevfRWrenI/flg
R26ofWMH7s8Hf82X2ok6cH8+aBzQPWEP7yXHB3tSZX3r23h/7b9HrccLozbe
nw9OzHv7dth/+/PBj9iVuom/eX8+WDF7flIW77nOB0s2Gvc48ovPXx9Y1Brk
n2jh89cXxlsHTD7WzOevL97an7XP/snnry+Ukr/3WMnnm6EvnK6eqRvzg89f
X1w6pVdi28jnry+Kc0ds+NnA568vrm04HnnsG5+/vki339A9hn8ejPfFfa35
ezt/4fO3/f0uKulv558vCb4oTG+NN/nI568v/lI2O3roA5+/vlC+tuqk/ns+
f30xb4tRSupb7s8Xt1dam3z57+efL7Q7f0rxfc39+SKssiw/tZb788UFZ+u1
FS+4v/b/r/BAv2MN9+eLxclT40yecX9+ULtXMcb/CffnB81dH7pEPeL+/NAa
dz8s+iH35wf1FaddhlVxf37I1Xt5KfAe9+cHi2En6s3vcn9+SPY7c1CR/z6K
8kO6Ympb5U3uzw8Lbnx7tfE69+eHJe9K5CFXub/271d/jWy6zP354Xlo5vNN
F7k/P4x1+lJvUsb9+cHhPuILznN/frh+vGWN1Tnuzw9hl/YN3n2G+/PDluEN
hkqnuD8/XHHdeWB0Iffnh7hdG/YePcb9+cHf//qAxnzuzx+7pk5sNjvM/fnD
sW5vWNQB7s8f5/s87bcgl/vzR/P7JP/UPdyfP6L72rzdsov788eES5u+b8ri
/vwh+pYYuzKT+/NHlvWr4OlbuD9//K64lB68kfvzR/11oe+g/35f88f9l9dH
PF/L/fmjYmXmo82ruT9/1H73LPZZwf3545dadNe6JO7PH4H7jhQuXMr9+WO4
psrVLou5P3/kH13kmbSA+/PH29FdtZvmcn/+WPu1LuavWdyfP8bVTOl+Zhr3
F4DIWT01usdxfwGoPyxcGzaR+wtAdETd5GT+/dswAO6PNuUfH8X9BSAzPnBk
1QjuLwDPDDrNqZdzfwFQm1bX9EPC/QXg627bN41C7i8AtscDfN6FcH8BuOu8
q88dvv5ICEDWpKrQwz7cXwDmquz4HQ/uLwCDN93S9Xbj/gKQ+jKqqNWR+wtA
t9jQWwdsub8ALNZ5MCLUkvsLwJlJnhNe8fVXdQAGDPr+ZZoh9xeAQ1Nmt37W
5f4CIPgxNmWsJvcXiC2Z/2TfVOf+ArEqpcDHtD/3F4il9u9mxvfm/gKRZ+9h
fbE79xeIM+I3iW1duL9AaM50iLXswP0Foi1x60dxK10PRwXi2MIdylOa+Po5
ECX+nyoWfKPr41mBWHs2xD7+I19PByJj+Xaf2W/pejklEDCoURjF1+sZgbC4
azUVz8jLCYTw7/J1A6r5ejsQcVmtcc8rySsJhF+MoGtWBV9/ByImSntsxFXy
qgMhSvVf0XyB7xcE4vikJfM2FZPXEIh9mQecjU7z/YMg/FC5ejuP74f0DELZ
6x9eJnl8PyEIjwRxG7fuI88wCDvC42+27eb7C0FYbrP1S9R28hAEixdhnfdv
5vsNQdAc5N3r43ruLwhdRS79DVO4vyCcTu83WLKc+wvCrvlXTf/+735TEN4r
zQxMXcD9BcEhx2PhttncXxB+NS+8kjWV+wvCjEfr7TZN5P6CYGLX6WriaO6v
/fXfpqweO4L7a3/961WJrjLuLwgb88wLuwq5vyC82uFjcjWQ+wuC/f6Hb5d4
c3/BWOaq/NOU7xf2DMZES53omw7cXzAyDkwyGGvF/QVDo8sI0Rdj7i8Yvw8v
+zhDn/sLRnXv5D9vB3N/wbgz23CNVJX7C4bve9ddJ3tzf8EwHnLWq3c37i8Y
rdFH54/oyP0FY5y/b9iOX3Q/OCUYc++eKH/wne8fByPVOPprl090fzgnGJ+X
H7lt/IbvJwfjjZrDNO8aul9cEoyCp2n3RdV8fzkYf9Ys7ynn+9vVweg1q3aw
+Drfbw5GWvCW3j4XyWsIhqnJwY8m5/j+cwiSJC4lXU+Q1zME5nqL1j3K4/vR
IVB/XDwhO5c8wxCUbpwYPnon358OgcKAJqFaBnkIwbq9bXPK1vP99BC4/7Io
H7OKvKgQXFIOjPiVyPfXQzC60WjQyoXkzQpB9ysllsqz+X57CKKna2Qkx3F/
IQhIE8X8HMv9hcA/ZveG6JHcXwgWzpU6npNyfyEQHa+I6hvG/YXg16DkziP+
+3wpBAv2KXtt9+D+QvCPUVfN+w7cXwgU1S12drLk/trzzhdVGQ3l/kIxKS/q
mo829xeK7hEeyZFq3F8ozvboox7Tm/sLxZYZDckxXbm/UHhW6b6Ut3lRf6GY
bvDO2r+JPo8MCUXYmYOJZp/p88WoUCxyqHmu9IY/fwzFG3lf6ZNn9PnkrFCE
3Hv6MaeKvIRQJBv8LJxYQV5K+/tPMjyte5k/rwxFrK1Xp7vnyMsJxYQYp53z
C8krCMXpb0rb1A+TVxKK6CeXO+bv4c9LQ9Hh2eYat23kVYciUXbcs4w/T68L
RYz6BBvBavIaQlHtrny+IJE8hTBcbx3wXXsBeT3DELeg47Nl/O8NNMJQljVu
5fOJ5BmG4fWb2o62o/jz2DAoudtGLo7k/sIgKx2YVhrG/YUhPWfmhVZf7i8M
KW36jZbu3F8YRBuM7IfbcX9hCDqwat1iU+4vDJ3fj+2/VY/7C0P94Jc3D//3
75vCUKTkfu10H+4vDA88SlSLu3J/YRjx8VLJmT+e1F8Y9I+cvJ/f6En9hSEp
pteY7fWe1F8Yvr2PmLus1pP6C8O0ARqaox95Un9heBTVbZzzHfIUwtH3aNXw
buXk9QzH2zHeve8Wk6cRjq6PtdekFZJnGI51U4NqQw+RZxuOQvt87Q7Z5CEc
A6r8hYczyAsJh7J40DLROvKiwnH7ifvlL8vJGx+OmTtuD10RT96scFxa3+GE
+mzyEsKh49Njye7J5KWEo3O+3XqDGPIywrG7w52WXZHk5YTDf7rgmloYeQXh
yO/4QTnZh/sLh+PooHufXbi/cLTkPjcVWXN/4Xho4qSfN5T7C8fw0PryTlrc
XzjSg3eYivtzf0LcVmqL2tadnq8oRNDTC6OfK3CfQpwfc0QyuAn/vr6fEO/9
1nuIP4L6FaKtl7tlUi3+9XSE6PA5zT6/GtS3EP02LBl17xb+9cyEOP32W3HD
JfJshVD88S5auYg8ZyFKt00S6R4jD0LMi1uy13IfeX5CpEz1nOiURV6IEFYN
N/e7ppMnFiL6r+D5zqvIixLi0vc3r60TyBslxIF91X+GzCVvvBBX6kZWqsSR
FyeEzpjTM3/FkDdLiOrXjvXPIsmbL0Srmln4uVDyEoTwE34+sMmbvOVCfIp+
0SvWmbwUISZHT1zlYklemhDWC7+YdTEgL0OIpSUfulwfSN5OIQze3xmS0oe8
HCGczXUyAhTJOyTEtx7HXin8FNA+hBjQTSlhQq3gX++0EHtth+tfqhDQXoTY
VH7zo8YZwb/e5fY+mlf9GbdXQPtpf5x8efb+deRVCnF2eNG0VwvJqxYiWPdI
L7UJ5NUIsb2mfrqniLw6IeZuuVg4xp28eiHGP0xtjTcir6E93/DDY9f1I69Z
iJydS5Uz/3jQ/iLgtHKuatY7D9pfBFZ/bsnKuOdB+4vAOe/Ey2vOe9D+ImBl
mHRowQEP2l8E1ndcNH3URvJ0ItDl4FtrQQJ5hhFY1BDcRy2WPLMI2ISamL6V
kmcbAdno7ruPgTznCDw/Ojt9ril5iMA60wZdO1Xy/CJgfKPP5A8K5IVEoNI5
KmXbB3faXwTyR8n3+Ve50/4icLj31qf1Je60vwis2Lg/OOWgO+0vAt3/6qti
uMmd9heBhanDhGcSyJsVgah9PQ0DY8mbH4EAzcPH7krJS4iAS1PxgEiQtzwC
r2aUTa0yIS8lAtO22j0VDiAvLQITP61NuNzmRvuLQFuL3zzH9260vwgsb71Z
m33PjfYXAbfF6172OO9G+4tAdEtj2rT9brS/CKQsGKV2K4280xGIczJLMVlM
XkkE8jzy+yZOJO9ye9/dna/cF5F3IwISM5UbBu7kVbb/eX1YKJg5lLzqCFys
y8fZvuTVRKDu5PNPCq2utL8IhG2ym+Rd50r7a3//loqKxNuutL8ISD0ve5w/
40r7i8BNodHDn3tcaX8i7HRtPm2ZSp6iCHF1Np3GzievpwgnD128u3EMef1E
WKCY5n8plDwNEdrM/0745kiejghWlz22aeqRZyiC39KDp/16kmcmwtMrM5um
/HCh/bV7o9xnp9W40P5EmKqWG3bymgvtr92b4LG3+rgL7U8Ebd2kTS1ZLrQ/
EQ6rfsDAleSJRVC88KDMaRZ5USKoNe5wkY0kb1T74wWrLs/0J2+8CHPLK5LW
WpMXJ0LgwfS0/YPImyWC4aeGPhe7kDdfhIXdvg989tmZ9ifCsFurbzVVO9P+
RChW3xXS96Iz7U+E0FlKR0zynGl/IqTdSlLz2eJM+xPhrOWVnSMTydspQpls
6qS/48jLaT/+eYqp62XkHWr33ipZHgJ5BSJU3ng8/ooJeadFMKq4I67tT16J
CIOvGvdTaHOi/bUfz9JeZZrvnGh/IhiLN8W7VTrR/kQoeVs2esQ5J9qfCP3q
E9bG5zrR/kQwK8rV3LmevDoRXuk2m11cSF69CEFddKvfjSOvQYRs/UKPvkLy
mkX4eMlugYsLeQpiNP6ttG/cEPIU2x+fX/pqQy/yeopxrepRcNlPR9qfGMdG
ObQ0vHSk/YmRabijh9FNR9qfGD1vd93210lH2p8Y6duDrmze5Uj7E6Na33h/
5WrybMWw6RoyUmUuec5iVJ30ahOPIg9iHLJYdmBLEHl+Yuw6MGlBjR15IWJk
T3VaZapNnlgMkwS1xvndyIsSY+z4/lXXGxxof2J8eacboPvMgfYnhvN9tfEL
yh1of2JMKTwW9OCYA+1PjB7b0vo4bXeg/YnR54Xg7rZk8hLEuPBa50CXmeQt
F0P94bJjM0eQlyLGibkZXV75kZcmxrb7c85FWZOXIcYY/T7fKweRt1MM3Wle
F0SK5OWI8WHqVZ+qL/a0PzFa/Hw2/PXYnvYnxowIu0sfLtnT/sQorWv9EX/E
nvYnxinDWgzItKf9iWFcplx09B/yboghuJS0VDydvEoxpo+2PtAyjLxqMfoX
Pw3L9SWvRoy9Z+xWRFmRVyfG9kulU/sOIq9ejA57vwy81YW8BjFSfJX3bvhi
R/sTI2mlt8GIx3a0Pwls1XcUmF62o/1J0NWix8QOR+1ofxKMmiIa9jTTjvYn
wY98rd3nl5OnIUHzw5+yfTPI05GgIjdg3eYR5BlKMGu1ZNwaf/LMJNg81/Pj
ShvybCUIOa4iWKNJnrMEcef2z9isRB4kyOl1OXNfgy3tTwKbts73Sp7Z0v4k
MN/ywqrmqi3tT4I9ccfLFQttaX8S+MwsOGq305b2J8HJR187TF5N3ngJDnyM
vpUzl7w4CRbUXrP8EEPeLAnSS544OYaSN1+CudaDFVY7kZcgwYgJ9Vvr9Mlb
LkFWY4pWUG/yUiQoyNfYWdhiQ/uT4HHyKjvjOhvanwTxUwu+7LljQ/uTYKiN
zzujcza0PwncRpXbFO6zof1JEGqY+yIwnbwCCQbZ6Xd/s4S80xIga1hJSix5
JRKsLvVTd40k77IEvwyLDL55kXdDgikTJ7cetSCvUoLPA57kLxhIXrUE5zLn
ikMUyauR4K3RghbDb9a0Pwn2b+pwqvsza9qfBFJhxx1NV61pfxIouoWUfSy0
pv1J8Cp7pd3HXda0Pyn66QiUfqwhT1GKqKXXw5UWkNez/XHRBM0h48nrJ8Wy
+4bLAkXkaUiRc7NxwzwP8nSkMEnN/OuoCXmGUnx9fKqpQZU8MylqXMunoRN5
tlIo1Ws+3PTZivYnRWLFG8+mx1a0PymeDzMvjim3ov1JEZZ6a2TVcSvanxTD
Xq6wlu6yov1JIbL/GPhsDXlR7d+/MunkjAXkjZJCxdh3Ve8J5I2X4pPVjrsn
xeTFSWH8ZfrOySBvlhQj9qV0MjInb74Up0u39/iiQV5C+/GUGpWXKZK3XIry
5arr8caS9ifFqcdNjn1LLWl/UgQ+7Z/dtNWS9ifFnFceXxpmW9L+pBjn1uym
GG5J+5Nit9r8HAtj8g5JkbR8b+CUTuQVSFE5Vc277KkF7U+K3CSNfPNTFrQ/
KZb67Nufv8GC9ifFpk8zwgKmWND+pBAvqzrV5G9B+2vvp/RNp2I98qql6K4/
KSjztzntT4rxL27lpD40p/1JsfGbl21mgTntT4rLypnditea0/6k2JA32vvn
JHPanxR3NKqaA33JU5Bh+5ha3wId8hRlSJxrArtWM9qfDNcG/Va4+cCM9ifD
n87RO+MLzGh/MiRXdXHwSzWj/ckw3Taq2jDWjPYnQ8i1mbu0/ckzk8FvjNZe
K33ybGUQfK5uiWozpf3JMHjL/VOZj01pfzIY3G343njSlPYnQ9LUqxcnppvS
/mSoztvu/n26Ke1Pho9Rk2dvCSUvSobZdx7HS03IGyXDG6OIqaZdyRsvw1T3
J1EDX5nQ/mR4UeEp0Ss1of3JUJnRPN07y4T2J8PBmRYX4hea0P5kuBVTPPKO
3IT21/64xEXs4UBeigzZ8reFF/uRlyZDfcL5zWO/GtP+ZHBAXHetW8a0Pxl8
poRpfz1kTPuTIerO/DdPVxnT/tqPP/jErFcTjWl/7cfzfcm9zv7knZbhp2/X
gQID8kpkuOJmLUnrRN5lGSyTNm/o8NKI9idDx20rXq0sMaL9yWDdUSnKbIcR
7U+GJyMq/ryNN6L9yRC5N/DV+RFGtD8Zhki2qx11Ja++fS9rducUDSSvQYbD
wrdZL5uH0v5kOJtdoKxfPZT2F4mel9va4k8Npf1FYlT04sSGzUNpf5FYfXTz
rmV/D6X9ReL4tcmTLCLJ04jEolM3Xzc4kKcTCYWiUL17quQZRuLMYkuTWz8M
aX+RsA2YpvS6ypD2F4n1dqVXBpw0pP1FojV2/cyYzYa0v0jcHda5X/nfhrS/
SOS//3EsUE5eSCQERX+G1zmRJ47Eq5jJalka5EVFQj/T89P0FgPaXyTur/N9
99djA9pfJIxVvvaZWGRA+4tE9N15U1K2G9D+IhGee13xxmID2l8kDpZveGU4
iryESLT1tum13ZO85ZGY6ly+ykKfvJRIWBhYxjzuTF5aJA5rtG7OrhtC+4tE
gmKCfXL5ENpfJL5fuSJYfmAI7S8SkbHbinamDKH9ReLHrGVHq6YOof1Fokjn
vL5RBHmnI/HPsTD1jbbklURiQMGnNE1V8i63P99NI7P0pz7tLxIbvBRtlj7W
p/1FYkz1wREjivVpf5GwWVqsJd6lT/tr38e0owvHJenT/v73/BNz0yaQVx8J
U5SoPA0iryESikWLRV4W5DW39xE4xulCX/IU5Hjaf8fl6EY92p8cP67pt6lV
69H+5BC8yq79UKRH+5NDt3HDnMc79Wh/crS0GpyoS9Kj/cnxrVCcozyJPEM5
xK/v+QlDyTOTY9qhIVvyrMmzleNPdcJWI1XynOX47fo+tLhFl/YnR69vQ45N
e65L+5MjvOTUZbeLurQ/OQ6P/rrKYL8u7U+O3Jpnv43X6tL+5NjwQqoVNIu8
Ue3H0+HL+3/k5I1vPx6DnqOfupMXJ0flnYqlQn3yZskxYKlewHMl8ubLYfLz
5LGVn3Rof3JkZymeD7+nQ/uTY+39kMnWZ3Rof3J0CV931GKnDu1PDr3xWev9
l+vQ/uQQ/t2z66I48nbK0eTk1OuGiLwcOVb0D8h2dCbvkBzVS0zLirXJK5Dj
hSxzfIwieaflWBBrpy54pE37k8Mg593wb7natD85ZhcmrX0yR5v2J8eM9Vf3
/vbWpv3J0WelymapijbtT46wZmHkqxot2l/7Xjr3erw/X4v2J8eokFjVnMVa
tD85THP1fz8M1aL9yfHPk9WJXppatD85Jo5My3hZr0n7i8K5PxftThdp4v8A
CiZDew==
             "]]}}, {
           {RGBColor[
            0.5477407734491414, 0.6781411651751702, 0.9198755683649779], 
            PointSize[0.003666666666666667], Thickness[0.008]}, 
           {RGBColor[
            0.87058837853668, 0.6048248459110492, 0.4922838688297661], 
            PointSize[0.003666666666666667], Thickness[0.008]}, 
           {RGBColor[
            0.6237160088979669, 0.6119749149773692, 0.3779409263476249], 
            PointSize[0.003666666666666667], Thickness[0.008]}, 
           {RGBColor[0.702, 0.5836838434727971, 0.8154690608716958], 
            PointSize[0.003666666666666667], Thickness[0.008]}}, {
           {RGBColor[
            0.5477407734491414, 0.6781411651751702, 0.9198755683649779], 
            PointSize[0.003666666666666667], Thickness[0.008]}, 
           {RGBColor[
            0.87058837853668, 0.6048248459110492, 0.4922838688297661], 
            PointSize[0.003666666666666667], Thickness[0.008]}, 
           {RGBColor[
            0.6237160088979669, 0.6119749149773692, 0.3779409263476249], 
            PointSize[0.003666666666666667], Thickness[0.008]}, 
           {RGBColor[0.702, 0.5836838434727971, 0.8154690608716958], 
            PointSize[0.003666666666666667], Thickness[
            0.008]}, {}, {}, {}, {}, {}, {}, {}, {}, {}, {}, {}, {}, {}}, {
           {RGBColor[
            0.5477407734491414, 0.6781411651751702, 0.9198755683649779], 
            PointSize[0.003666666666666667], Thickness[0.008]}, 
           {RGBColor[
            0.87058837853668, 0.6048248459110492, 0.4922838688297661], 
            PointSize[0.003666666666666667], Thickness[0.008]}, 
           {RGBColor[
            0.6237160088979669, 0.6119749149773692, 0.3779409263476249], 
            PointSize[0.003666666666666667], Thickness[0.008]}, 
           {RGBColor[0.702, 0.5836838434727971, 0.8154690608716958], 
            PointSize[0.003666666666666667], Thickness[
            0.008]}, {}, {}, {}, {}, {}, {}, {}, {}, {}, {}, {}, {}, {}}}, \
{{}, {}}}, InsetBox[
         TemplateBox[{
          "\"\\!\\(\\*StyleBox[\\\"s\\\",FontSlant->\\\"Italic\\\"]\\)=10\"",
           "\"\\!\\(\\*StyleBox[\\\"s\\\",FontSlant->\\\"Italic\\\"]\\)=30\"",
           "\"\\!\\(\\*StyleBox[\\\"s\\\",FontSlant->\\\"Italic\\\"]\\)=50\"",
           "\"\\!\\(\\*StyleBox[\\\"s\\\",FontSlant->\\\"Italic\\\"]\\)=70\""},
          "LineLegend",
          DisplayFunction->(FormBox[
            FrameBox[
             StyleBox[
              StyleBox[
               PaneBox[
                TagBox[
                 GridBox[{{
                    TagBox[
                    GridBox[{{
                    GraphicsBox[{{
                    Directive[
                    EdgeForm[
                    Directive[
                    Opacity[0.3], 
                    GrayLevel[0]]], 
                    PointSize[0.5], 
                    AbsoluteThickness[1.6], 
                    RGBColor[
                    0.5477407734491414, 0.6781411651751702, 
                    0.9198755683649779]], {
                    LineBox[{{0, 10}, {20, 10}}]}}, {
                    Directive[
                    EdgeForm[
                    Directive[
                    Opacity[0.3], 
                    GrayLevel[0]]], 
                    PointSize[0.5], 
                    AbsoluteThickness[1.6], 
                    RGBColor[
                    0.5477407734491414, 0.6781411651751702, 
                    0.9198755683649779]], {}}}, AspectRatio -> Full, 
                    ImageSize -> {20, 10}, PlotRangePadding -> None, 
                    ImagePadding -> Automatic, 
                    BaselinePosition -> (Scaled[0.1] -> Baseline)], #}, {
                    GraphicsBox[{{
                    Directive[
                    EdgeForm[
                    Directive[
                    Opacity[0.3], 
                    GrayLevel[0]]], 
                    PointSize[0.5], 
                    AbsoluteThickness[1.6], 
                    RGBColor[
                    0.87058837853668, 0.6048248459110492, 
                    0.4922838688297661]], {
                    LineBox[{{0, 10}, {20, 10}}]}}, {
                    Directive[
                    EdgeForm[
                    Directive[
                    Opacity[0.3], 
                    GrayLevel[0]]], 
                    PointSize[0.5], 
                    AbsoluteThickness[1.6], 
                    RGBColor[
                    0.87058837853668, 0.6048248459110492, 
                    0.4922838688297661]], {}}}, AspectRatio -> Full, 
                    ImageSize -> {20, 10}, PlotRangePadding -> None, 
                    ImagePadding -> Automatic, 
                    BaselinePosition -> (Scaled[0.1] -> Baseline)], #2}, {
                    GraphicsBox[{{
                    Directive[
                    EdgeForm[
                    Directive[
                    Opacity[0.3], 
                    GrayLevel[0]]], 
                    PointSize[0.5], 
                    AbsoluteThickness[1.6], 
                    RGBColor[
                    0.6237160088979669, 0.6119749149773692, 
                    0.3779409263476249]], {
                    LineBox[{{0, 10}, {20, 10}}]}}, {
                    Directive[
                    EdgeForm[
                    Directive[
                    Opacity[0.3], 
                    GrayLevel[0]]], 
                    PointSize[0.5], 
                    AbsoluteThickness[1.6], 
                    RGBColor[
                    0.6237160088979669, 0.6119749149773692, 
                    0.3779409263476249]], {}}}, AspectRatio -> Full, 
                    ImageSize -> {20, 10}, PlotRangePadding -> None, 
                    ImagePadding -> Automatic, 
                    BaselinePosition -> (Scaled[0.1] -> Baseline)], #3}, {
                    GraphicsBox[{{
                    Directive[
                    EdgeForm[
                    Directive[
                    Opacity[0.3], 
                    GrayLevel[0]]], 
                    PointSize[0.5], 
                    AbsoluteThickness[1.6], 
                    RGBColor[0.702, 0.5836838434727971, 0.8154690608716958]], {
                    LineBox[{{0, 10}, {20, 10}}]}}, {
                    Directive[
                    EdgeForm[
                    Directive[
                    Opacity[0.3], 
                    GrayLevel[0]]], 
                    PointSize[0.5], 
                    AbsoluteThickness[1.6], 
                    RGBColor[
                    0.702, 0.5836838434727971, 0.8154690608716958]], {}}}, 
                    AspectRatio -> Full, ImageSize -> {20, 10}, 
                    PlotRangePadding -> None, ImagePadding -> Automatic, 
                    BaselinePosition -> (Scaled[0.1] -> Baseline)], #4}}, 
                    GridBoxAlignment -> {
                    "Columns" -> {Center, Left}, "Rows" -> {{Baseline}}}, 
                    AutoDelete -> False, 
                    GridBoxDividers -> {
                    "Columns" -> {{False}}, "Rows" -> {{False}}}, 
                    GridBoxItemSize -> {
                    "Columns" -> {{All}}, "Rows" -> {{All}}}, 
                    GridBoxSpacings -> {
                    "Columns" -> {{0.4}}, "Rows" -> {{0.4}}}], "Grid"]}}, 
                  GridBoxAlignment -> {
                   "Columns" -> {{Left}}, "Rows" -> {{Top}}}, AutoDelete -> 
                  False, GridBoxItemSize -> {
                   "Columns" -> {{Automatic}}, "Rows" -> {{Automatic}}}, 
                  GridBoxSpacings -> {"Columns" -> {{0.4}}, "Rows" -> {{0}}}],
                  "Grid"], Alignment -> Left, AppearanceElements -> None, 
                ImageMargins -> {{4, 4}, {4, 4}}, ImageSizeAction -> 
                "ResizeToFit"], LineIndent -> 0, StripOnInput -> False], {
              FontFamily -> "Arial"}, Background -> Automatic, StripOnInput -> 
              False], FrameStyle -> {
               Thickness[Tiny], 
               GrayLevel[0]}, RoundingRadius -> 10, FrameMargins -> 2, 
             Background -> Directive[
               Opacity[0.8], 
               GrayLevel[1]], StripOnInput -> False], TraditionalForm]& ),
          Editable->True,
          InterpretationFunction:>(RowBox[{"LineLegend", "[", 
             RowBox[{
               RowBox[{"{", 
                 RowBox[{
                   InterpretationBox[
                    ButtonBox[
                    TooltipBox[
                    GraphicsBox[{{
                    GrayLevel[0], 
                    RectangleBox[{0, 0}]}, {
                    GrayLevel[0], 
                    RectangleBox[{1, -1}]}, {
                    RGBColor[
                    0.5477407734491414, 0.6781411651751702, 
                    0.9198755683649779], 
                    RectangleBox[{0, -1}, {2, 1}]}}, DefaultBaseStyle -> 
                    "ColorSwatchGraphics", AspectRatio -> 1, Frame -> True, 
                    FrameStyle -> 
                    RGBColor[
                    0.365160515632761, 0.45209411011678013`, 
                    0.6132503789099852], FrameTicks -> None, PlotRangePadding -> 
                    None, ImageSize -> 
                    Dynamic[{
                    Automatic, 1.35 CurrentValue["FontCapHeight"]/
                    AbsoluteCurrentValue[Magnification]}]], 
                    StyleBox[
                    RowBox[{"RGBColor", "[", 
                    
                    RowBox[{
                    "0.5477407734491414`", ",", "0.6781411651751702`", ",", 
                    "0.9198755683649779`"}], "]"}], NumberMarks -> False]], 
                    Appearance -> None, BaseStyle -> {}, BaselinePosition -> 
                    Baseline, DefaultBaseStyle -> {}, ButtonFunction :> 
                    With[{Typeset`box$ = EvaluationBox[]}, 
                    If[
                    Not[
                    AbsoluteCurrentValue["Deployed"]], 
                    SelectionMove[Typeset`box$, All, Expression]; 
                    FrontEnd`Private`$ColorSelectorInitialAlpha = 1; 
                    FrontEnd`Private`$ColorSelectorInitialColor = 
                    RGBColor[
                    0.5477407734491414, 0.6781411651751702, 
                    0.9198755683649779]; 
                    FrontEnd`Private`$ColorSelectorUseMakeBoxes = True; 
                    MathLink`CallFrontEnd[
                    FrontEnd`AttachCell[Typeset`box$, 
                    FrontEndResource["RGBColorValueSelector"], {
                    0, {Left, Bottom}}, {Left, Top}, 
                    "ClosingActions" -> {
                    "SelectionDeparture", "ParentChanged", 
                    "EvaluatorQuit"}]]]], BaseStyle -> Inherited, Evaluator -> 
                    Automatic, Method -> "Preemptive"], 
                    RGBColor[
                    0.5477407734491414, 0.6781411651751702, 
                    0.9198755683649779], Editable -> False, Selectable -> 
                    False], ",", 
                   InterpretationBox[
                    ButtonBox[
                    TooltipBox[
                    GraphicsBox[{{
                    GrayLevel[0], 
                    RectangleBox[{0, 0}]}, {
                    GrayLevel[0], 
                    RectangleBox[{1, -1}]}, {
                    RGBColor[
                    0.87058837853668, 0.6048248459110492, 0.4922838688297661], 
                    RectangleBox[{0, -1}, {2, 1}]}}, DefaultBaseStyle -> 
                    "ColorSwatchGraphics", AspectRatio -> 1, Frame -> True, 
                    FrameStyle -> 
                    RGBColor[
                    0.5803922523577867, 0.4032165639406995, 
                    0.32818924588651077`], FrameTicks -> None, 
                    PlotRangePadding -> None, ImageSize -> 
                    Dynamic[{
                    Automatic, 1.35 CurrentValue["FontCapHeight"]/
                    AbsoluteCurrentValue[Magnification]}]], 
                    StyleBox[
                    RowBox[{"RGBColor", "[", 
                    
                    RowBox[{
                    "0.87058837853668`", ",", "0.6048248459110492`", ",", 
                    "0.4922838688297661`"}], "]"}], NumberMarks -> False]], 
                    Appearance -> None, BaseStyle -> {}, BaselinePosition -> 
                    Baseline, DefaultBaseStyle -> {}, ButtonFunction :> 
                    With[{Typeset`box$ = EvaluationBox[]}, 
                    If[
                    Not[
                    AbsoluteCurrentValue["Deployed"]], 
                    SelectionMove[Typeset`box$, All, Expression]; 
                    FrontEnd`Private`$ColorSelectorInitialAlpha = 1; 
                    FrontEnd`Private`$ColorSelectorInitialColor = 
                    RGBColor[
                    0.87058837853668, 0.6048248459110492, 0.4922838688297661]; 
                    FrontEnd`Private`$ColorSelectorUseMakeBoxes = True; 
                    MathLink`CallFrontEnd[
                    FrontEnd`AttachCell[Typeset`box$, 
                    FrontEndResource["RGBColorValueSelector"], {
                    0, {Left, Bottom}}, {Left, Top}, 
                    "ClosingActions" -> {
                    "SelectionDeparture", "ParentChanged", 
                    "EvaluatorQuit"}]]]], BaseStyle -> Inherited, Evaluator -> 
                    Automatic, Method -> "Preemptive"], 
                    RGBColor[
                    0.87058837853668, 0.6048248459110492, 0.4922838688297661],
                     Editable -> False, Selectable -> False], ",", 
                   InterpretationBox[
                    ButtonBox[
                    TooltipBox[
                    GraphicsBox[{{
                    GrayLevel[0], 
                    RectangleBox[{0, 0}]}, {
                    GrayLevel[0], 
                    RectangleBox[{1, -1}]}, {
                    RGBColor[
                    0.6237160088979669, 0.6119749149773692, 
                    0.3779409263476249], 
                    RectangleBox[{0, -1}, {2, 1}]}}, DefaultBaseStyle -> 
                    "ColorSwatchGraphics", AspectRatio -> 1, Frame -> True, 
                    FrameStyle -> 
                    RGBColor[
                    0.41581067259864457`, 0.4079832766515795, 
                    0.25196061756508326`], FrameTicks -> None, 
                    PlotRangePadding -> None, ImageSize -> 
                    Dynamic[{
                    Automatic, 1.35 CurrentValue["FontCapHeight"]/
                    AbsoluteCurrentValue[Magnification]}]], 
                    StyleBox[
                    RowBox[{"RGBColor", "[", 
                    
                    RowBox[{
                    "0.6237160088979669`", ",", "0.6119749149773692`", ",", 
                    "0.3779409263476249`"}], "]"}], NumberMarks -> False]], 
                    Appearance -> None, BaseStyle -> {}, BaselinePosition -> 
                    Baseline, DefaultBaseStyle -> {}, ButtonFunction :> 
                    With[{Typeset`box$ = EvaluationBox[]}, 
                    If[
                    Not[
                    AbsoluteCurrentValue["Deployed"]], 
                    SelectionMove[Typeset`box$, All, Expression]; 
                    FrontEnd`Private`$ColorSelectorInitialAlpha = 1; 
                    FrontEnd`Private`$ColorSelectorInitialColor = 
                    RGBColor[
                    0.6237160088979669, 0.6119749149773692, 
                    0.3779409263476249]; 
                    FrontEnd`Private`$ColorSelectorUseMakeBoxes = True; 
                    MathLink`CallFrontEnd[
                    FrontEnd`AttachCell[Typeset`box$, 
                    FrontEndResource["RGBColorValueSelector"], {
                    0, {Left, Bottom}}, {Left, Top}, 
                    "ClosingActions" -> {
                    "SelectionDeparture", "ParentChanged", 
                    "EvaluatorQuit"}]]]], BaseStyle -> Inherited, Evaluator -> 
                    Automatic, Method -> "Preemptive"], 
                    RGBColor[
                    0.6237160088979669, 0.6119749149773692, 
                    0.3779409263476249], Editable -> False, Selectable -> 
                    False], ",", 
                   InterpretationBox[
                    ButtonBox[
                    TooltipBox[
                    GraphicsBox[{{
                    GrayLevel[0], 
                    RectangleBox[{0, 0}]}, {
                    GrayLevel[0], 
                    RectangleBox[{1, -1}]}, {
                    RGBColor[0.702, 0.5836838434727971, 0.8154690608716958], 
                    RectangleBox[{0, -1}, {2, 1}]}}, DefaultBaseStyle -> 
                    "ColorSwatchGraphics", AspectRatio -> 1, Frame -> True, 
                    FrameStyle -> 
                    RGBColor[
                    0.46799999999999997`, 0.3891225623151981, 
                    0.5436460405811305], FrameTicks -> None, PlotRangePadding -> 
                    None, ImageSize -> 
                    Dynamic[{
                    Automatic, 1.35 CurrentValue["FontCapHeight"]/
                    AbsoluteCurrentValue[Magnification]}]], 
                    StyleBox[
                    RowBox[{"RGBColor", "[", 
                    
                    RowBox[{
                    "0.702`", ",", "0.5836838434727971`", ",", 
                    "0.8154690608716958`"}], "]"}], NumberMarks -> False]], 
                    Appearance -> None, BaseStyle -> {}, BaselinePosition -> 
                    Baseline, DefaultBaseStyle -> {}, ButtonFunction :> 
                    With[{Typeset`box$ = EvaluationBox[]}, 
                    If[
                    Not[
                    AbsoluteCurrentValue["Deployed"]], 
                    SelectionMove[Typeset`box$, All, Expression]; 
                    FrontEnd`Private`$ColorSelectorInitialAlpha = 1; 
                    FrontEnd`Private`$ColorSelectorInitialColor = 
                    RGBColor[0.702, 0.5836838434727971, 0.8154690608716958]; 
                    FrontEnd`Private`$ColorSelectorUseMakeBoxes = True; 
                    MathLink`CallFrontEnd[
                    FrontEnd`AttachCell[Typeset`box$, 
                    FrontEndResource["RGBColorValueSelector"], {
                    0, {Left, Bottom}}, {Left, Top}, 
                    "ClosingActions" -> {
                    "SelectionDeparture", "ParentChanged", 
                    "EvaluatorQuit"}]]]], BaseStyle -> Inherited, Evaluator -> 
                    Automatic, Method -> "Preemptive"], 
                    RGBColor[0.702, 0.5836838434727971, 0.8154690608716958], 
                    Editable -> False, Selectable -> False]}], "}"}], ",", 
               RowBox[{"{", 
                 RowBox[{#, ",", #2, ",", #3, ",", #4}], "}"}], ",", 
               RowBox[{"Joined", "\[Rule]", 
                 RowBox[{"{", 
                   RowBox[{"True", ",", "True", ",", "True", ",", "True"}], 
                   "}"}]}], ",", 
               RowBox[{"LabelStyle", "\[Rule]", 
                 RowBox[{"{", "}"}]}], ",", 
               RowBox[{"LegendFunction", "\[Rule]", "frame"}], ",", 
               RowBox[{"LegendLayout", "\[Rule]", "\"Column\""}], ",", 
               RowBox[{"LegendMargins", "\[Rule]", "4"}], ",", 
               RowBox[{"LegendMarkers", "\[Rule]", 
                 RowBox[{"{", 
                   RowBox[{
                    RowBox[{"{", 
                    RowBox[{"False", ",", "Automatic"}], "}"}], ",", 
                    RowBox[{"{", 
                    RowBox[{"False", ",", "Automatic"}], "}"}], ",", 
                    RowBox[{"{", 
                    RowBox[{"False", ",", "Automatic"}], "}"}], ",", 
                    RowBox[{"{", 
                    RowBox[{"False", ",", "Automatic"}], "}"}]}], "}"}]}], 
               ",", 
               RowBox[{"Spacings", "\[Rule]", 
                 RowBox[{"{", 
                   RowBox[{"0.4`", ",", "0.4`"}], "}"}]}]}], "]"}]& )], 
         Scaled[{0.23, 0.75}], ImageScaled[{0.5, 0.5}],
         BaseStyle->{FontSize -> Larger},
         FormatType->StandardForm]},
       AspectRatio->NCache[GoldenRatio^(-1), 0.6180339887498948],
       Axes->{True, True},
       AxesLabel->{None, None},
       AxesOrigin->{0, 0},
       DisplayFunction->Identity,
       Frame->{{True, False}, {True, False}},
       FrameLabel->{{
          FormBox[
           StyleBox[
           "\"\\!\\(\\*SubscriptBox[\\(p\\), \
\\(2\\)]\\)/\\!\\(\\*SubscriptBox[\\(p\\), \\(1\\)]\\)\"", 16, FontFamily -> 
            "Arial", StripOnInput -> False], TraditionalForm], None}, {
          FormBox[
           StyleBox[
           "\"\\!\\(\\*StyleBox[\\\"d\\\",FontSlant->\\\"Italic\\\"]\\) bp \
dsDNA\"", 16, FontFamily -> "Arial", StripOnInput -> False], TraditionalForm],
           None}},
       FrameStyle->Directive[16, FontColor -> GrayLevel[0]],
       FrameTicks->{{{{0., 
            FormBox["\"  0\"", TraditionalForm], {0.02, 0}, {}}, {20., 
            FormBox["\" 20\"", TraditionalForm], {0.02, 0}, {}}, {40., 
            FormBox["\" 40\"", TraditionalForm], {0.02, 0}, {}}, {60., 
            FormBox["\" 60\"", TraditionalForm], {0.02, 0}, {}}, {80., 
            FormBox["\" 80\"", TraditionalForm], {0.02, 0}, {}}, {100., 
            FormBox["\"100\"", TraditionalForm], {0.02, 0}, {}}, {120., 
            FormBox["\"120\"", TraditionalForm], {0.02, 0}, {}}, {5., 
            FormBox["\"\"", TraditionalForm], {0.01, 0}, {}}, {10., 
            FormBox["\"\"", TraditionalForm], {0.01, 0}, {}}, {15., 
            FormBox["\"\"", TraditionalForm], {0.01, 0}, {}}, {25., 
            FormBox["\"\"", TraditionalForm], {0.01, 0}, {}}, {30., 
            FormBox["\"\"", TraditionalForm], {0.01, 0}, {}}, {35., 
            FormBox["\"\"", TraditionalForm], {0.01, 0}, {}}, {45., 
            FormBox["\"\"", TraditionalForm], {0.01, 0}, {}}, {50., 
            FormBox["\"\"", TraditionalForm], {0.01, 0}, {}}, {55., 
            FormBox["\"\"", TraditionalForm], {0.01, 0}, {}}, {65., 
            FormBox["\"\"", TraditionalForm], {0.01, 0}, {}}, {70., 
            FormBox["\"\"", TraditionalForm], {0.01, 0}, {}}, {75., 
            FormBox["\"\"", TraditionalForm], {0.01, 0}, {}}, {85., 
            FormBox["\"\"", TraditionalForm], {0.01, 0}, {}}, {90., 
            FormBox["\"\"", TraditionalForm], {0.01, 0}, {}}, {95., 
            FormBox["\"\"", TraditionalForm], {0.01, 0}, {}}, {105., 
            FormBox["\"\"", TraditionalForm], {0.01, 0}, {}}, {110., 
            FormBox["\"\"", TraditionalForm], {0.01, 0}, {}}, {115., 
            FormBox["\"\"", TraditionalForm], {0.01, 0}, {}}}, {{0., 
            FormBox["\"  0\"", TraditionalForm], {0.02, 0}, {}}, {20., 
            FormBox["\" 20\"", TraditionalForm], {0.02, 0}, {}}, {40., 
            FormBox["\" 40\"", TraditionalForm], {0.02, 0}, {}}, {60., 
            FormBox["\" 60\"", TraditionalForm], {0.02, 0}, {}}, {80., 
            FormBox["\" 80\"", TraditionalForm], {0.02, 0}, {}}, {100., 
            FormBox["\"100\"", TraditionalForm], {0.02, 0}, {}}, {120., 
            FormBox["\"120\"", TraditionalForm], {0.02, 0}, {}}, {5., 
            FormBox["\"\"", TraditionalForm], {0.01, 0}, {}}, {10., 
            FormBox["\"\"", TraditionalForm], {0.01, 0}, {}}, {15., 
            FormBox["\"\"", TraditionalForm], {0.01, 0}, {}}, {25., 
            FormBox["\"\"", TraditionalForm], {0.01, 0}, {}}, {30., 
            FormBox["\"\"", TraditionalForm], {0.01, 0}, {}}, {35., 
            FormBox["\"\"", TraditionalForm], {0.01, 0}, {}}, {45., 
            FormBox["\"\"", TraditionalForm], {0.01, 0}, {}}, {50., 
            FormBox["\"\"", TraditionalForm], {0.01, 0}, {}}, {55., 
            FormBox["\"\"", TraditionalForm], {0.01, 0}, {}}, {65., 
            FormBox["\"\"", TraditionalForm], {0.01, 0}, {}}, {70., 
            FormBox["\"\"", TraditionalForm], {0.01, 0}, {}}, {75., 
            FormBox["\"\"", TraditionalForm], {0.01, 0}, {}}, {85., 
            FormBox["\"\"", TraditionalForm], {0.01, 0}, {}}, {90., 
            FormBox["\"\"", TraditionalForm], {0.01, 0}, {}}, {95., 
            FormBox["\"\"", TraditionalForm], {0.01, 0}, {}}, {105., 
            FormBox["\"\"", TraditionalForm], {0.01, 0}, {}}, {110., 
            FormBox["\"\"", TraditionalForm], {0.01, 0}, {}}, {115., 
            FormBox["\"\"", TraditionalForm], {0.01, 0}, {}}}}, {{{0., 
            FormBox["\"  0\"", TraditionalForm], {0.02, 0}, {}}, {20., 
            FormBox["\" 20\"", TraditionalForm], {0.02, 0}, {}}, {40., 
            FormBox["\" 40\"", TraditionalForm], {0.02, 0}, {}}, {60., 
            FormBox["\" 60\"", TraditionalForm], {0.02, 0}, {}}, {80., 
            FormBox["\" 80\"", TraditionalForm], {0.02, 0}, {}}, {100., 
            FormBox["\"100\"", TraditionalForm], {0.02, 0}, {}}, {5., 
            FormBox["\"\"", TraditionalForm], {0.01, 0}, {}}, {10., 
            FormBox["\"\"", TraditionalForm], {0.01, 0}, {}}, {15., 
            FormBox["\"\"", TraditionalForm], {0.01, 0}, {}}, {25., 
            FormBox["\"\"", TraditionalForm], {0.01, 0}, {}}, {30., 
            FormBox["\"\"", TraditionalForm], {0.01, 0}, {}}, {35., 
            FormBox["\"\"", TraditionalForm], {0.01, 0}, {}}, {45., 
            FormBox["\"\"", TraditionalForm], {0.01, 0}, {}}, {50., 
            FormBox["\"\"", TraditionalForm], {0.01, 0}, {}}, {55., 
            FormBox["\"\"", TraditionalForm], {0.01, 0}, {}}, {65., 
            FormBox["\"\"", TraditionalForm], {0.01, 0}, {}}, {70., 
            FormBox["\"\"", TraditionalForm], {0.01, 0}, {}}, {75., 
            FormBox["\"\"", TraditionalForm], {0.01, 0}, {}}, {85., 
            FormBox["\"\"", TraditionalForm], {0.01, 0}, {}}, {90., 
            FormBox["\"\"", TraditionalForm], {0.01, 0}, {}}, {95., 
            FormBox["\"\"", TraditionalForm], {0.01, 0}, {}}}, {{0., 
            FormBox["\"  0\"", TraditionalForm], {0.02, 0}, {}}, {20., 
            FormBox["\" 20\"", TraditionalForm], {0.02, 0}, {}}, {40., 
            FormBox["\" 40\"", TraditionalForm], {0.02, 0}, {}}, {60., 
            FormBox["\" 60\"", TraditionalForm], {0.02, 0}, {}}, {80., 
            FormBox["\" 80\"", TraditionalForm], {0.02, 0}, {}}, {100., 
            FormBox["\"100\"", TraditionalForm], {0.02, 0}, {}}, {5., 
            FormBox["\"\"", TraditionalForm], {0.01, 0}, {}}, {10., 
            FormBox["\"\"", TraditionalForm], {0.01, 0}, {}}, {15., 
            FormBox["\"\"", TraditionalForm], {0.01, 0}, {}}, {25., 
            FormBox["\"\"", TraditionalForm], {0.01, 0}, {}}, {30., 
            FormBox["\"\"", TraditionalForm], {0.01, 0}, {}}, {35., 
            FormBox["\"\"", TraditionalForm], {0.01, 0}, {}}, {45., 
            FormBox["\"\"", TraditionalForm], {0.01, 0}, {}}, {50., 
            FormBox["\"\"", TraditionalForm], {0.01, 0}, {}}, {55., 
            FormBox["\"\"", TraditionalForm], {0.01, 0}, {}}, {65., 
            FormBox["\"\"", TraditionalForm], {0.01, 0}, {}}, {70., 
            FormBox["\"\"", TraditionalForm], {0.01, 0}, {}}, {75., 
            FormBox["\"\"", TraditionalForm], {0.01, 0}, {}}, {85., 
            FormBox["\"\"", TraditionalForm], {0.01, 0}, {}}, {90., 
            FormBox["\"\"", TraditionalForm], {0.01, 0}, {}}, {95., 
            FormBox["\"\"", TraditionalForm], {0.01, 0}, {}}}}},
       GridLines->{None, None},
       GridLinesStyle->Directive[
         GrayLevel[0.5, 0.4]],
       ImageSize->Medium,
       Method->{
        "OptimizePlotMarkers" -> True, 
         "CoordinatesToolOptions" -> {"DisplayFunction" -> ({
             (Identity[#]& )[
              Part[#, 1]], 
             (Identity[#]& )[
              Part[#, 2]]}& ), "CopiedValueFunction" -> ({
             (Identity[#]& )[
              Part[#, 1]], 
             (Identity[#]& )[
              Part[#, 2]]}& )}},
       PlotRange->{{0, 101}, {0, 109}},
       PlotRangeClipping->True,
       PlotRangePadding->{{0, 0}, {0, 0}},
       Ticks->{Automatic, Automatic}],
      InterpretTemplate[Legended[
        Graphics[{{}, {{{}, {}, {
             Hue[0.67, 0.6, 0.6], 
             Directive[
              PointSize[0.003666666666666667], 
              AbsoluteThickness[1.6], 
              Thickness[0.008], 
              RGBColor[
              0.5477407734491414, 0.6781411651751702, 0.9198755683649779]], 
             Line[CompressedData["
1:eJw1m3c8lf//xjWQjBRCpZBsMrLHuaxjc/Y5WjS0P6VUUhQaKipFQxEVWpo0
pJ1ooKEyUhlllIZKRuTn+/M6/unh4T7Pc51n1znnfr/v1601dwUndKiEhETL
MAmJ//17OPV/PwWMD8OWS5y/zWIM/v6Y8cXOfLRuEYth+f8/FYy/K6x2eJSJ
/17N6DnoGT6qhsWQ+P+fOkZZgKrS9s/i4xsZTQ9SmvL/sRgL/v+niXHMPO9k
2lg2Pb6VMVOUFOBpwWaUlf7vp41xJH6I8m02m3g/GDo121bLrhEf385InJdt
6ZDGJv4vxhy908HTS8SP/81oevqMH/GHTc/3hxGs/K74mAGHeF2Maq9xNz+H
cIjXzbj+9F7a/DQO8f4yjthUWU6u5RCvl1G6fvVVB00u8f4xjGPWPSlaxCWe
BDYo3tz15gqXjpeA2uWz6TulecQfgsxFsyb1zuLR44cik63xyLOAR883DI42
q5sS1PnEG44RAWeWtmzkE284jqx41LGxlU88SWhgXM2qIAHxpKD/xNKstVxA
PGkk2EW/G+EjJN4ImGzwPNbzREi8EXDJWabVyhYRTwa+5ps6JT6IiDcS6soJ
t8NWBRFPFlVjl2ktlptOPDk8PXezdcK56cSTw/e6kFH3eDOIJ48/7y8+Shw2
k3gKOPCXeaSgYCbxRmFUz+r/NkfMIp4izHLmH9J3mk3HK6LqQ3NP68hg4ivC
M7hXTrY+mB4/GjFlw3pagkPo+UYj61zz0wcVIcQbg8DX6rUOfnOINwZBGypj
1z2eQ7wxeJ3LOnjcdy7xlOCgfHXrx5dziacEnS2X2EuC5xFPGbu7fU/NaZ9H
PGU8q3Vr694+n3jKODDjjdt83VDiqYDx5F9OxeNQ4qnAV2Hqt6jwBcQbC339
LfUHJi8k3lgcl1rvNb1mIfHG4m+DVs+QQ4uIp4oNke+/Ppm5mHiqQPxpv9/6
S4inhg2yTXF3epcQTw0FH+5zwqqWEk8N+1nmzX43lxFPHU5rw5vTT/1HPHV4
azMTzqcvJ944fA84c6H0yArijYOKjMHaLHYY8cZB92ANz6EmjHjj4Xe9Zfyb
hSuJNx4P9pWtOtazkngToDRkb+LTfauINwFnomymbTELJ94EVD3cU91bEU48
DaxKm3N0UfRq4mkgo6V/Xq/xGuJNxJI7qP7WsIZ4E/Hvxrvt6zLWEm8ijhoy
WirmRhBvEuTO5i9wMllHvEkwK9KI/vVvHfE0scdK8rZ1VSQdr4ltJ82bvAvW
E18TlZvPf115fAM9XhMXigLV/yRH0fNponN/npzm7mjiaSHwUlGtw96NxNNC
9eK72ofSNxFPCzfz66UfBMUQTwvDVMPu5rbGEE8Lp8zqd+RvjCWeNqrU2zWk
1eOIp42Da6fkvrweRzxtSP79+5E5ezPxtPH8RajkfpktxNPG2b17G77f2EK8
yTi8WvJPwqqtxJsMnZ2ySzLMthFvMpadWKk7t2Mb8SbD/fbRd/L34ok3GVNu
9Ku/T95OPB280SvzVVy+g3g6mD7SuLIxcCfxdCAKPat92C6BeDq4u14zZ61R
IvF0MCKjsfv2lF3Em4KNSSuabujvJt4UZLuFrs6ftod4U1Agv+HfX50k4k1B
nvsMjSX5ScSbglEJ/5mUee0lni4+fAmTDmzYSzxdDDPjPxsXu494upBX29Q3
c0oy8XSh3eCxyO1ZMvF0Uat71r9vYwrx9DBqXMCswmn7iacHFecj9y/82E88
PbxKtZuqkHeAeHqw33z1k2zUQeLpwXL0yqIPvoeIp4813sWs+9qpxNPHikmb
7n+VOEw8fWRNjx11tOkw8fSxc0NRp+KrI8TTx66rCaO3PU4jngH4Gk2vnUvS
iWeAYwprz20sO0o8A0yTjO3bWZtBPAOMWJF1mL8+k3gGkK2s/E9Z9hjxDGGT
kVx+MvMY8QzhfuJPrrXDceIZouCmz7jWmuPEM0SC00pWy6YTxDOE/6KIgtmG
WcQzwrnl3M6ImiziGaE3+smXkKRs4hkhNiTmrqdfDvGMMNzO/PsMhZPEM0Jm
rYpP+ZuTxDNGhH/48BfZp4hnDItKfuHBDaeJZwyB37qNQtEZ4hkjtV5YzXQ8
Szxj6GuvqU3XyyWeCfavua97YNw54plg7zl8X6JynngmUBj1RCFI7QLxTHBn
stTWZ6MvEs8E395V7bp95CLxTDE0YFbGOMNLxDPFPcXNaZK3LhHPFCdMpbjH
eZeJZ4r+yI8xyu2XiWeKOfu+VMfsyyPeVFRcD5aXt8sn3lRsPVr49MPHfOJN
hQ5/R6nmgSvEm4r4rbxXXX5XiTcVPxWu3tgrc414ZlhhGhk2tvTa4PHqZmj2
qZHMS7lOfDO0bPpwMWVeweDj/cxQ0PekotX2Bj2fGYI5J4c1KBcO8mLM8OXs
V4XznYX0/GZ4o8kcHlN/c5CXZ4bH0nPtEl7eojxmCJ3/gz386e1BXpMZXizJ
ZWo9vUP5zPFd1u1q4uK7lM8c+Ut/3trXfpfymcNGdWjpneh7lM8cP42tzpor
3Kd85hAtdGyUOnGf8g387pJwc7bjA8pnjuofdu5BNQ8onzn0dX8HqkYXUT5z
3I/6HXtD5yHlM4d9vJx/6IuHlM8CHrMKuuw3F1M+C+gkuWcH25dQPgvcWtAe
2PWnhPJZ4AXDutKw4BHls8CBjiH9GrGPKZ8FusfJr+kOeEL5LLC12fr1J+2n
lM8CJ098PSfX95TyWSB/3vEth96VUj4LHK31rMkvKqN8lshXr526+3I55bOE
T2XvSM7JZ5TPEgZabtEH2c8pnyXOtKX7G1Y8p3yWOJjsVB4pekH5LKEhFdVw
tP4F5bOE/eR7fy8vf0n5LLH5Z+v45/0vKZ8lHunlVyrur6B8ljh33yQoyfQV
5ZsGicP6c5eUvqJ805CUeSmgcPlryjcNzecTVDNV3lC+adA8co5nfe8N5ZuG
7NAHjLSVlZRvGkIZl6/+0K2ifNOQaTTJmVtfRfmmoa+3c9jHzGrKNw1mS//V
PwitoXzT0PWXF6Js9pbyWSE/Qv56Z/9bymcFVsb110mvaymfFTLe/Jkx7NI7
ymeFa+EyOeH73lM+KxjPmf9Eav0HymcF8w8ZAe2WdZTPCp7JKdVjz9dRPiuM
0X5yKd6onvJZod3gyidhbj3ls0LV+NLmI2YNlM8acTPK9iy63kD5rHHRbfiE
CrdGymeNzTWJFu0vGymfNRZLHGioCv1I+axR0XAsO7P3I+WzBmd9UUjwwU+U
zxrLaz6EGls3UT5ryKi9Xz2puonyWSN7R8tNVkwz5bPG3slp76qMWiifDRZd
tG95/raF8tlAJrsqhJPUSvlsEOsfz4jw/kz5bOA0akN7kPQXymcD5Q0m01We
fKF8NkhvWf+qaG8b5bPBXk6h5ZbZXymfDYoM3xStMPtG+WxwtoYVmCX9nfLZ
wChLOJbx8Tvls8VKn7o203k/KJ8tQiduWTqq8gfls8XHL5NDn/u3Uz5baPvt
i4gtaad8tqj88DbGwv0n5bOFzaFrGb8e/KR8tigZ/cvyNfMX5bNF9Oua982l
vyifLXR4Rzc7Cn5TPltMXnHB82PDb8pnh3VzNJJ/rOqgfHaorfmsGC71h/LZ
4ezE4AvR6X8onx2iO9mZ2radlM8OzYGrgla/6aR8duAgPmXrui7KZwffOWcD
F0/spnx2EJnHlVk86qZ8drg6c+H+jjU9lM8O064cDH+o95fy2SPvJDfy6ru/
lM8eZ3p7emsP9lI+e6Rc1DrsL+ijfPZ4czHdXEP9H+Wzx2LvXa0hdf8onz2Y
owQmprn9lM8ep2XKBf7OEhjMZ4+cFDWz96ckMJjPHnLS/+68UhmCwXz2QNpS
puPWIRjM54DSPXlTNDuHYDCfA4rrwhsSlg4d5Fk64OvhdZMTGoYO8vwc0Lgz
9ZLBzGGDvAUO6HVNjgivGjbIi3GArOBt7Grh8EFeqgNunFvxz7Z6OOUbOL4+
07FsliTlcwAiKnOdPklSPgfotXLrDqyQonyOOLawdfunXinK54gI47x11ruk
KZ8jogOLjh3QHEH5HFHS/0JF6doIyueIzSOqJAtYMpTPEbzt1+7t/ypD+Rzh
cf/Ztau7RlI+RxR8T1ptYC5L+Rwx5u+I438rZSmfI8bJLpF2iJOjfE7YW7Jz
e8dUecrnhNOMkCl29fKUzwl5M1Z2Kx1QoHxOSHjg5pASMIryOeHv6HqN+ZKK
lM8Jt9+XWQSHKlI+J7QnBxx1LVGkfAPHj4s9r2I0mvI54fuqkFsfkkZTPies
yF5gdqprNOVzRrup0bq1c8dQPmekvugbxSkfQ/mc0fY4OtrVUYnyOcNnlgkr
MFeJ8jlj6o0hWjETlSmfM5q0v++t3adM+ZwRM2Ol/zIZFcrnjHieopRNnArl
c8YEufo17n0qlM8ZZRlDZ6etH0v5GCjfobqN2TOW8jHwcHhhoU+UKuVjoGTv
zxcXB9bxg/kYuJd2JDMmXo3yMfDF4fWw+4rqlI+BBOkFb6PS1CnfwPHSE0cW
GI6jfAxcvDptzcbCcZSPgT6VE8NeB4ynfAwMr4xML/o4nvIB3fstjfjREwaP
lwMO6g/bv1tNg/ICJUMm3l93VWPw8bqAfu7QQ+OFEyk/YDO7sHtjz0QQDtyz
E0rOZE6i1wO8MpRYXqGjOcgLAqq1b8ffWq9Jrw+Y/WZnqupLzUFeOOBu3LX9
k6EWvV5g5aQ+G6OtWoO8RGBx1o4tbXVa9PqBmstqXibO2oO8HOBMBITtadrk
A9iaj1jHPu1B3t2B/Jw9e8YETyY/gJvRPI+I+5MHedXALxWn4OV6OuQLiLJY
se/vLp1B3i9g4rbjidp/dMifC8Jap/9qCp5C/lzQxY6c5/d0Cvlzgcumm2EC
W13y5wJpZWSPOKlL/lywXqcnZoGqHvlzwQQ3m8jwHXrkzwUTx6p0WfTpkT8X
JGz6O+PUKn3y54Lh85Q737Tqkz8XuCnfV7g/14D8uWDEeuW3y94ZkD8XbGh3
3FYTZEj+XBD/T8JYocqQ/Llg/Buj6pEiI/LngoJn/3ZWVBuRPxeolmaaLp1l
TP5coJyRmPmqwZj8uSA/4d/ZMUtMyJ8LTOtDRur/MiF/Lsh5dG2u6kZT8ueK
9Vw578aRU8mfK7bVvHHaPbBuGfTnikPB+QJ5FTPy54qrz85EeMw2I3+umCr9
7XjYKTPy54pH7Tnf9vwyI3+uOKF+MzSLYU7+XCGK3Sp9IdGc/LliT2hMycUa
c/LnCukfQ3edMbAgf66o+fTdIj3Sgvy5QjhjSfyOJxbkz3Wgbzt8wyZYkj9X
NHHkLDkrLMmfKyy65T9OfWBJ/lxRlV7wR0ZtGvlzxTyZ/t91/00jf66o8/ec
fqVoGvlzxaVSg+T4CVbkzxUzU7X6hGusyJ8bFDzcmnSfWZE/N2yf+Cvxt4E1
+XPD0p9HJt3bak3+3NAgXHAzscGa/LmhYv+PMCFsyJ8bPhpL22tl2JA/N5wc
M3vY53825M8NC8/4nLwUbEv+3GC8feO3iHu25M8N6SMf7HHUsSN/blhWdWVq
f7wd+XODTsC2kDttduTPDRateceiOPbkzw2yt8qCrQvsyd9A/n6L3180Hcjf
QJ7rr7LSdjiQPzeoZned8PzlQP7ccIzXN6ptliP5c8OG/ZN+bX/sSP7coGXj
4qZh7UT+3HHU4lL9yRNO5M8dkzw6DuuNcSZ/7ngns1/3SKwz+XNHQGaT7pCf
zuTPHYlfavVF8xjkzx3VEZUnjr5mkD93RMvciFqsA/LnjvFjLt2InA3y5w52
yxHd/kMgf+5QjtJ53lUB8ueOb7J3C0NHuZA/d/TsTmtw93Uhf+64prHHYn+8
C/lzR2XwsN38Ihfy547Pw9uebhniSv7cUeGff02L4Ur+3FGWazHaKNqV/Lnj
RmxaYkahK/lzx/Su9S+je1zJnzsa5Y9tKrJzI38eiHigPWVVpBv580B+nL/X
1gI38ueBPQXH5vZ2u5E/Dxy+XFb/2t6d/A38/fxpPcUod/LngSHuVjtP33In
fx54LXOAm9nvTv48MHKv6v2fLh7kzwO4bDwiY4sH+fPAZMtVfidKPMifB5pK
Lp/uG8kkfx7IWt1mmhvAJH8eWMERfsjdxyR/Hsgt/O9y3xsm+Rt4vsaO5LTx
nuRv4Hmr5ObHh3iSPw8c+mfRWZjtSf48INkRNNb2iyf580B256+N3WZe5M8D
768Nb+xb60X+mDh00bLV9ZYX+WMirPODcfEwb/LHxNBdVs5bfbzJHxOvTdyP
R+/1Jn9MzMxWrcit8iZ/TDhlvWAoavqQPyaejXvol73Qh/wxkaSWzF18wYf8
MaFq7n0iqNOH/DFxd0FsTDjDl/wxYXxk85T8eF/yxwRz66L7as99yR8TG4yd
o4+q+ZE/Jqa3mKxyneNH/pgobjyRN+SMH/ljYpn2Op/qn37kjwkraXXrYgd/
8sdEQ9C1ZQ+3+JM/Jn49Dn9bUeZP/pi42LZrwbexAeTPE0/yUlpHhwSQP090
BB2ycTgdQP48EXV/1viFPwPInyeOeCUL9zkEkj9PjP8rdbJgSyD580Qc3t+s
Lgskf55oWbHweIQsi/x5oiQ/d+XfqSzy54nAjUOPrOWxyJ8nRpmXL25exyJ/
njjpZK3rl84if55Q++eicuIe8VI9ccq6Z93nT8TL8cROm51JmiPZ5M8Thmlz
DrmZssmfJ+SzBU/YHDb588Qwg8ezvNeyyZ8nLMYVx+sfZpM/T+w/YrTh6y3i
/fKE84myRQfqiSfhhfQpRzZpSXLInxf6Hj5oS9TnkD8vmIx4//aNL4f8ecGv
Xz6ibzmH/Hkhbo1x87+9HPLnBcH2b9zqfOL5ecHpivzHnZXEC/JCNTvs1uge
4i3wgv9SjuSyCVzy54V26RV1B5255M8Le4oNwpNDuOTPC6w31+tnxnHJnxfc
XQNZP09wyZ8XNid4NrIfEi/PC5cTA+5ENhHvrhdOHtsts0iaR/680CT/tnmc
Po/8eWFd2tuYJC8e+fPCtXDb3uJFPPLnhRWqxXE3t/PInzeKki85rzhFPDlv
6D3NnfGuhHjq3jhUP05aspl4ut6IvOMY9lGST/68IZkz61GkDp/8DRz/rN/1
gSuf/HnjkYrM2DshfPLnjbkHv0cu3cgnf96wFjWdLj5CvHBv3Hwl87H8OvFi
vDFvc+LiuNfES/TGTqfGjR/aiZfqjZ872pd+lBeQP28k3reK2mMgIH/eiBnV
8e+9u4D8ecPRfKHni2AB+fNGmFJD7vz1AvI38PzakgkHU4jX5I2+2R9dFp0n
3i9vSOlYWr8uIZ6ED04eX/6ito54cj74MmxEXHQ38dR9EGa2u/DKaCH580GF
VeWfzQZC8ucDTXeDy00Qkj8feDnNW1krFJI/H1x6rnN73nIh+fNBz4Q/ehu2
EG+BDyRfLnfXOky8cB+klM28wLtAvBgfnDb+PFK5iHiJPuh6er9/VhXxUn1Q
b27nZN5GvBwfBNQuiUzsJ16eDxS/zlu5fIyI/A38fapr62sdEfnzwZUwYe49
axH584Gtge8uMy8R+Rv4fZnDAq0gEfnzwZiJ79SSFxNPwheai4/s3hJJPDlf
BPx39frv7cRT90XmlDlJDQeJp+uLzo3vx/rnEM/SF6lH0vmW+cSDL7QY/Nkp
94jn54vE2RN9V5QTL8gXDs93OT+oId4CX/xRLZu3p4l44b7o97n87WU78WJ8
sWZE5fhdvcRL9EVk3HmzW1JB5M8X21IOb5irGET+fHG3sZ8bpR5E/nzRKhk0
bqR2EPnzhWqul62sYRD584Vh+RnNTebEq/aF36uswFBb4jX54kdhvs8tZ+L9
8sUrqzuZ29yJJ+GHhzcmfL7rTTw5Pyjsz360NIB46n5Irr3ZvI1DPF0/vJs3
vXe0gHiWfliaovRQLoh48MNr28kjI2YQz88Pmy3D0lmziBfkh8eaydNTZxNv
gR/WNdbosoOJF+4Hg/Gs9ohg4sX4Yd/ma5flg4mX6Icox+T/xswW+/ODdo+2
6baZYn9+KNGYN3LxdLE/P5y+OlK7UCj254fEpduPRvHE/vzA9P93+RxL7M8P
dfsc0wL8xP78oIrCzGBPsb+B57u2T7HeRezPH3XW4R4VDmJ//jjHPHLc2krs
zx+c0WUpsqZif/7IuOi6j6Mr9uePPUuPjZObKPbnj5KWL1dtVcT+Bs4LhOHd
VbJif/54vbck+usQsT9/XLHNaVnbKe6fP049a2le0ybunz82Vq60+FIn7p8/
Rn1V2175ivqc6g/7b/svOTyiPuf4Y4f+0hi1QuLl+eNBSnn58nPi968/Pmnv
28TIEL9//WEwTnZjQpL4/euPF0ldt7ix4vevP072L3JIXSl+//rDtONoz8w5
4vdvAC61/ZbOZInfvwGI8L8bMY8hfv8GYOcBywWnTMTv3wBsKWR0rhgvfv8G
QPPaakHhCPH7NwBOovqrCR3iz78AWAb85DTUiz//AhATyVp2t0z8+ReAoq23
ffUKxJ9/AeC+7IBalvjzLwBJ5+OOp+wWf/4FYPH3jLL0deLPvwCsbhytazVX
/PkXgElnJcbO9BV//gXgYM8LeeVpxLsbAAXfoVtmTyBeaQB0Yvt+Ow4nXvVA
XoXOhotfxN8fA+dt++69Lnwp/v4IwB7JnOnBBeLvj0AcXmY/PD1D/P0RiAda
tkvWbhV/fwRi6xW2wdclxNMNxOrlIxqHsohnGYiRy2OdCqYRD4HIjZneOFqd
eH6BkMnYuFmhT/z9Gwh5vZ7nF+vE37+BOPmyPK7ngfj7NxAHVpVwv+aIv38D
kRjuOzRhh/j7NxBvLC1Yr5eKv38DUTv1wNByf+LlBOK47Kn6tVOJlxeIrE2x
118oEu9uICZN7eLVtYvPXwKhtzwsPuul+PwlEDv6Lmhr5onPXwLx/P7Fv7xk
8flLIObGhbe6h4vPX1hoOfayqJ1Dx0ux0N3FWzTLQnw+w4LGVYmLO0bT45VY
kJ5tGrnuB51/qbPw7/OM40bP6PxKkwX3MRKy2efofEyXBa8rs5KbEuj8zZiF
RVuEE34upvMzSxaeVbnFP/Yknh0Lpk/vXlk+hXhgDZy/bd/ROJR4TBauSjM/
GtSJzy9ZSC5bfNLtFp2Pcll4LOjPszgsPt8cOP5w3OeutXR+GsJCz7Crhoe4
4vNPFjYVr+OOMSPeMhYmpqW7LpYjXjgLaW33Xh1tofPrSBYqQqd8yi+i8+eY
gcePiPM/l0nn29tYEJ7/+GlHFJ2fJ7KQJ79ti5+Izr+TWdBlZPX9sSReKgua
j2dOThhFvEwWblvFPxz5RbweYCHTOulSRDGtH3JZuDCdf7niGK038lhYGzQk
STOa1hMFLJzpbBkVIqL1x13WwPn4ot/JlsQb4PTL3++9pUC8Uhbe9nU+vlNB
66EKFrYExz79syOQ+sTC4vKoRTqg9VEdCwUOisP9/tB6qomFGdVfu8Nyaf3V
9r88akcPzA2gvrEwff8px7tqtB7rZiE0M0W9vdyf+seGje+6MOOttN6TYsNz
fPDqNQPrwcH+sXH8xp7AZ+20nlRig90omux0yo/6x8a9xx+k78+m9aUmGzIy
P2TnqNB6VJeN70pl0zRKaf1qPODZRHJjd5wv9Y+NYS0e1V12tJ61Y+OStYXp
xHYf6h8bwqH205edovUyk4133HCzpmDx+poNd9k1kbtVaf3MZWOfnuWvhc9o
/R7ERnFGLWtNPK3PQ9hwLrthX8Cg9fwCNi4sHBNg3UXr/2VsJI2R0vh+kfYL
wtnI3rDetGmxF/WPDYWRvX0ak2n/IGbg9Wjk/D1US/sN29hQqZZNDDpA+xOJ
bHTEaY+Yy/Kk/g08X6jJrfyRtF+RyoaO29k27kMm9Y+NVX4epS4x4v0QNnQz
72yNcaD9k1w2Pvt+sR7TSfsteWy0lqe2d132oP6xYTpuX6H1Ctp/ucvGT9n4
3WVGtF9TzEbK3FGiOy20v1PKxtvJGd3yObQfVMFG0+o4r8J5tN9TzUb7+2r5
x1q0P1THhlLfQSm7OtpPamLj4u6YRrkM2n9qY2PFZ31v5mw36t/A6yvrftak
QftR3WyoxlgM//HOlfrHQRv7a+i8o7TfJcXBhFlTFrsG0/7YwOeAxsFba3Zr
0v6XEgcV2juavRpo/02dg0n1PIXwLBfqHwdddj9NFBbSfpwuB9vU3DaON6T9
O2MOdip7GqV9pf0+Sw6YDwz4ey/R/qAdB/8MOIq9a2j/DxxI+YWHvrOn/UIm
B/zydLa1BKh/HNzgZSeOSmRQ/zioqjDhZqsxqH8cRD9VzJ2a40z94+CCRLPV
xWm0n7mAA5yrWKdfRPufyzg4dCevKZXnRP3joPJLwFvJJkfqHwd/Ynam/bfO
kfrHQfbv9OkvZWm/dRsHc9W8zawyaX82kQPvz7KTD1o5UP84GPM7eHL3U3vq
HwdZhr/kZs6zp/5xsAcfc+7+taP+cfBolkSW3n7aP87loNd06Im9U+2ofxw8
dn5p2v/ElvrHgXHCo9thC22pfxxEeH+/2jSc9quLOXB+ylw05wTtb5dyELd2
5Oh6Vxvq38DrefCnNrSR9s+rOUiyTPr0fYs19Y+DE2ZLLTbp0X56EwfSZasL
lJ7S/nvbwOtjOwafWyHer+cgPtGp01fFivrHQeI7I/fvhdOof1zw65y6Dsyj
/X4pLpJuRF5xlaPrA3JcFHUMUfh5ha4nKHHR93bulqwQS+ofF/o+dQlBcnR9
QZOLG18ebFcssKD+DXxvVpx9/mgBXb8w5iJ7fvWZWBUL6h8XVnExLPuHdH3E
jotTHWO/tq8xp/5xsWR41tGTenS9hMlFoa7i2uk14usrXPBer46Q2U3XY7hc
HJy77HCeqxn1j4uHpx6kXPgxlfo3kGfhvbLWWVOpf1wE7Hkcr1RmSv3jomYu
l2fobEr940Lx9u/zRpdMqH9cNO+X+Kesa0L94+J5n05yY5ox9Y+LzZkjclNU
6PpUIhfzUptXTUmi61nJXAjSpvbvkzOi/nHBmT5eULPTkPrHBXu0/9KukeLr
YVxUWS/S+pxI189yuThhfMYnV9GA+sdF6vfY0w4H9Kl/XKy5pNueoqFP/ePC
PMCkOD9Hj/rHxdHdE+4cNKfre6VcKBhKhNrfpuuBFVxERPZYpvrpUv8GfJS/
OnKxdgr1jwvm/N0S0cunUP+4sH7TeqNnCF1/bOMiVqNbTfeg+HolF+l9J2f/
NdGh/nHhXetevLZ4MvWPB36XdGxKyGTqHw9bOw5dY/VqU/94MM3ft/NkKl1P
VeIhaqmk0n5bbeofDw19f+aqVNP1Wk0edm6q36qzQYv6x4Nh89TY2xPp+q0x
D0MbrvM+PKDrvZY8OBXZ/I1bQteH7XgI2fNgSfYYTeofD7mjtxtuXTeJ+scD
7+rjF7nlE6l/PJyJlD9WoEfXo7k8dE2dtejEZrp+HcTDvVmffs5pmED94yF4
1VPpr24TqH88bPzav8Tx1HjqHw9Bi+Xee44aT/3j4b8t7zSlI8dR/3hQztn+
c+Un8fV4HmwOy4+J4alT/wZe3xBlhkExXc9P5ME3Kcs+1F6N+sfDH533JUaX
VKl/PCw7kZO72lCV+sfDhxzhZZucsdQ/Hq71L8hZpjOW+sfDtKGyM2SzxfMI
PPzKqTkpq69C/eMhddPiJaHnaJ7hLg974j5sU7RSpv7xgEuJLcPv0DxEKQ/f
0tbF2fsqUf94uFz+NfB0Nc1TVPPwQnUI33vJGOofD3LPlTPG9InnMXiYOELk
0beX5jXaeFC65rJ4iMFo6h8PKa3SNqr3ad6jm4fqnjFN1rNoHkSCj7m3q1dd
+k3zIlJ8rB8dJPHZYhT1jw/v9zeMRqxRoP7x4RVf/LD3hngehQ/Tq3kF14fL
U//4GH+xQd6EI0f94yPFeddHnxM072LMR41rWNSwLpqHseQjSWa5uRdrJPWP
j8Q1BtEjc2meBnz8Ujvc6SArQ/3jYzMvVVj+n3geh49F+xeF51XQvA6Xj+lP
zFzeOUpT//iYY7Ch0uk0zfuE8NEcfOK/EjUp6h8fjp5uM5cl0LzQMj6G2B7S
mDREkvrHxwzVBv+XkTRvFMnHCLubZ9d1iOeR+CgxD1OTXE3zStv4qLjiemhJ
B80zJfIRmHGDkxZJ807JfHyybdi3S2Io9Y+P0pa4EvOdNC+VyUe9aMbmqLE0
TzWwjmXbsqLnZNO8VS4feXkHk15Zi+ex+LgWcycyeT/NaxXw8ezCe78l92me
6y4fd2K3Go/93Tc471XMx7hhzN+bDGkerJSP95YrHyeF0rxYBR9X3SzHW2TT
PFk1H7Oe5xz3b+0Z5A2su1VDPswtMxfPo/Fxj/3l1JGNNK/WxodSVJnsiWdd
g7xffDhcWb6sXIfm3br5+LohvmPERpqHkxBge0/seOe3fwZ5UgKUpvHSghxp
nk5OAM0w/ibPYx2DPCUBtLZJqfyWEc/jCXA76e0f37U0r6cpwIVvXVKOTb8G
eboCXJndtuJSEM37GQuwaU9wVurznzQfJ8CBe0WzG3xoXtBOAMOLfZmRj9oH
eRBAoaM3z9+b5g2ZAhwaP1fPv+wHzdMJsGa/4osFPJpX5AowfvvmVKVb3wd5
QQJEJOl0+lR+G+SFCGCUrCLN7fxK83cC5D31Oiqr8XWQt0yA9B971flebYO8
cAFSnh+dqRj5ZZAXKcDh6S3PJ174TPN6AlQtS5s/93PrIG+bAOpFMTtuGbYO
8hIFCJj/zFIprGWQlyyA6Qu5auaNZprvE2D+sqrljjLNg7xMAXT9ry2umtk0
yMsRIK2xurA//9MgL1eA99drKw6O/kTzigIUHN5yZNuqj9Q/ASpi1q69XNlI
/ROAGfEFQ10aqX8CdFWFBMw630D9EyBT22PR2UkN1D8B9mQfK32VUk/9E6A6
+J7xffl66p8AL5xen525s476N/D/JX3g3a6RddQ/AYatfLRj04QP1D8B7imW
ZhUYvqf+CbDtjGdxBuMd9U8IxZXMjSNm1FL/hNBrH2L2NOot9U+IZ1OUR93N
qqH+CXHc8NSEuy+rqX9ChHWe1smWqqb+CcHc1XHDG1XUPyHOdm+13bGpkvon
hNy+rOuMojfUPyEUitXG+ii8of4NHP9R1LJ11mvqnxBlxjdjXlx6Rf0TYvqm
882ysq+of0IkSTZVKy+uoP4JkTf+yMPSpy+pf0J4ld0vUbZ8Sf0TwtDE73T5
0RfUv4HnfxFSW6vwgvonhPOVU5Ham59T/4RYvH/yBqnOZ9Q/IX69s5Yt+V5O
/RNCW8XvCOtHGfVPiOWau6cv7yql/gmha+B2pk26lPo38PoXxqulTnxK/RMi
68voGa6OT6h/QtwoH+ZzPeQx9U+ILtX7NU8THlH/hLh7s2Zc4C2a788TonJ4
h6FKB83/FwihnlVm99OimPonRP1L502Fa+n+gWIhzp/h2XjeFd9fIITHiOXp
y0YVUf+EWGi2pHnYfLo/oVqIeWGNaLpF9y/UCZH+fW3x1wl0f0OTEDGN6rEd
MXT/Q5sQW7hRc6pb6f6IX0L4Hox0WCuk+ye6hUhbYrKZmyy+v0IEm50aQ7Jj
6P4LKRGOt9ZcyVhL92fIicBLWyEzfA3dv6EkwqVTzH/JG+j+DnUR1mtd01fa
eYP6J4KmW24OM7OA+ifCwitLVDtuXaf+ifBDNjy5qeEa9U+EzsOxWR8V6P4T
OxFULp51uuFylfonwge7w3mWG65Q/0QY+7E+f2JhPvVPhM2n17n6DKH7Ybgi
3Kz0OrXNP4/6J0JlVP2a7IzL1D8RYizcIyI7xfffiNBt9fzcG94l6p8Iodd9
vPddu0j9E6EvYPixuEkXqX8Dr6/cevo/tQvUPxHWOl7rv9t7jvo3wL8WvlHi
cy71T4QEmRrHVXVnqX8iTHNnXij7IL4fSQTHA9m+pc2nqX8iLPFnRxt0naL+
iXAyUyv1uOIp6p8I8dXXXvwxO0n9EyFyRb9Rs4julyoQgX38U7j19mzqnwhz
NTzNT9/Oov6JMENfKV2yV3x/lggTm08cUMIJ6p8Iurq+qWk76X6uahEyTZQu
L31L94PViWAwJm+Nv8Ux6p8Ikp1X/ozaQ/ePtYnQG3o6QrIxg/onwq3Eof99
vXyU+ieC3wTP8Khd6dS/INx0lK8PWpXG+D8hiwDI
              "]]}, {
             Hue[0.9060679774997897, 0.6, 0.6], 
             Directive[
              PointSize[0.003666666666666667], 
              AbsoluteThickness[1.6], 
              Thickness[0.008], 
              RGBColor[
              0.87058837853668, 0.6048248459110492, 0.4922838688297661]], 
             Line[CompressedData["
1:eJw9m3c81e///zVoUXZkz+y9w3nY6+Dsc2jR0NLU0pTQoKnIu53yTmnRUint
QVMlqXiXVNIQFaX6nc+35/U7/7i5Oa/763Ee5+l6Xdf1fFwmY6YLxvdUUFB4
20tB4X8//yn436uc812rtulJ6BD8/f0mZ8v6N6YFYUPg+n+vGg6K3ufUhbO/
13HGWVRa/hM5BAr/92rkDDe7/fUpl73/FWdOhWKPbbFDkPR/r2bOkBtveM8F
7Pp3nE9TFn7aIRmC29X/e7Vyfh8VvG2MZ7zPnI/fV4YXjmbvb+M4J14ybB7H
+O2cEFPbhcWT2fUdnI835k7/MIPd7xtnSXLDwNJ5jNfJGXzbfNr3JYzXxelM
yC6syGK8n5zLsfXXeq9jvG7OveGj26rzGe83Z2b5Kz/t3YyngPCHx280HmDv
V8DqnjuO2J1g/B7gWb5V+3GBXd8T9b4y1Ygqdr9eqKu3v61by3i9sWebSXLy
K8brjXlzxqoHfGY8RZxSKGjO/8V4SuhbWq86c4Ae8fpgedfJM9W6esTrizsi
y0EHrfSI1xeeMbk+yl56xOuHU5NqJn8O0yNef3T9sbgrlTHeAET1cdkSOInx
lLHqVq/OowsYTxmda/qbFuYwngq0TLWjdHcy3kBIxomKNUoZbxDqD8XM3niV
8VSh5fSmaXMde78qZByJu+FHxlfF2Oyhu2176dP1angc4jn+vI4+3U8NeR5H
Ljx20CeeOuzO9/o8O0SfeOpQuvbZo2CEPvHUcXrH3MdBsxlPA+bVj9Xm5DCe
BgourLe338d4mmheOmp68nnG00Qix9nQ9QnjaeJZg336si+Mp4Xt44qbpCoG
xNNCsMBi/UkrA+Jp43B31L3twQbE08a9S61tKokGxNPGFq/OwD5LDIg3GJf8
F6mv3sp4g3Gy766jeeWMp4Opqrum2T9hPB2IO2/uiPnOeDqIGD5/0w9tQ+Lp
YsPqgXudPQ2Jp4su7w7TDqkh8Ybgh+6GCYGphsQbgh4J4Tf1txoSbwge+s7e
tbyC8fRgEJAYOq+R8fQw+GiEVmcvI+LpI7WSN1HJyoh4+siqWrx1D9eIePoY
P/nUgNszjYhngOPLzmtn5RsRzwAThlnr3algPEN0fRw5f18T4xmi+2domJKS
MfEMMctP1tBjiDHxjBCZ438ixMGYeEb4Hub6436gMfGMofvvrYYiKXu/MV5+
+5x/JdmY+Ma4ev+NyDadXW+MmdFBEfX57H7GMDV+8+/DQ4xngqiKXnsHX2E8
E+yepDFz71PGM8Ga0NrAhW2MZ4IBYlH0tr4mxDPBn+n3rvQxNiGeKXr4331e
4WlCPFOcHDLo9vlYE+KZ4uD3zOv9J5oQzxRVbqN67kljPFNMn9FemlHAeGYY
FHt3YFkp45nhgE9RlH0145mhUVe0s/0145mh6vcTjpJcx1+eGQ7dFo8dP8SU
eOZIru8LNXdT4pnjy/JI5f48U+KZY9HpVb9jp5gSzxy1meHRr7IYzxxHN+o4
XtnDeBZo2pz/9Mt5xrNA55UpWdPrGc8CpT6Y5NPJeBb4LL5YLtQyI54FzqkW
HD7rYkY8S5yOnbJkFs+MeJZ4a/1g9PxpZsSzxCer+FW3c8yIZ4nLy5Y4zzrI
eJboDtm3NukW4w3F6TV6tQfeMd5QOP2jFsDpZ068odBoy+tpbm1OvKE4NCOP
HxdhTryhaBvxYGzDJHPiWWHJ+MZpJ1ebE88KB/Za7H9xkPGsUJj/IFh2m/Gs
cGtQQ6rZJ8azQriB0iKoWRDPGr++XFx6RO7bX541Gi6Hlc+QWBDPGo8Llo/I
SLUgnjVcLDW3t2yzIJ41HmSHHi6sZDwb9DVTv3ykifFsMNZTc+CgfpbEs8GE
C9kXL9pbEs8G/IHiQTcElsSzQc+011am8y2JZwtrozDOve2WxLPF5RDN5Q8u
M54tBnmlmFu3MJ4t+p9REz5UHUo8W2zfaez/0HMo8eyQLo3VtB49lHh2GDzz
eq+arKHEs4OJgZXPg8NDiWeHY8XLmixrGc8OnC6e4/0/jGcP/a8LQu9bWRHP
HpKfYeKhAivi2cMlfHRWzUIr4tljxPBLvR7vsyKePVpkN7453LMingMESbor
X/xgPAcs6HWgocnCmngO6Jlw0jyQb008B7wuqVj8bZE18RywZfJi1Z7F1sRz
xP2y1h7jH1kTzxGDMj3nGvW0IZ4j+vU4s97Z0YZ4jnAr/ZmydYQN8Rwx/+aB
gJGrbYjnhOD4/CHzTtP7dZ1guumw4btmG+I74UvX1+QyLdu/13Od8CMvy+xx
sC3dzwnvnVeO5s+2/ctLc0L/JXZ+Fntt6f5O2Bt5oJb/0PYvr8wJ3456RdT2
tiM9TjiG/gdPuNv95TU7gWcbrvVB/r391eeM+GkqOxdvsSN9zrjZnThqwi07
0ueMK2/cJx7oJh7XGdezRtwLdbQnfc5YvHNFse8Ye9LnjOQ1gYo5m+1JnzP2
TvrQ7nbTnvQ5Y4/L6QzPX/akzxkbO7ZfzXV2IH3OsPky+nKE/Hv7q88F/nfS
VsVtdSB9Log9yTG9fM+B9LnAc21uXpaSI+lzgYuB5cdCX0fS54KJvrGOeimO
pM8F3n1UR7cWO5I+F8xUGbhs8H+OpM8F94KuR8UoO5E+F7y6dvq+n5UT6XNB
6H5tQXywE+lzxdYDTVWFCU6kzxURT5P9hix2In2uSHfw21tRQDyuK/7YWvxa
c5J4Sa7IXOUanF1DvDRXcB+XzT7xmXgFrphlardKeaAz6ZPziuMXrrd1Jn2u
4Cx1DQ6IcCZ9rij3f1FvOMGZ9Lnh5dkyb+tMZ9LnhoOnhokSConn6oaqPBuT
KxeJx3WDTG/0ZlEj8ZLc4GfSuFftD/HS3HB65NPAnwYupM8NnSY7EtX8XEif
G7qMt38RjnAhfW6o8JrYfGmhC+lzgwLnkN2orS6kzx2L77sdtzhLPF13dFg3
TtatJ56rO7q/Fvl5/yQe1x03XDbrZOq5kj53KKrcbO4e5kr63PHsyoyNu0a4
kj53ROfd6D1jsSvpc8enfTqWU3a4kj53BH4pfb7hAvGa3VEc0abW1Eg8BQ84
hbjuT+zpRvo84BX+LKO/uRvpk/89k5/9IsSN9HkgpU/n9ucT3EifB5Ivuezo
s9qN9HnAvCgheUQJ8Qo8ICp/+qb+DvHKPGDg/eVjZhvxqj2w/PzHUfGa7qTP
A3cnKWvGebqTPk90aCx4tyzenfR5YnCWtPzhYnfS54lRp8pG8He7kz5P6Ktl
H/x+hXhJnlhWfnXR9bfES/PElyb3okplD9LnCV2HvO6XTh6kzxPPOlYIHcQe
pM8T0isbFu9J9SB9nnh/wYDL2eFB+rywbfD8db0vE0/XCxXLb2t/eUM8Vy/Y
3LA+2kfFk/R5QZUz1yrExZP0eSFtyvyoA1JP0ueFB7n3Xnks9iR9XlAc13mm
ZY8n6fOC/5aAgqs3iFfthflHHoZc/0i8Zi/kFB3J+qTpRfq8UXp2r7H/MC/S
5401PnG1pYlepM8b33jBU6NXepE+b2S1HipUOeJF+ryht/uQT/sj4qV5Y+wW
67Zf3cQr8Mba1Y8y7M29SZ83uJXOpcuivEmfN6wMV7v9mOVN+uQ/vb9ezfvH
m/T5YPlcoZH0kjfp88EE55hOnxbiufpg1idJn0B1H9Lng9StRT2SfXxInw9q
q3y3nh7jQ/p8sF29IWtotg/p84GmTGfu6TIf0ueDzRwv3SnPiFftg9d5AiOO
4jDS5wPDe/4ebg7DSN8wxGTl94+UDiN9w/BK+UxYWtow0jcMbf2u5T8uHkb6
hiFNb3sht4Z4ScPwdsVL9ZfdxJNfl9D1IzvP0pf0DcOTYOXjk3i+pG8Yhvr+
chi+wJf0DUNl9pydk/f6kr5haCp8XpR/x5f0+WL1oVGv/+sknq4vOle/7Ao3
8yN9vnBq0kivjvYjfb6I5Iwakjzfj/T54pL5x5FDC/1Iny/exB5r/nXbj/T5
YuR7SfSnTuKV+eJDXaz1TzN/0ueLvAF3VU1i/UmfL/o33NySsMCf9Plh87pO
Ufk+f9Lnh9wjj2tt7vuTPj8sOVJYerybeFw/7Jk5do7EikP6/LC+5cXhQSIO
6fOD7M7e1oalHNLnh6LI/mevHeSQPj9cuG2773Ith/T5IfDD3CHve4D0+eFU
x5Ku34NB+vwhOzjJ1cABpM8f5Q6y7JBgkD5/6K+/f3lePEifPyJHX95RNoN4
Sf7o65v+vDOLeGn+8Jl2C2HbiVfgj9KMypU7yohX5o+TP9pm/75JvGp/eDWJ
ryQ1Mn3+eLgr2r32G9PHwfLN+zJjVQJIHwdGHzbPumsWQPo4KBx9+bTEJ4D0
cRCgAM3XvADSx8Ew9RwsmBBA+jjIa8rr1FpCvAIOth6/8O3UJuKVcWCf/7hj
9EHiVXPwdaJBicol4jVzMOFq+KPKJ8RTAHb0XmaV+onerwyoYexID6VA0guY
jOpp26kf+Pd6SyDN/G3YeddA0g/M5WtPXhkZCMKh7WyfMEliIH0eYPGCY7lD
5xMvTu6LWkbv7rXESwLi9yVH1+wjXgpwy+exyaFzxEsDhnYccFtVQ7wcoHmE
2GtCC/EKgPenL74I7RH0l1cEaA8fXTdUJ4j8ALb3NK3r5xj0l1cJGHCWr20N
CSJ/gPH1y4vvjgj6y6sDOmIO1ZWmEK8ZsPbQuLN5NfHaAa37Ivf5u4mnEIBv
K3dUxJ0mnnIAuIsOavrcJZ5uANLUrr/RaSaeZQCM19959bWbeK4BKKh0OXFP
I5j8C8DCjV19im2Cyb8ADL15YcWSgGDyLwBfDp9p4MmCyb8AHL5TfsZoejD5
F4BVZVaXWzKJlxaAwCOqhce2ES8nAHuKhvSeXUa8ggB4Nq1f53yLeEUB8GpL
+PiukXhlAdg+2+Dmtu/EqwxAsI7CjYiBIeRfAJxnv9/42TyE/AvA9T/J99cP
CyH/5HXW74KNjSCE/AtA1rFbIecmhpB/gTjSZn0zdCnxlAPhu9t6+M3NxNMN
xNvMqt1BJcSzDETuhBuBJy4RT16HZjYbXxnUEQ+BeNMqtl78iXjcQKx2/H36
gWIo+ReI6d1unob6oeRfIOboJIWPdgkl/wLR3+vi+s3hoeRfIJZ7+x6vHBVK
/snrbtxmSeNs4hUEYvARsV7HauIVBWK2Us2+n7uIVxaIFTtcCr6dJF5lIFRC
pmxpqiZedSB6nwkLvfqSeHWBuKE8KWRLJ/GaA9HwK9xr5MAw8i8QvPG+FzXM
w8i/IKzaPif9rHcY+ReEki9KhqLYMPIvCC7ar92fjwsj/4LwNO/dFMkC4rkG
4cyIR4kX1hEPQZhqLSwfvI943CAE6P/QGH2GeHFBiPLhaWy+S7ykIAh/VMvK
m4gn/7+Z+bA+s6qLeGlBGP7oxbCqgeHkXxAc3Z31T5uFk39BqGizvrHBK5z8
C4JpsuF/0uhw8i8IB/qN79t/TDj5F4THtdKGf+cSr1p+P1dpH+ds4tUFYc+s
apN9O4kn/7+r2mB3r9dx4rXL/+9e/Sjj3iCeQjAkF6umLX1GPOVgnA0K27P1
M/F0g+H7zfbzrt4R5F8wDmzk/1irE0H+BWPXuYNjxttFkH/BWHSBW2WGCPIv
GHExEx/fFEaQf8F4EyKxlE4gXlIwhszYPLJqAfFSgrEg4o6h5VripQVjwI1H
yhN2Ey8nGLvNjt5ac5x4BcFYtzP3Z8F14hXJfxe/D8x+Sjz5/3lFj/jgxA/E
qwzG9rvnCvUUIsm/YHwa6qB4Rj2S/AuGaGlfFV+LSPIvGCss3o3e7RlJ/gXD
Rqtsz7uISPIvBC2XNyzQHEE85RB0fPmZYzKNeLohWL305FLVNOJZhqDEtbaz
cQPxXEOwM+/6jo2FxEMIwivCdCxOEI8bAvshM5W3XCNeXAh6R5ebvq8lXlKI
fPzo6Gn4jngpIciYFi92+kG8tBBcuZhxyWRAFPkXAr2Yue1telHkXwjUirZu
2GUXRf6FIFJyJ9TeL4r8C8H0w9KK/Ogo8i8ExSvbdzaMJF51CFYMqinoPY14
8nHIOX2nRGkJ8ZpDUPVtUXrTGuK1h6BpiMqtHduJpxCKO20zn7odIp5yKKrX
8xKLzhFPNxQvn9Qot1cRzzIU3g5HsofUE881FB/sTNbotxAPobAa/q2ys5N4
3FCMe5Jde7gPl/wLxeV+D5b5a3PJv1Bwg2Jn/mvOJf9C0THVVPbOhUv+hUJ8
QPFdrwAu+Sf/+yde7bcY4hWE4vP+7scXRxCvKBR/IvZuGzeZeGWhyG9e+fzF
POJVyvVdzI11yiSefBwMq5UVyzYSry4U2ybp7pHuJF5zKDYsvdZmV0K89lBk
JPXiPzlNPIUwzLazSo27SjzlMPzRCjY/ep94umHYMMhY5dlz4lmGoVQ34NOz
d8RzDUPA0Zas0q/EQxi22JlsGNEjmvwLg8y0pOqpcjT5F4b3J3W+2ulEk39h
mNl+tlpgFk3+hcFI7YQ61yGa/AtD44VPK3S8iZcTBv0Jlh9PBRGvIAy5CU19
bGKIVxQGY/uVW6bJiFcWBklhyLjMMcSrDMOjwVZO05KJVx0G96Wal6zmEq8u
DAtWVTUeX0q85jC8O/leqL6KeO1hsEhqf4WNxFMIR2Z9YDy2Ek85HHMCDJep
7iWebjhqdx8xO1ZCPMtwhD3pO9D0BPFcwzF0sYXK2AriIRzim60fU64y/8Kx
cJZruug28y8cL5ZW5PV+xPwLx9rB+LX8GfMvHC+Dxq548Ir5Fw6XY5f7fG5h
/oVj/9gO/rM25l84tMen+eR3Mv/CUTW5Nc/4D/MvHA4pp/3mK8aQf+FwH56o
tGNADPkXjrlTxtzcoBZD/oXjzTOPBOHgGPIvHGri4fte6seQf+G4Fhc7m2NK
PIUIWJ7LK540lHjKEfj144xpoh3xdCMQuY173sKZeJYR+LG4afgpd+K5RqDI
wOKZlg/x5M+NxNqzxgH+xONGIFlvjLJ3IPHiInDjnxfpv0KIlxSB3ZOVJq2N
IF5KBCYbnt/7nku8tAgcffJDX4tHvJwIZAsul/cXEq8gAtvrnMZVi4lXFIH8
4BlK8TLilUXA6cWl7LJ45l8EVoYubXwygvkXgReR6l9ujmL+RWBn2Z/DWQnM
vwgc7PtKadAY5l8EnkXNaBkzlvkXiRPFs6PSxzH/IuFkXKs/dTzzLxL79AoE
ZknMv0hc71f7394k5l8ktry8UdmWxPyLxIR/LzX3m8D8i8TZWjfuhyTmXyRc
npW0bGW8pEj4Tnh0TovxUiJxuWru+fjxzD/5/SPmtU5m+nIi0YtXHxw6lvkX
icQTV6+1JjL/IpH3et6sUQnMv0ikKgoito5i/kVipHJNdOH/9y8SoTVbls+N
Z/5F4qVuwidNGfMvEn7LeucvETP/IuG4KG1ZmYD5F4XV7h9OlsUy/6Lwa0o6
lnKZf1E4EZRnpR3B/ItCucr2BfNDmH9R6KVoHVQUwPyLgqxHy7qdfsy/KPxn
dGj6OG/mXxRWJo740uHG/IuCHue3Fd+J+RcFP9cTFqm2zL8oWPpc+JlsyfyT
P7fC5lywM2H+RSHuaGTWaT3mXxSmr6tOUtVm/smfe7q757upMv/kv7/Pemje
n/kXhffRok3/9WL+ReHR1G8PJv9i418UMrJnlFR+Y+NfFP4Y1fu9+sTGPy48
Osfse/CWjX9cjAkN77nuPzb+yZ8jxc9n6zxl4x8XubYrDKc/YOMfF6Vu5Sa5
t9j4J79+7vfdGZfY+MfFraqay0Fn2PjHRZvqh5J7x9j4x0Xk5w/LbYvZ+MfF
06LsGaJdbPzjou58xtaofDb+cdHv4k4HtbVs/OOi7FmxaF8GG//kz7msOd59
F7Lxj4s1KnX9fGay5wcXjVaH2n0msOeH/LmZWmUxYCR7fnDxRknl3gEB84+L
iYfCzYaEM/+4eLGKz4/zY/5FQ1/2NWeiC/MvGlNv/egXPpT5Fw2/J0a/vusx
/6Jh1Vtn23xV5l80/i1YbXCrN/MvGpKXquWtnfQ850ajTeD2b2Mrm79Ew/Jo
sklRI5u/RCPM1nCM30M2f4nG17n5e4uus/lLNJpqBlm8PMPmL9G4oLXP+PMh
Nn+JRvyuuEf3drH5i1zXSPX0jFw2f4nGpOJNSQOy2PwlGsG+GZfHz2fzl2gM
V0p8mjuZzV+isaBf5ofNbD7UHI3x1qZIjmHzl2is+MrRHgw2f4nB6Snlx/Oc
2fwlBmbHfRLfm7L5SwzmPPYfo6XJ5i8xmDRR5Y+mIpu/xKDW/fTSlq9s/heD
6Jc69nnNbP4Xg+kZd3g6tTSfjIuB1rBh7jOv03xSPu5NOrfMYvcpmk+mxKB3
Q/rU/f8SLy0Gwwzq41bks/lzDErVGz39V7D5cwxEHdvFt+ey+XMM7vV81MM9
ic2fY3Dq+7fsOWI2f45B/FTz4HXBbP4cg3UBNgvTXdn8OQaT25ekx5qy+bPc
j25OyTdVNn+OgaOZY9T8P2z9EYuK20dKH35g649YHI244qH8jK0/YuGjOcDO
6BZbf8TCRf/cG5XTbP0Ri2iFogtP9rH1RywkEbb903LZ+iMWWbs4hr2XsfVH
LEx6jheOn8bWH7GY2bq/x97hbP0Ri8js3csqw9n6IxaujZPtzroTLycWvDeF
wzeZEq8gFv7lUyZxBxGvKBYfikcdffWTrd9icXJcbnb8W7Z+i8UBxS2SYw9p
PVgdi0Sn6VPfVtJ6sC4WAvM1dgqHaD3YHIsXdx5+7txCvHa5nvpNg2syiKfA
g0llxu+1M+j9SjwMrL7Yy34E8ZV5MHCszjwURtdr8HC6V8YrVVe6ny4Pm8WW
i6SGxDPmIXFo5JFl/dh6mQezec+freug9bUdT/59m45Pb6D1uCsPwzMO7o+7
Rettbx7OcOL7ap+g9Tl4sJoX//oUW8+H8pDvbLybs5p4XB58UsdtPzSbeEIe
Psab+vYcTbw4HtJf5zb4RRAvgYcWK8eWBFfiJfHkz8/C81MMiJfMw3G9RxdG
9SFeCg+L3j/j+bTR/kcqD/1O9Hz0+ynb3+AhddXZIyVXaD8ki4eli4qCgw/T
/kkOD41Fq75fzaf9kVwe3lnH2rksI14BDz9ce4atmky8XXI/lKoPVgmJV8RD
XPfn812+xCvh4Vvu7SYNS+KV8aA/v2bZkEHEK+dhb07WD5VOtt/Eg3F3atnH
RtpPusbDsbBotYqbbP+Jhw+y4vmppbRfVcPD781+MeZb2X4UD9qd575VLCde
Iw8jzOsfhyaz/SkeJq2IEF4QEa+Vhxkpx+8N9SNeOw/BAZVlaRbE6+LBbbZS
4i0V4inwofifup/iN9rfU+Kj15OEEucXbD+Qj3iBTIN3jfb7NPioMY16nHCY
7Q/y8cd6Vty4PNr/M5bz1rYoDF/C9gv5MPpW6hSSRDw7Phpv7ueaxbD9Qz4m
zc48/dWdeN587DhYX3vOgO0n8jHvrObAVEXihfKx9tHU8zYf2P4sHz/GfY16
8JD2S4V8bE5aqTvjHNuv5ePG1bureu+l/dMEPtor/P6sy2b7t3xkY8Az9RTi
JfPRM8E9fU0828/lI//CAqFCIPFS+TDtG3dsijXb3+Xja2L/X3dViZcl/3zt
6fn2nbQfncNH+oRp/2U00H5zLh9Ns+yHPb5G+9MFfGRNqOltepj2s3fx0XbN
bMfEzWw/nY/Hz9YlHVhEvBL59aPcKt6MZfvrfESr1yqYRBGvnA/neU3rJC5s
v52P+tSpN1bqEu8aHwNsLPqeVmD773x4zx9V0vSG9v9r+FDq6qc+6C7t79fx
ce9w2WbPk4FUf3ysr0vLHbWd+gfN8u/7tv2EjAzqD7TyEXp7QHLxFOK183Gp
7Xf3bQHxuvi4NnDR7C/exFMQoGBflt1gE+IpCeBYf3iJb1/iKQuwec6gK2M+
UX9FQ4AhjVHi1Y9ZP0cAjsfa1WUV1E8xFiBTnHn2xV7qt1gKYPBtDEc5h/or
dgLk3qpL9k1h/R8BJhXp/TM9nnjeAtw5WKtfFEA8CDAyzSuy0Yp4oQIorXo5
11CV9YsE0LX/8i3hO/WnhAJsNP5hsP8F9a/iBMg/0YPTcZX6UQkCRLovLwk5
xPpfAjRyJp/eton6WckC6LupH+9aSLwUASx2BH8eMZZ4qQJcO+RZcS2S9cvk
n+94zmRPF+JlCVC5PybsiC7xcgQYf/LzbocexMsVQGFHwfop91n/T4BPa4MH
rd5F/cFdApz8ahVXPp36h0UCjG4RKP3wp35giQBFURsOcQeyfqH8epeUpmPP
qT9ZLsC8eSEcm0PUv6wU4CZU+ScXUX/zmgAp+zcdlHBZ/1MAxSmRDQP0qZ9Z
I8CY/SMXPn5P/dM6ARLKSlROnaX+aqMAZZ+vmh7Opv5rswDOV1+HnBtO/dlW
Aabldii8tKV+a7sA225kPDPqpv5ulwAPOu+NnlvN+r9CrO5/RrV5G/WHlYTI
nHk1ZfpU6h8rC/F6vp6yhj/1lzWEKNiWOfz+QNYvFqLHl+SXBxqoP20sxIOd
T4x2HaX+taUQ9uOTNxxbRv1tOyEaHCeUNQhY/1uIqou7FWzNqT/uLcT08Wu+
5H6lfjyEmH/MpYfederXhwqRONypsHIL6+cLoaF7JjpzMvXnhUKkbMifPcmX
+vdxQjwabrZ66kDiJQgROzDyz4ZGyhMkCVEdvyqotpTyBslCtPh8uuKXSfmB
FCEW2eh+viqlfEGqEEdmuDrNsKH8QZoQZ+d1fvT9RXmHLCF0XI9usrtHeYgc
ITQ3Oa7kFFJeIlfuj/ITh7lzWf5BiHST/NZ7EZSP2CXEwz7NZjwD4hUJsU50
073jM+U1SoSwOXVvWcUVlucQYvxl7aSSLZT3KBei/AY4F5MpD1IpxM5TSyZ2
g/Id14RYqpk9bJQWy38IEdh5QPXNO8qb1Agx2fCwf/55yqPUCbFW4dOQ6bmU
V2kUwvWPoGvaRJZnEaI+P9Iu34/yLq1CuOy/3/utOvHahQg4P/1B4lvK33QJ
kTvH61Xv8yyfI4Lef1XL7+dS3kZJhBc9pH+uT6I8jrIIQyM37XzLobyOhgjD
7KtLXLVZnkeEaWcfTS1upfyQsfz3yMFWkZcpX2QpwlnrFUba/1BeyE4EnbEl
eSozWT5JhHdZO+84hVPeyFsEQcaAPmlGxIMIP3Mclvz8RvmnUBESetfPKLxD
+SiuCAsXzB8yv4jyU0IRrhzrfSJ1CeWr4kQIOqqZul9CeakEEY7VP9re25Hl
s0RINR4Ut7YP8ZJFSDEzbQhppHxXigh+S5TH2pZT/itVBF2lSdqcjZQPSxNB
zWCm9bIplB/LEmGsyu9bbcGUB8sR4fO01VYbDImXK8LuPNdpozsp71YgQu6g
s9dGPKD82i4RPhisHL6qhPJtRSJ4RhWLXmdR/q1EhP7dj57MSGR5OxF6DJqh
YudLvHIRKjIytQcPJl6lCPedHmi7fKE83zURslIuOi6+zfKDcn739GWd+ykP
WCOCx6ZDNnszKN9XJ0LfL7/D0xIo/9cowqNNOztzfFneUIT3/y4X3dIhXqsI
Ic/KWme0UF6xXQSjyXofDhdSnrFLhPU7NzyJGUl5RwUxuC7vn/IGUx5SSYzD
P5YZnLjvQPUnhouW9/WFOZSn1BDjs9qy7r1hLG8pxnPnEQ1OvSiPaSzG1GNj
1hldoPynpRiJxtetZy6kPKedGJOvxd+08KK8p6v8/pobs/y+Ur7UW4wgk1Xz
TpdS/hRiSN36Hs2bQfnUUPn741YGPHFgeVMx3il4DVv8gfKtQjFiSv4UZ5ZQ
/jVOjM49WVvaplA+NkGMwDLPQRdtWX5WjN/dIZod7ymfmyxGy9VjB1eXUP42
RYxj0ujajKmUz00Vw/LNxbyXDpTfTRMjJWPTm8LPlCfOEqNdw/bqjVLKD+eI
MT72vhV/DuWFc8VwulvRz8+L5Y3FmKU3eGTOT8or7xIj40qnFucC5Z2LxDiR
Pt9CvJzyzSVifBhxcMGdMMozl8n1PjrQ86Ay5aHLxXhi9M/+lvuUp64Uo018
ULwmn/LY18RoPGvetnEky1+LsbdnUsJPM8pv14ixa+OHrGss/10nxs6nI0M7
jlF+vFGMOYXpSzJSKS/eLIbiRInKvADKm7eKITvW525VP8qXt4uxce7v7ekP
KO/eJUZS2n+CrVtZvl2CF3e3XtEaT/l4JQlM+o650eZAeXhlCX48PeXs2EX5
fA0JGubNeXD7MuXxdSWw/1W94PZayvMbSzDqfWyXfTzl9y0l+F7QMeSTBeX1
7SR4e0jvoOoXdn5AAqMNm1M2nqfzB94SqL7/13d2Np03gAQduhq3T8jovEKo
BHNLBrdILOl8AleCnfULpdIOOi8hlOBE7w21Jy/R+Yg4CR6aetvO2WBK9SeB
Wnir2sYEdp5Cghqt8xEqTnQeI1kCH7ex65r/0PmQFAmENzx2GNyj8yCp8s//
luNUuovOk6RJMEPN83fhTDo/kiXBodzsC18C6fxJjgRzlCbZ7NAkXq4EF0rP
te9rZudfJPjwy+duv3I6P7NLgoT746bfzKbzMkUSWPzJyWwaRedtSiSYXfj8
YrwLna8pk+BJ+sgaWyXilUuw4WbL3cPH6bxQpQQDH7XIzoyk80LXJFC54laQ
2oedP5Lfz9qy+f0xOs9UI8FRswG5qiPpPFOdBMPfWbU196XzUY0SfIy8ETvt
BJ23apbgpS26942h81atcv/a/gSsUaXzW+0SFL8umGx2gc6XdUnwdePtignT
2PkyKSxVNy6LM6TzZUpSRAYb//h+h86/KUsxxuDXpMA0Oj+nIYX72V7qXi50
3k5XiiNrpjs/aaLzg8ZSpCc1K5puofOBllKcW5xepcml84R2UvSa9OzcEQV2
/lAKM0UtjS8ndKn+pLjMb1Csn6JL9SfFHf/VVZNMdan+pJg9pX/B9jodqj8p
RjzutWfOBh2qPymeLanRaYvQofqT4v23LQ6DeulQ/Umx4jVH4+65wVR/8s+X
uuqr47zBVH9y/VVavZxdBlP9SXHYeerE+x+0qf6kGJ3Wj696QJvqT4qevqPf
tCZpU/1JwS9vFiWZa1P9SZFvZ3Fp4Ustqj8p8v49IbHbrUX1J0WHosB7XoIW
1Z8Un6/XrxturEX1J4V9/bilTxo1qf6kmM73svuwW5PqTwodxVflW8ZqUv1J
4WjrG/XUQpPqT4r/HkzteeytBtWfFK6CXwr6JRpUf1LU7ayZMGSGBtWfFF0F
IdKDbhpUf1Jc99b/dLtLnepPiqtl22KWXVCn+pNiXcb6TVcy1an+pNCdHN2Q
x1Wn+pPCKaKC+11DnepP/vuf8T+a6tWo/mS4bjRTcfReNao/Gcp2lK0eN1WN
6k+G0eNPFHV4qFH9yRD48PScgT3UqP5k+Ox4SeNYlSrVnwxXu3Zsq89TpfqT
QdPtg+2aMapUfzJUbzB9fsVBlepPhnemQ/N7fR9E9SeDVp+v5lkbBlH9yWDe
2V0wyH4Q1Z8M50bNtttxcyDVnwzKszPVnSYMpPqT4fm/I9IvKw6k+pPh4TP3
Usk+Fao/+fULJj15E6JC9SdDvSTVds4bZao/GexnGbzsXqVM9SfDtjU818X2
ylR/MihtGiHpuD+A6k+GoU+b0xPmDaD6k2G4W/fnCwYDqP5ksHupX6d6tT/V
nwznY8Nn86f2p/qToe+hvt1LtftT/cnQEb/kwD+V/aj+ZBA4TDmzc0o/qj8Z
rq30m7BmcD+qPxl2hul9SLzSl+pPhlMrW1fqzepL9Sf//kKS5p827kv1J8Ps
y5o/PO71ofqTYfuz8dGb0/pQ/cnwQq+s9L5zH6o/GTKORU1peaVE9SdDlt+S
8ud5SlR/MiydsaexOFKJ6k+G2OWmFtF/FKn+ZFidmVF99bgi1Z8MD9JTDNSn
KFL9xcF36Y3RTqaK+H8zfRN/
              "]]}, {
             Hue[0.1421359549995791, 0.6, 0.6], 
             Directive[
              PointSize[0.003666666666666667], 
              AbsoluteThickness[1.6], 
              Thickness[0.008], 
              RGBColor[
              0.6237160088979669, 0.6119749149773692, 0.3779409263476249]], 
             Line[CompressedData["
1:eJw9mnVYlF+0tkFSRSUUCaVT6e556IZhisHEQlAUFQtMVEwURcXGbsHA+GFi
gIVdYIGoGGAgdn5zzlnrm3+85uKde565eWT2u/cyH5wlGtZOSUnptYqS0v/8
u3bN/zwqBA5zbD81z/HB/z2/LHi9r2sP43wfuP/v447g9o83RzPy+ed1gkmT
9M89UDxX+t9Hg2C0542AYXP5+ueCvmFdbHTn+SDtfx9NgszyVVOfzuPXvxF4
LP4QdGW+D67V/M+jRdDh7pCR9xYw76OgapqGktIivr5V8H10+c/oAua3CdZO
UE8pX8yv/ywwCB1mEFDI7/dV8HrYT88XS5n3XTAr5GjZ3iLm/RBc75g4o2gF
834JupzAttXFzPst8NK4Znh6NfP+Cg73/fWo3TrmKeH49dVNaRv4eiV80/fx
fLuR+cqonul6vmALv74dGhq3LErYzu+ngpyirAXOu5inigYZjjnvZZ4qNvab
3SWxjHlq0LTLLFh8kHnqkMxrs20+zDwNOM958Gj4f8zTxFXJus0qJ5mnialx
88adPsO89rh4dVfk6vPM6wA1l9uGyy4yryOmnlv7bNdV5mmhy84Bq+pvME8L
6VeC3D3vMq8TDt8wK91dy7zOeP2n7HfAE+Z1QbGD3PDDM+ZpI+pA4s8zTXy9
NnIiFhfvb2a+NnSVr7049ZFfr4N818JHb7/w++kgR2ww1usX83TR5duYdZuU
fImni7N7hgnt1X2Jp4uHL+bm3+zoSzw9LG6xcynW8SWeHkrPDQnP7e5LvK5Q
6aB3fGpP5nVF7Id7szZYMq8r7ml3WfHYnnndcG3Yi2e+LszrBkdrQeoRL+bp
Y9C+q+0SA5mnj+XDfpxUD2OePraX/sx7HMO87vhQcSHsZhLzumP9tC7fn8mZ
Z4CbS6RLdFKZZ4D8jnd/DBjOPAOYTV/ocGU08wxx6ayfgXgi8wwxvym97Mc0
5hnBplvfhlP5zDPCjXGGGzcuZp4R5quOflSyknnGyCx6kX9iA/OMUbHwypIv
25nXA0dfODXFlTGvBwarNE45e5R5PaC5eoJAfIZ5PbFrToBZu0vM64mA0zGd
rt9kngleOk34crSOeSZoW5V08WQj80zwONtrbH0z80xhVOv3zOQL80zxWeal
NuUv88zg86zySpuGH11vhnc73UwX6PgR3wxtf7Z+8DP2o9ebYafvO7v21n70
fmaYVLzjWJuTH/HMMUvfbv5PH+aZw3vogrk9Q5lnjs/lm0v6xTPPHCe3a5w8
lsw8c7y30bniNJh5FtCV3Ck/m8k8C5zoYzF0zCTmWWBG32VVfrOYZwG1uHHn
zBYzzwJ+dffCLFYzzxJbohd5CbYyzxI1A83yJpUxzxLfAp51ulrBPEs8CK2t
8q1iniVW/7q27PxN5llBtS2qT/pj5lmhdetiDbvXzLNCnawkr91n5lnhhLr/
gW//mGcF//BnuRpa/sSzhqppzSVXA3/iWWOi0ueZE638iWeNkrWdF95z8See
NWZfWnIlIdCfeNY4O36bXWM082wwfUbAwkIZ82xwYpvSPdkQ5tlAfUjye+8x
zLPB3MYhJ9ymMc8GuY/VzCMXMs8WhrPrVCasYp4tGjO8o05uY54tBo32uN3j
EPNsMWzz5vziM8yzxWEXrQj7a8yzg0/Sqa93HzLPDgfsj+euec08OzScOn94
4lfm2SH5oWxepmoA8RTXK+27m6sbQDx7jJIcm77ZLIB49hgx3254g1MA8ezx
pGZElndgAPHs8fXUtsk7YplnDyvxf0Mc+zCvF35cD9GpSWdeL+zfv37QrEnM
64Uhm+o8hHOZ1wvfR1wa4bmSeb1Q9vZTo+s25vXGmH8bpoaXM683HuVd1h9z
jnm9oebjsvTgLeb1hvLVyIvtnzGvN9xOYe3kj8xzQL9B6q/+/GOeAxbeDlq0
pksg8RxwtiVmaKxpIPEcsCgiIlHPOZB4DpD31rBvDQokniNOFZtcf5EQSDxH
FLjUGr0fwDxHPI32a9bKYp4jPj9UMw6ewTxHaM86mr+wkHlO8Jg9S/3NRuY5
4eGlPpP7HWCeE9a+fHvkRSXznHBPf82avFvMc0JS1Nw/bo3Mc0a9wZIT3z8x
zxkqDRGlt1WCiOeMTYeV91V2DSKeM/4bf2XpOesg4jnD9fpwj1qvIOK54FhU
3yzlKLre0AV7hM8Mg1KCiO8Cl9DWjktG0OvjXNB/SmDP1in8fi6YkupuPXwx
8Wa6YPqEXz8/lPD7u2BFRs6ERQeIV+6CZvu4kb7nOI8LNny+dujHHeI1ueBa
ZleLmpeczxWqBz4uOfCN87niaOaH6zvaCyifKzr9lB8rMxZQPle8H+Pa85Kj
gPK5IqTa594ngYDyuWJW09tyJ5GA8rliwe0Zi6cMJV65K46cavasm0i8GldI
HOtnRi4gXpMrUg0vBlevI56SG5Z1vhYrLSOeoRuqkx6M/VzJ+dxwSXXB3K13
OJ8b0uJC+g1u4nxu+DbJrMrlB+dzg3G3GdEa6qB8brh4tuLqtC6gfG6ot2m+
9csAlM8NM7tuCMuzAOVzQ1B/H63ODqB87rB5r6qzxZN4hu4Y9creP1BAPHd3
NB4pHVcfRbw4d3R1nLhxvoh4ae4I2BK126cf8Wa6o17jyqQPwzifO7w6zPi0
L4vzuUPkUKM0NofzuePPyy8L/GdzPneMPmc2QWsx5/PA3hlJu58Xcz4PXHAa
1ensJs7ngSqJ7/xtezifB3K1+iktOcz5PNBm16/ftNOczwP35ZtnjbvE+TyQ
EzM+ZdRtzueByzf/Vo96zPk88F0z7mB2E+fzwL+ZUX+nf+R8nng54Nzywp+c
zxNP52ckb1cNpnyeiv9PN5wqOwdTPk981s74V28QTPk8sXzMojJVy2DK5wmX
CVnmTo7BlM8T1/xdAvt5E6/cE0lbrzYtCSZejSf65FqoVMcSr8kTTaXfJyrL
iKfkhbuTv9gEpxLP0AseK7Z+mzOC83khK33stZrxnM8L8YKDBQYzOJ8XLkxc
Y5i+gPN5Yd/hMPmJ5ZzPC8HGhxx0SzifF+ZMr8rN3MX5vDBubaTNlUOczwva
MU26vU9xPm+knPGwKrzI+byhdHJv4NdbnM8b7a/uDkl9zPm8ET4lW/9aE+fz
xsa17usDWjmfN2LH/Tpa9ovzeeOyyvloS/UQyueNSxEZ3mu1QyifNxqGHx6s
ZxxC+bzhqCkqW2IdQvl8UDHtwe+OLiGUzwfXu55zWeRHPHcfGIsmOWiFEy/O
B8c8w28vSSRemg9+TR+sqteHeDN94N/6ftvqocRb4wPpmraVplmczwcmXYdU
7MzhfD7Yec+w1WUO5/NBn7FPTU4s4Xy++NQ4yCpiDefzRWKt4PmtrZzPF8a/
/wYMKON8vogP1tFr/o/z+SLf+W7E5POczxe+Lssq1K5zPl+cejwtbnkt5/OF
VfzJBrPnnM8X74f3TS57x/l8UeyWvMz/O+fzwxuLNVmX2oVSPj8Ejf1+W9Ip
lPL5IXuk3/qG7qGUzw8XL+nuG2kRSvn8MOuv5fMvDqGUzw+ZK/+Zz/Am3ho/
GMy0idYIIV65H36Obe+7JI54NX5I8G5/Wy+ZeE2KdWWnSZ9XDSKekj96/V0x
0yiT8/ljsFexbN1EzuePmqEbZUZ5nM8ff/Uupq5axPn8MVpDX6pbzPn88Wb1
PL1FmzifP07rd5iqvJfzKZ5bzBg94Qjn88dXnZNXms5wPn84xS8cI73C+QJg
d2in4OxdzheAbV+qu/eq53wBMFRfWlv4hvMFwC1r06BPbZwvACqnFxUl/eV8
AYq/t49iSjXDKF8AinbojFDTC6N8inVV67YbKT3DKF8AhonU+u6xDaN8AZgr
Xdv81TWM8gUirvV8qiCAeIaB+Pz+4ZrZEcRzD8RMievE80LixQUi6Ibuvb99
iJcWCBXTqpWew4g3MxDKs+avGp7F+QKRZL66YkUO5wuE+fRej07O5nyBmFY/
9lH9Ys4XiMuV69f8WcX5gnAd9z9328L5gpC1LKLGbh/nC8KX4Xr/PI9yviB8
G5WaGVjJ+YLw6FBiW9AVzheEdz3bZfvd5XxB0Hy26orzU84XhLvNLnUmrzlf
EFYOfDdN4xPnC8JMlfer3vzifALsrJCoV6mFUz4BBn8O27WmSzjlEyDK4UW/
4YbhlE+AvbI+Kk6W4ZRPgMJ+t3PfOYRTPgF6F+Vu2e5FvDUCNDrlp8hAvHIB
DlfZzfgXTbwaAVxPb/q0SUw8xbqj9prjcr/+xFMC3o/VR00aXa8FXM7YWSsd
w3mBWa4eAQ9y6PU2gOG07jHC2ZwfaHe4/FllAfEA6I7KbrQr5s8DPH57uff8
jcRLAQaudt/wdBd/PsBqrpe+wyHiZQO7Xw2eOOYEf17AeZl4w94LxCsA6iaU
jXhyjT8/YGJjfVrtAfF2AMsTJkyyamAfwBevjIm+b4hXCRQG164N+8R+gHsj
dl4I/0W8OiDl8uU7AaoR5Ato7hS8y75TxP/x2oDOqiYWWvoR5E/xPaSbZ/7C
JIL8BWP9ybVzD9pGkL9gjLHY5zrehXg2wVCdraHi4Es892CknNJ+VBtMPATD
8nbg2twY4sUp+MO6m+uIiZcSjHHBvsL1fYmXFozP90WaPYYSLzsY/mdtey3N
JN7MYORHLi3+Pp54BcHYW5/jJJ1GvDXB2H7g1e3t+cTbEYxe3dqGvl1MvPJg
SE1qqiyKiVcZjOH6x+8nlBCvJhh5Kj1yRu8gXl0wJvTKWJJXxv6CsXiZ6/d5
R9lfMPrONlmdd5r9hWC6Tlvi6Gr2F4KMVQXKCdfZXwgMAp8vMbvP/kJwMqfD
w5dP2F8Ikopdqza8ZH8h6O2yzS3qHfsLQb8TV1RffmZ/Ieio1ttk/G/2F4I9
R9IHfVGJJH8haHcn/GB6x0jyFwL7kK0fr+lGkr8QBEXntbM2iiR/IWivo3Rl
lHkk+QtBf5vUXrvsiFceAtGvdhp3nYlXGYKw9JGhrV7EqwnBSoeg8/8CiVcX
At+skBH/wojXFIJvQYN7fIwlXlsIxujuPXVLRDylUDyMTHDblkI8rVCkb9s8
YHgq8QxDMfaOqa3xcOLZhML/ZfqYM6OI5x6KMddCTCXjiYdQBD9bY1CXSzzF
96y5NC84IY94KaFwPO4+o3we8dJCYTFF75jmEvYXii/yvdfjV7A/xffSq7K9
s9ayv1BUqP9y37mJ/Sl+PqQ4/sQO9heK1rcHn57ex/5Cgbjd1w4eYn+hMB6l
orziP/YXirkvxw0cdpr9hcJ78v0b1hfYXyg+LPT1vXeZ/YUiqOTurOwb7C8M
Fy90WqF0j/2F4bVhjmTqQ/YXhpvedXub6tlfGFRKTWcJXrK/MHiNHXVm7lv2
p/jeSNGLO/mB/YVhckGRdsNn9hcGz8/rv7T+YH+K6w92e9H6l/2FIX+xTlW9
ShT5C8ODjAd5JzSjyF8YTh1sUMnvFEX+wuBzuc4jQDeK/IWhdcqWvw36UeQv
DLEjE2KzjYmn+N47NcVarc2UeDVh6B+8TT/Vinh1Ydg5cuqI43bEawrDbJeV
zcqOxGsLw+ijHfO9XImnFI4n09wt5J7E0wpH1eXisjRf4im+18Qa37oNDiSe
TTjOecSHxQQTzz0cssgr1qbhxFN8j01c+mBHQxTx4sLx0rz74SVxxEsJR0fX
oX72QuIpvrdSc+7YHBATL1uRZ0N5mmUy+wtH/oLFr2b1YX/h+HndatX1/uwv
HPoak4eoD2J/4VjsdNav11D2p/heaDexo99w9heODf2iLniOYH/huFRgI+k5
iv2Fo6Lcf8/HLPYXDl3jj0f2j2N/4dBc/CatzwT2F4EnezqWfpzE/iIgDZk8
eVwu+4uA5pbCivqp7C8C+1o+pvrMYH8RCB6ZO3BqHvuLgMnT6B17Z7O/CLyo
OWlTnc/+IiC8N+b21XnsLwLN30PXnVzA/iKw6I0ke/Ui9heBColK/MDF7C8C
jY4fjXQK2V8EBn77c6N0KfuLQHSHpIGeRewvAuZPEk/uXM7+IhAQvfWh6kr2
F4F/173K4orZXwRqa316z1jF/hSf/49RxPrV7C8ClkFFbVvXsL9ISGNW2RWv
ZX+RGFaR9nDcOvYXifHReX9917O/SIwx2reweT37i0TE64/j521gf5GoDC0p
71TC/iJhfiUycHoJ+1Pw+1Zr1pWwv0gEJPp0MtnI/iJRuks5JH4j+4vEoKia
krSN7C8Sm3rONx6xkf1FokU68kDyRvYXidhFn6TOzCuPRO/WBtXWEvYXia8z
cHQ956uJhK/p4CFunK8uEtnXn6gd2sD+IjGjpmiV8Qb2F4nVp3bqZq1nf1H4
e2Ph2H3r2F8UHOpby+6sZX9RKF35sOrFGvYXhZmLFx6s59+HexSMswpHXVjF
/qLwrfOZL0XF7C8KxxZ4R8SuZH9RqBswsO+75ewvCsoLX7rmcF+yo3Bx7dnq
90vZXxR6XHXvnlDI/qLg17XKbNVi9heFniGRzy4vYn9RWKB2T9bEfS5XXKd6
e0bLPPYXhfo3b/s8zmd/Ufg+tturI7PZXxTOT1pqmZPH/qKg/u95Fxv+/9YW
hbLAZ3tPTmV/0Zixdcu3gFz2F43UhkVtOyaxv2jov4ne9HM8+4vG8p+3/3rz
3wP3aJxal6Y9MIv9ReP8hsX3szLZXzReGBmJR2Swv2jcyLadn5DG/qKRGWs0
uccQ9hcN/7xN1ncHsr9o2Pc6uHxCP/YXjbfzCqqUUthfNO7+PXF6gpT9RcOn
g+7su0nsLxohznv0eyawv2hI37+elhjD/hS8Q1NOjYxgf9H4cFb+cGwI+4vG
HpszdYOC2F80DEu8zvr7sb8YPJpZWPzv/39/xKBob+PAUlf2F4Mbw5ZZhjuy
vxhMjwx/XW3H/mJwu8fHw25W7C8Gpy5dXTqfv9/iYtBg3Wf2JSP2F4POTUNX
fOrG/mIQPebPVXUd9qd4fmqqm5oW+4vBIrfZN9+ps78YvJzyvaxSmf3FYMeQ
jg+m/eb1Swz8druKrL/x+iUGfe7b9jrWyuuXGFzWbU13b+H1SwzWfb1vsLaJ
1y8x0OibEdbcwOuXGFy1n/7V5hGvX2Jg0NvVL/4er19iYXj7udGAG7x+iYWy
ZuC2lMu8fonF/i92jYLzvH6JxeurtQ3ap3j9EgvLhef21Rzl9Ussms9vEmUf
4PVLLJ4OHVevuofXL7EIys5NzdvK65dYWNwSPH+9ntcvsQj9XTDBv5jXf7EY
WJNlnVPI679YxLj4Km+Zz+u/WBS9mdr9aB77i8W1CJ1JR3LZXywWPO7svCmb
/SnyB9xMmJjJ/mJxv7T1pfcw9heLX0+Eqi/7s79YxK3WOj5Nxv5iET9xTvd2
iewvDmrL5I7jItlfHLa6ZGhdF7C/ONzMvV/VzYf9xeGiqdLIaBf2Fwdt9fxO
GXbsLw4aX0LOjDdjf3HoFiQryjRgf3EoG2q4RqjN/uKgWWXVZKbJ/uJQ4ptQ
8OQf37/FYdyZXSVzv/H9Wxx6Gs5x6fGB79/isHlMprSkie/f4qDz3d6801O+
f4tDuwWVO9Pv8f1bHG6EZP05UMP3b3E4ZnvAq+k837/F4dJ/3umaJ/j+LQ57
l37e0f0Q37/FIf5PZ82uu/n+LR6DVr/e9Gcj37/F4+pT43l3i/n+LR6vq6fc
XL2Y79/iUS3VWx4zh+/f4hHobv3yTS7fv8Xjd0DvJxPH8v1bPOYY3F/WOpzv
3+Khf0HLqM8Avn+LxwqbloIDEr7/jceAkmrlLzHsLx6OhZZLbYPZXzya3p9O
jPJmf/GYcGu+PNmR/cVjb9u2cxJL9hcP6/ARO2DI/uLhP3ZwD+Mu7C8eKsOj
A1+osj+FjwYti/U/eb8lHi6vrz4P+Uj7EW3xmDHw/rral7z/koB3efuG9H/E
+y8JMM/4K7l1k/dfEpBeuHeBRzXvvyRgfNI543kneP8lATFZM6wvH+D9lwSI
CuLP/tzO+y8J2Fp2oX2Pdbz/koCcU7sNHZfy/ksC3vx919Epn/dfElC1ouyX
SS7vvyTg0nd3VaUs3n9JQLvJrbg1hPdfEjC1dM61IjnvvyTA9/fhqrB43n9J
QJZmdvirYN5/SYCpS216rhfvvyTgSzubuL+9eP8lAfkVVR2zTdlfAur3Rl6o
1WN/ip9fHFzkrMn+EnFa9XPRpN+0H6eViKRHfxoPfOT9wETsPbpz46MXtD9n
k4iRGYFN32p5fzAR6Zuc7qpdo/06JMJS2nme2lneL0zEUUFRj2+HiZeSCEQV
HXq4i/cPE3Hxm8bwA+uJl52Isted5JOX8n5iIkq86re6zSFeQSK0399Pr5/E
+4uKvFOyqqaPJN6ORPQyDKnVHsj7jYnQEahXrhQRrzIRvzsvW9cpgvcfE3Hv
3N0Fk32JV5eIfMOG3fcdeD8yEfvPPzGyMyNem+L9b+r9ztTj/UkhlnV/nrld
na5XF0J1d3XBrR+036wlxHoP8ZTWFtqP1hOixyQvuVoD71cLcWGbV2inO7T/
bCbEvzuu/dpX0/60jRB3h/c8/+M/4jkIYZWrtvop75e7C3EwXOvXsRLi+Qrx
vTBDa+4y4kGIx7ojWqLmEC9CCJem0SeUJvF+uBDd37SsKc0gnliIqN6ZuxL7
ES9FCHfZPI1XCcRLFUJbv/lBdjDvnwvxcJbU76s78TKFCFiwMnG0DfGyhUgX
L/R5bEC8HCHaDlrooyPvtwuxdU6/9mv/0PnIXCECLcPc336g85MCIfpWtx12
aaTzleVCBH8s2j/qLp+/CHHxnjRsc3XI//E2CRFxceqKq3x+s0OITWvEZ1v2
EG+fECldXFtUN/B5jRA3gid6dS0kXoUQ8zssOWuUR7xKIXZmtpQZZBOvWvHz
v53MOg/j8x0hpoonef2SEe+OEKeHHdZriCJenRCLlOR1J/2I1yBEbq9fu5Y5
8HmQECpLA7YNMCFei8L/+zMtltrEaxNCf7rjtmfKxPuh+P0NdG1Z1cbng0mo
U5nSFPGSzvvUk1C+/uTh9/fpPFArCY/m7JlceInOC/WSkF72U2x/nM8Tk+DW
ZWj6yb3EM0vC504lD6I2EM8mCbc+DDx/fQnxHJLgEJEanzCTzx+T8KGfZNXF
scTzTYLT7g/n/IYQD0nw93neulNCvIgkWJs+Ce8SweeVSdj6dl7DGD6/FSdh
apeFz2vsiJeShH5988dYGhEvVfH+afq7x3fk880kvFC5W1b5m86jM5PQcDRh
q8Z7Oq/OVviw0N4VXU/nzzlJWDpj7dO5N/m8W8HrnJ5+5iydX89NgqDgbVrb
IeIVJGH+7oW/LLYRb3kSxk3bGZmwks/HkxD5Z2XmhLnE25SEdtmbFq2eRLwd
STj7Wa36WDrx9il8Pv4RcCeFz9OTMDxkq05zDPEqkvBtXI9h//yJV5kEv8xx
cm1H4lUn4Zlsm5aJCZ+/J+GL8tYtdjzfcCcJzQOE/i5KxKtLQu3vP+8zGmk+
okHhw/j5h1EXeB4jCdp7Dx/P3EHzFS1JGJ91ZGnafJq/aEvC4VS18r4jaD7j
h+L99mwaHBfH8xsiOB0c0ODjRDx1EaJ1WjPNtYmnJcLV3Y1R6p9ofkVPBKvN
xYdf3eF5FBFWjY78WHWE5lXMRLj+Qi1g8yqaZ7ERoWvQfw9ycmjexUEExR94
FWFfnq8RQfr06B/LQOL5ivDQ+pP6VxPiQYQPE/70r1YiXoQIvdo9Dl7ZSPNB
cSK43EltHXyB5oHEIljXO+513kHzRCkivLQsL/01j+aHUkXQO+/ofTGD549E
UDbbmV8US7xMEcb/a7vf35F42SLE7S5Pt+9CvBwR2mslTv7C81czRQhv/BZy
7jbNb80VocvDnWpLD9O8VoHi8542/TOgmOazlotwanPTMOfJPN8lwkmt6KnK
PG+2SYRvveVT7/kTb4cIzcpvNu/tSbx9Cp9rl9vN+UfzcuUiOAcdih34jObj
KkRYXJoaEXie5usqRUiTTRGbbKd5umoREpeVlLabx/N4Iux/al34Np14d0To
Z9Pb7X4M8epEiP2Rf7PKgXgNIsjvXdla0Zl4TSJ4jIx5efAjzTO2iDCxSft6
2W2ah2wT4Zr3y+IDh2n+8YcIfQZFTT5WzPOTYnhWjd9zfjLNS6qLYTmx/7B7
fYinJcb4haUNLQHE0xNDf+xFcQdT4hmKUR914YujMvHMxFDzy/6T/JzmY23E
uHtLvnl+Fc3HOoixObWse+VOno8V413KoOK/C2g+1leM+0d1xWGZNB8LMY73
0Z+9LIF4EWJY5I7r2+RCvDgx2lTqtUP1iCcW47FW1YOdPJ+dIkaXwKAXXWtp
PjtVjDB0HbHwOM97i6HsU7lek+fnM8Xo7TJif+EMmvfOFuPNytd3TQcTL0eM
WwfOCCrCiDdTjAEm5hb9bIk3V4xTic2lmh2IVyDG8/a7u55p8ab+ifHj1dJ5
M254U/8UPhvmeMcc8qb+iRF7RUdqutKb+ieG+tvR2v8meVP/xDifM23Nmz7E
KxdD1/eSaX0g8SrE+Pp71u16M+JVirEyZGFDswrxqsXwuTB4ssorL+qfGPu0
fS/ZXPGi/il+H1bP/khLvah/Yjho3o9YttSL+idGrxG+N2uzvah/YrwMvVPt
kEy8FjE25eokL/YjXpsYvvkapT97Eu+HGLV6oz+PVyaekgSfKrbIf7/wpP5J
sHHtTtVllzypfxKEdLe0dN/nSf2TYPbMgU8bCz2pfxJsvxyTuinbk/onQY+g
ibdHJhPPRoI5vvoDwv2J5yBB/TNlB0dT4rlLYPni0FBLFeL5SmDkHu5i98qD
+ifBgksTj/pf9aD+SbAzfafJgP0e1D8JGofXFhYu96D+SfBs3D6Xm5M8qH8S
NMiH25r1I16qBMG179bMAPHSJMgeVVX63op4mRJoWXWdP6o98bIl8BuxKf73
O3fqnwQDmm5arLvtTv2T4GfCvt4xx9ypfxLcCqtb1H69O/VPgijnkrS6me7U
Pwl+Gz17WjGMeGskWLXWtvveGOJtkuDe7mLXUmfi7ZDgfNGnxMquxNsnge29
kuUvfrhR/xT+tEt6GtW7Uf8k+PtuWedBF9yofxKY6J6YW7HbjfqnuL79j+2W
hW7UPwnc/K8s2jieeHckGNoQm+zYh3h1EiR887W9JiBegwSHAj8YzrAmXpME
sb2HxYd2JF6LBAffu9cbtrpS/ySQZBa1tHvgSv2ToFggK/p70pX6J8WrU20t
WltdqX9StPs9zcBpgSv1TwqbeztcBmcRT0+KjM+nhbulxDOUQqPhyHKVAOKZ
SfGfulHXsRbEs5Giww2DllZN4jlIcXDXdM+5H1yof1LUmx5r73TfhfonRf6n
mrw3J12of1Istx1x9L+tLtQ/KSztas+sW+hC/ZNi1cN/R4rGEk8sRcmZjAMb
5MRLkcJUJ6j6pIB4qVJ0fh7W+aMN8dKkMIxoKvHuTLxMKSbWSnrYNjtT/6QI
Ksl+rnHcmfonxbkDx0/pLHCm/knh2/3P3TC5M/VPihVDE0WbbZ2pf1Lc1tUc
YPvNifonReOzM6YPqp2of1Jo+olOHyh2ov5JcWnZk4GH05yof1KEPDhv3+jl
RP2TQuXJHvhpEK9cCsGVqZdOPnCk/kkxdEn6i4xdjtQ/KfTkjUeDcxypf1L0
77JtUFiMI/VPCvGdUrVxxo7UPymu50acv9LiQP2TIsfgd0XCaQfqnxTqs7Zp
/i10oP5JseRh/2u1gxyof1JomxVa17s7UP8Uv/+Trx111In3QwqL7sPaZdX2
pv7JcMc5+vT3Pb2pfzKYelhPLZvWm/ong6fJPelSYW/qnwztJHlDSyx7U/9k
2B+9sbL2ay/qnwxfbD7lCa70ov7JEJu16MztDb2ofzI82Xe1sGhsL+qfDDEm
QzRnhPei/smgP1wUtNqQeJDhfkhz+NN39tQ/Gf753XJLOmdP/ZMhZeDP7q3F
9tQ/GdorH9A4PdKe+ieD/ZhCvf9gT/2T4dWJhXH13YiXJoP5hDfn3JvtqH8y
jM2Onnuk0o76p/h86zduH1psR/2T4VKZj3Nwph31T4ZfHY+7xIbYUf9k6LPA
4tgsA+IVyLBRcPX6q/e21D8ZPAakz86tsqX+yTBFqUOD33pb6p8MPmo9P9hl
21L/ZLB7PfJ4WIwt9U+GfRtMY5eYE69chvljKner/bCh/smw85nX0z03bah/
is+7oObDtF021D8Zrv1xeDl9pg31T5GnPO1CqdyG+ifDg9fNRR1ciVcnw8nC
5dKV7YnXIEO611rthEZr6p8Mr79suehxwpr6J0NR6n/ToldYU/9kyBkX71kw
ypr6J8OG2UEff0dYU/+Ssc//9v51ZsRTT0b2vOPj039aUf+ScbOwm2DIXSvq
XzL8Do3uXFBmRf1LxrncM88a51tR/5KxdOOYY8OHWFH/khWft89ioyDiOSTj
06pLqb8MiOeejAkrJzh1+GxJ/UvG5dBlnyJuWFL/krHH4Myug3ssqX+K50e6
x8XMtaT+JeNri/0D7cGW1L9kCC/+ClULIl5KMnov6lhga0S81GS8uSDcNemr
BfUvGU7CwGVfbltQ/5IRPPh00Ob9FtS/ZIxdGbgrt8CC+qfI+2XzhbwMC+pf
Ms5qJS08GkG8ucm48Mn5g4EV8QqS0bHvtte7lIm3PBne21eOTKs3p/4p/Lwb
lZl0ypz6l4xqU+P6jHXm1L9kPFfXPrY/x5z6l4wTg8NfWcjNqX/JGPfTb/B5
L+JVJKPHwe+Gy7oRr1Jx/douSgWfzah/yXigs07t8B0z6l8yNl8LNm5fbkb9
S8a6716ui4rMqH+KzxPp7+03zoz6lwwX3ZIe+iLiNSXDICPopokb8VqSEepS
AIku8dqS8d8o3WOZL02pf4p8m1f0XLjDlPonx9cnH5copZtS/+R4MnHrixv2
ptQ/OfYMkn771mxC/ZPj5sinJZPLTKh/cnTKijyUNNaE+idH1twajdkeJtQ/
OVaG1o/X+t6T+ieHxQu76+9O9KT+yZE4r+CVzcye1D85lgyxX3EsrCf1Tw6v
3/12bGzfk/onh3Fy1Yen13tQ/+QwdAsNnrCiB/VPjqE+v0cM7tOD+ifHf979
A3aY9aD+yeEi7TEHr4ypf3LUBvtru5YZU/8Uz0e3L5s0wZj6p7g+2KZX10Bj
6p8cv8NmC9XVjKl/ctilprXEXzOi/smxQjXz0tuVRtQ/ORYPWlD2eIAR9U+O
5Ss6p1vaGVH/5Mio23XqdKsh9U+OhIqhk8pOGFL/5Bjke6Dfp3xD6p8c5pr9
PRYKDal/cvzcveXCBGND6p/i97PN7M7hJgPqnxx5exqsIg8ZUP/kiDsnn+4w
3YD6J0ePsaO2Do0xoP7JsaYhO/mDvgH1Tw5VNY/+Nc+7U//kuHb27cRfB7pT
/+S4ohWXNnV6d+qfIp92fktCXHfqnxwVMUFXxhl1p/7JIdi/4cyr1/rUvxRs
OxtVUHpMH/8PA5crsA==
              "]]}, {
             Hue[0.37820393249936934`, 0.6, 0.6], 
             Directive[
              PointSize[0.003666666666666667], 
              AbsoluteThickness[1.6], 
              Thickness[0.008], 
              RGBColor[0.702, 0.5836838434727971, 0.8154690608716958]], 
             Line[CompressedData["
1:eJw92ndczYv/B/CsZGSEBtpKe+91Xu1dp7M6GTfZlD2uFUlXRoQyEhlRZiGZ
SWVlZURkRmRlJinRr+/vvt+3f+7j3M55ntfn5fVJn8+hO3qaaFxHBQWFt50U
FP73360Z//s6LUh/Gr/vgYoX/n18VbCn4sDDl+2Pbf//q1Kw0V53ceN/368W
rBDt3tK7nxcU/v+rRnAzpGqodT9+fq1gq22I6bD2x+P//6tO0KFt/u5V/fj1
7wR91xellLU/vnnjf1/1AruTke869Gfvi+Cc6dyTAf35+V8FRzYb/9jUn/0G
wZn0yXvq+/PrvwvG56uXBg7g9/shWDypJShvAHs/BQfczmGgKnvNAsH2xp1r
VNn7JQj4rTVZSY29VkHRrcytq9TY+yNoXF1o1V+dPQVIj24z2avOz1eAzvWJ
y9012O+AdbPVvZ5q8Os7YvDI9cOTBvL7dcK3kJ23bQax1xmHjZuz3g5irzPc
fjlc3DuYvS5o/fLYfbIme4roMyGim4MWe13x+sMb/W7a7Cmh0ffBqlpt9pRQ
ON/D9ZIOe91w8Za+TZ4ue90R8Hh2XJYeez2QmKD4ZqM+ez2R8Ss9K30Iez2R
9eZC6lYD9pRxzlfrZK4he71wMEm1b9FQ9nojaIXi1gdG7PXBoqOWYS3G/Pw+
cKw7YzzElP0+KM04ZSQ149f3hfV9Hf815vx+faGKyoQbFuypYKzx5jsqVuyp
YNW6QfajrNlTwWWLppzjNuz1w8GEfXp97Njrh2e3NmbPtGevP3q6Kxs8cWCv
P3pf89kd4sRef4jGDlO96MzeAIz9LF7k5creAJSHa9+64saeKr7O2dBN4sGe
KhImxRq+EbCniqMSoc5ST/bU0JZ666uuN3tq6JgXvfGqD3vqiE+O7jLPjz11
HPBXdTMPYE8dJ+YV2L4LZE8DC/qE1x0MZk8Do+Lfhc4JZW8gVhfEjvUNZ28g
zFxy9QdHsDcQKs6yf5pF7A3CjOWDlj2VsDcIT44nqpbL2BuMhboKzqfl7A3G
tI5fa48MY28wFszJ7JM/gj1N3FhrcargL/Y0MXhiWWXxKPa0UGspH3F7NHta
eOz0KOjtWPa0cKTb4C2KE9jTxvu4R26mk9jTRo+lZ61lsezp4E152LTkKfx8
HVi4KX8qnsa+DuzlUTmtM/j1OvhgtWQdZvP76aBv4vE9q+ayp4sdJeqPH81j
TxdjzQpNrReyp4uaF4vWrolnTxeh9SG/Pi9hTxdvIusnyRPZ08Mkn553Lyex
p4czTf6mrsns6eHZlyFTCleypweVXyqp9ins6cHQM27F2bXs6aNHzByh/3r2
9JGxZOSzh2ns6WPNCA/j6ZvY08e58YONlDPY08ey23V38jPZG4KRe/7WlGex
NwQ3qtM6KO5ibwiiJ3+YfTqbvSFoHa8xdWYOe+3fV95Ta7WfPQPcedp6/ftB
9gygcjRBsziPPQMsrvi7IuUoewYY31H1/qjj7Bkg9/iCoS4n2TPE5LYjZ9XP
sGcI88v5ya1F7Bni642opa/Ps2eIvFvxWZVl7BmiMaPq3uVL7A3FNa0eA8+X
szcUp9bljSm6zt5QDFyA3OIK9oYi877Zo0t32BuK94Y3vt65x54RDqaNqX35
gD0jZLQO2fPzEXtGqFG1NO73jD0jHP1nzQSbF+wZoet3J4nsFXvGyLVQe7X4
DXvGkHn86nHoPXvGQOLekqcf2TPGrmsXfvT7yp4x0md93R32nT0TmCacPL2m
iT0THCpMsbzTwp4Jep28/1P9D3smOKzzutu4Dt7ktb9+zy9ZYWdv8kyRNiTg
Xjclb/JMkXv3zZzRPbzJM8XkwDrL8728yTPFswPuP7RV2DNFS1FVUdIA9sxw
S3Hl3x/V2TND/ceBA4cNZq/9caXnlmva7JnB3273aw999swQXHar8YQhe+YQ
JYcW2ZiwZw7TDmvNjpmzZ46TaHC2t2bPHGeVbj04a8eeOd7Vj272dWLPAgNn
1KyvdGXPAmVGk9LHCtizQEpVr+8/vdizgHtKZfY6P/YscOba/k2mQexZImj3
7PNXQ9mzRM/Krn1jI9izxM6PQxf3lrJniT+zVjWfkLNnidUt9+fEjGDPCrLA
3a97jaLna1ghLX6e6/kx7FtBYFo5aeYEen2IFX4v1hpjFMvvZwW9Uac0Xkwl
L8EKzRu+LNk2k9/fClaPlVYMm0tegRWStOyHDFrAeayQmpzp9yyevDorPNwn
eZG9lPNZo+vO2LrYfzifNUTOz/wdVnI+a2j1297UcQ3ns8al0tVv7qzjfNbY
3JDQLTud81lDeaNf+NwtnM8aeo0ZB4K3cT5rvH5nqqy/k/NZw6lx58TWbM5n
jdJJ6/Me5HI+G3RZt/L28YOczwanr3crScvnfDZwLV0+dXYB57OB18JJN2Un
OZ8NTqzrXeFylvO1vz7oeozOec5ng6fXaud3vcD5bLDSemPXL5c5nw3WXOzT
Wn2N89ngyYD4gEsVnM8WCSY/nh69y/lscXjXmsM7qjifLZSeBO1b+4jz2WKw
vun5xc84ny2+39atnfaS89nizd/qXUbXcT5brO3+eYD0PeezxfNOixQDP3E+
W8Snplxx/8b5bGF67FWg7Q/OZ4fYmYLFxi2czw6BHcKlOn84nx1Ca4vOq3X0
oXx2SNcwyeut6EP57DAo2LKvUncfymeHoZ9GVCv08qF8dng2w7Wpua8P5bND
x4nBwxsGkHfDDg/yuvyo1yCvzg42mY9P1mmSp2CPfXqO62t0ydOwx9suC2c+
MiDP1h6CXx1D7hlzPns4Vuv3qjDnfPaYVGq6/4o157PH+ODRyqX2nM8et/KV
TM84cz57pDZEfTvmzvnsYdtvtfigJ+ezx3SL6x7ZvpzPAcUF3nu2BnI+Bxil
qM9eH8r5HGDqPzErOYLzOeCCX0i/eCnnc8CWDw/LZkRxPgcElGpuHzeS8zng
3gGDDfIYzucAi95N64PGcT4HvO6SnuI6ifM54OuylhmmUzifI7atGGIzcAbn
c8S6IKVzXedwPkc0jd3S8fs8zueI8s4Xvz1bxPkcoa36d3x5AudzxMUZWzcc
SeJ8jjjfvb/e5hWczxEqg68MWpTC+Rzxjyx9WvQ6zueILb2GKXumcz4nLJv8
/ZXOFs7nBPk697o/mZzPCa73lDs83sH5nFBQ52pQmM35nDCg03avNbmczwmd
tLoEjjnI+ZzQub+/kWM+53OC3UO720oFnM8J3bN3WD08wfmcYKErd957hvM5
Y9pui0fTijmfM0oCGjo6lXE+Z0gd52b/vsT5nHGzNPlgyVXO54zpmT+7L73J
+ZyxRHHrUY87nM8Zmzt5pDbf43zOMFh6Mu3oQ87njHerHuWNf8L5nLFm/qLb
6jWczwU+erPfXqnlfC5Ypri1btYbzueCs8vKzwz+wPlcYNXpiaTsE+dzwU3j
gj1jv3E+F6goWW7t9IPzuUApyNZgRzPnc4HHhBx7x9+czwUP7844e13Bl/K5
YJdpYs6Izr6UzxVmcVfq3nX1pXyu+DnQPm5WD1/K54o9C8oMm3v5Uj5XGJ6Z
rLhQhbzxruhqYP7r5wDyElxxUKzcOFODvAxXbBve79XbweQVuOJhW/CpYTrk
3XCFyYvymHJ9zueKxXk7b1sP5Xxu8JZ+/r7JhPO54ZJ1VXGTOedzw1rBIi2J
Nedzw43AXp0P2XE+NxQMOh/d5sj53PDoyBXdMFfO54a94ya4bPHgfG7YM/RV
xlNPzueGT3tXWWn5cj43JC7N+xQVwPnckRV/4OK6YM7njv5HanaXhXE+d2Qe
PTP/cwTnc8egiv3OalLO547PdkMrneWczx1DjY87RA7nfO4osn4kmfYX53NH
SaCpVmIM53NHUh+vZaljOZ87CptLZ2+ewPk8EBcfWZsxmfN5wDHg1PlNUzif
B9Ris1vWTOd8Hpi8+kXSklmczwN3VHzDY+dyPg8oRh8IipjP+TyQ9bVpgvUi
zueBCzu0tvRYwvk88KRU48bzpZzPA9pjPn8/nMT5BBg840inucmcTwDTD/Pe
Oa7ifALc7Tt9c0MK5xOgx6byP/tSOZ8Ay8pL+sg3cD4Bisp3Fyts5HwCqB6/
2Lx7M+cT4M69FQUeWzmfAC9vj3xauY3zCXD5YfHE0Ts4H2BcZev/fhc9vyeQ
tDVicuwezgukK5+58DqHXm8IlA0f7Bu1n/MDMUPsay4dJA/Ai9yK5aZ5fDzA
vcYSk1VHyIsCagd+O/fiGB8fkBkms7EpJG8WoK37Zf7Ck3y8wNl9t5efO01e
CiDKVwv+eZaPHzjyvOGUaTF5OUDht91lkSXcB/DXkxnDFpWRVwIc/lk0M+Mi
9wNMdvryO+8yedVASWjyp6Jy7gs49lDZ8cI18hqA2DTta6U3uD9PTFw8ceup
Cu7PE/N67t2ae5v788S6sN3n1t7l/jyxUNvjx5R73J8nosMnOPpWcX+e6HNL
c3b/h9yfJ7wez9zxuJr788TSoSsPbX3M/XmiR7eNayOecn+emLLriZPCc+7P
E61Kp7Jyarg/Twycv77A5yX354mgua8nP6rl/jzRv8Xr1ITX3J8nTmwLTq2v
4/482y9uC2onvuX+PPHiqNf+J++4P080v7xb6f+B+/NEp46iyAP13J8nPE1L
h3b+xP15YVtve2fpZ+7PC88HVy3Z/oX788LVvTWfn3zl/rzwoNve+H4N3J8X
ap4ka3p+5/68MKtXx4vjGrk/LzT12TVu6Q/uzwsZCl2b0pq4Py98v/o+bvtP
7s8LiUL1ou3N3J8X7qRPr05v4f68MOfRu9OJv7g/L5y/mSqa0Mr9tV8n71+2
xes39+eFc8NaE/r/4f68sG+fX4enf7g/L0hll3pta+P+vLA34GtWhIIf9ecF
8wNRub/bH//bnxeG9N6jubODH/XnjY4ZKU1OHf2oP2+816gzKW9//G9/3ih1
3Ho4tBN57de53VP3z7naiTxbb0y5bzrftTN58Ea31vC87M7khXgjNmJEj45d
yIvyRmB23nJZF/LGe+NLdJHqri7kzfLG6JMqx150IS/BG/ZFsnB1RfJSvDEo
yfe1jyJ5Gd7QCzg+eYIieTneyEtaV7VEkbz26yZVjRrttYrklXhDaUKp+wb2
bngjeUbs0BT2qr1x5Jf5vYXstV+naOfOcI1hr8EbPVVOSdzYU/BB/8ZMNWX2
evogH3cWVvLxtl8XDHMxmJ/Kx2vogwkZi7t68vHa+iA++6nW2//688HFgBEn
k/7rzwdnBRZXVTtzfz44p7MrJIv/PMb7wHTpYJdB/OcxywfevfRWrenI/flg
R26ofWMH7s8Hf82X2ok6cH8+aBzQPWEP7yXHB3tSZX3r23h/7b9HrccLozbe
nw9OzHv7dth/+/PBj9iVuom/eX8+WDF7flIW77nOB0s2Gvc48ovPXx9Y1Brk
n2jh89cXxlsHTD7WzOevL97an7XP/snnry+Ukr/3WMnnm6EvnK6eqRvzg89f
X1w6pVdi28jnry+Kc0ds+NnA568vrm04HnnsG5+/vki339A9hn8ejPfFfa35
ezt/4fO3/f0uKulv558vCb4oTG+NN/nI568v/lI2O3roA5+/vlC+tuqk/ns+
f30xb4tRSupb7s8Xt1dam3z57+efL7Q7f0rxfc39+SKssiw/tZb788UFZ+u1
FS+4v/b/r/BAv2MN9+eLxclT40yecX9+ULtXMcb/CffnB81dH7pEPeL+/NAa
dz8s+iH35wf1FaddhlVxf37I1Xt5KfAe9+cHi2En6s3vcn9+SPY7c1CR/z6K
8kO6Ympb5U3uzw8Lbnx7tfE69+eHJe9K5CFXub/271d/jWy6zP354Xlo5vNN
F7k/P4x1+lJvUsb9+cHhPuILznN/frh+vGWN1Tnuzw9hl/YN3n2G+/PDluEN
hkqnuD8/XHHdeWB0Iffnh7hdG/YePcb9+cHf//qAxnzuzx+7pk5sNjvM/fnD
sW5vWNQB7s8f5/s87bcgl/vzR/P7JP/UPdyfP6L72rzdsov788eES5u+b8ri
/vwh+pYYuzKT+/NHlvWr4OlbuD9//K64lB68kfvzR/11oe+g/35f88f9l9dH
PF/L/fmjYmXmo82ruT9/1H73LPZZwf3545dadNe6JO7PH4H7jhQuXMr9+WO4
psrVLou5P3/kH13kmbSA+/PH29FdtZvmcn/+WPu1LuavWdyfP8bVTOl+Zhr3
F4DIWT01usdxfwGoPyxcGzaR+wtAdETd5GT+/dswAO6PNuUfH8X9BSAzPnBk
1QjuLwDPDDrNqZdzfwFQm1bX9EPC/QXg627bN41C7i8AtscDfN6FcH8BuOu8
q88dvv5ICEDWpKrQwz7cXwDmquz4HQ/uLwCDN93S9Xbj/gKQ+jKqqNWR+wtA
t9jQWwdsub8ALNZ5MCLUkvsLwJlJnhNe8fVXdQAGDPr+ZZoh9xeAQ1Nmt37W
5f4CIPgxNmWsJvcXiC2Z/2TfVOf+ArEqpcDHtD/3F4il9u9mxvfm/gKRZ+9h
fbE79xeIM+I3iW1duL9AaM50iLXswP0Foi1x60dxK10PRwXi2MIdylOa+Po5
ECX+nyoWfKPr41mBWHs2xD7+I19PByJj+Xaf2W/pejklEDCoURjF1+sZgbC4
azUVz8jLCYTw7/J1A6r5ejsQcVmtcc8rySsJhF+MoGtWBV9/ByImSntsxFXy
qgMhSvVf0XyB7xcE4vikJfM2FZPXEIh9mQecjU7z/YMg/FC5ejuP74f0DELZ
6x9eJnl8PyEIjwRxG7fuI88wCDvC42+27eb7C0FYbrP1S9R28hAEixdhnfdv
5vsNQdAc5N3r43ruLwhdRS79DVO4vyCcTu83WLKc+wvCrvlXTf/+735TEN4r
zQxMXcD9BcEhx2PhttncXxB+NS+8kjWV+wvCjEfr7TZN5P6CYGLX6WriaO6v
/fXfpqweO4L7a3/961WJrjLuLwgb88wLuwq5vyC82uFjcjWQ+wuC/f6Hb5d4
c3/BWOaq/NOU7xf2DMZES53omw7cXzAyDkwyGGvF/QVDo8sI0Rdj7i8Yvw8v
+zhDn/sLRnXv5D9vB3N/wbgz23CNVJX7C4bve9ddJ3tzf8EwHnLWq3c37i8Y
rdFH54/oyP0FY5y/b9iOX3Q/OCUYc++eKH/wne8fByPVOPprl090fzgnGJ+X
H7lt/IbvJwfjjZrDNO8aul9cEoyCp2n3RdV8fzkYf9Ys7ynn+9vVweg1q3aw
+Drfbw5GWvCW3j4XyWsIhqnJwY8m5/j+cwiSJC4lXU+Q1zME5nqL1j3K4/vR
IVB/XDwhO5c8wxCUbpwYPnon358OgcKAJqFaBnkIwbq9bXPK1vP99BC4/7Io
H7OKvKgQXFIOjPiVyPfXQzC60WjQyoXkzQpB9ysllsqz+X57CKKna2Qkx3F/
IQhIE8X8HMv9hcA/ZveG6JHcXwgWzpU6npNyfyEQHa+I6hvG/YXg16DkziP+
+3wpBAv2KXtt9+D+QvCPUVfN+w7cXwgU1S12drLk/trzzhdVGQ3l/kIxKS/q
mo829xeK7hEeyZFq3F8ozvboox7Tm/sLxZYZDckxXbm/UHhW6b6Ut3lRf6GY
bvDO2r+JPo8MCUXYmYOJZp/p88WoUCxyqHmu9IY/fwzFG3lf6ZNn9PnkrFCE
3Hv6MaeKvIRQJBv8LJxYQV5K+/tPMjyte5k/rwxFrK1Xp7vnyMsJxYQYp53z
C8krCMXpb0rb1A+TVxKK6CeXO+bv4c9LQ9Hh2eYat23kVYciUXbcs4w/T68L
RYz6BBvBavIaQlHtrny+IJE8hTBcbx3wXXsBeT3DELeg47Nl/O8NNMJQljVu
5fOJ5BmG4fWb2o62o/jz2DAoudtGLo7k/sIgKx2YVhrG/YUhPWfmhVZf7i8M
KW36jZbu3F8YRBuM7IfbcX9hCDqwat1iU+4vDJ3fj+2/VY/7C0P94Jc3D//3
75vCUKTkfu10H+4vDA88SlSLu3J/YRjx8VLJmT+e1F8Y9I+cvJ/f6En9hSEp
pteY7fWe1F8Yvr2PmLus1pP6C8O0ARqaox95Un9heBTVbZzzHfIUwtH3aNXw
buXk9QzH2zHeve8Wk6cRjq6PtdekFZJnGI51U4NqQw+RZxuOQvt87Q7Z5CEc
A6r8hYczyAsJh7J40DLROvKiwnH7ifvlL8vJGx+OmTtuD10RT96scFxa3+GE
+mzyEsKh49Njye7J5KWEo3O+3XqDGPIywrG7w52WXZHk5YTDf7rgmloYeQXh
yO/4QTnZh/sLh+PooHufXbi/cLTkPjcVWXN/4Xho4qSfN5T7C8fw0PryTlrc
XzjSg3eYivtzf0LcVmqL2tadnq8oRNDTC6OfK3CfQpwfc0QyuAn/vr6fEO/9
1nuIP4L6FaKtl7tlUi3+9XSE6PA5zT6/GtS3EP02LBl17xb+9cyEOP32W3HD
JfJshVD88S5auYg8ZyFKt00S6R4jD0LMi1uy13IfeX5CpEz1nOiURV6IEFYN
N/e7ppMnFiL6r+D5zqvIixLi0vc3r60TyBslxIF91X+GzCVvvBBX6kZWqsSR
FyeEzpjTM3/FkDdLiOrXjvXPIsmbL0Srmln4uVDyEoTwE34+sMmbvOVCfIp+
0SvWmbwUISZHT1zlYklemhDWC7+YdTEgL0OIpSUfulwfSN5OIQze3xmS0oe8
HCGczXUyAhTJOyTEtx7HXin8FNA+hBjQTSlhQq3gX++0EHtth+tfqhDQXoTY
VH7zo8YZwb/e5fY+mlf9GbdXQPtpf5x8efb+deRVCnF2eNG0VwvJqxYiWPdI
L7UJ5NUIsb2mfrqniLw6IeZuuVg4xp28eiHGP0xtjTcir6E93/DDY9f1I69Z
iJydS5Uz/3jQ/iLgtHKuatY7D9pfBFZ/bsnKuOdB+4vAOe/Ey2vOe9D+ImBl
mHRowQEP2l8E1ndcNH3URvJ0ItDl4FtrQQJ5hhFY1BDcRy2WPLMI2ISamL6V
kmcbAdno7ruPgTznCDw/Ojt9ril5iMA60wZdO1Xy/CJgfKPP5A8K5IVEoNI5
KmXbB3faXwTyR8n3+Ve50/4icLj31qf1Je60vwis2Lg/OOWgO+0vAt3/6qti
uMmd9heBhanDhGcSyJsVgah9PQ0DY8mbH4EAzcPH7krJS4iAS1PxgEiQtzwC
r2aUTa0yIS8lAtO22j0VDiAvLQITP61NuNzmRvuLQFuL3zzH9260vwgsb71Z
m33PjfYXAbfF6172OO9G+4tAdEtj2rT9brS/CKQsGKV2K4280xGIczJLMVlM
XkkE8jzy+yZOJO9ye9/dna/cF5F3IwISM5UbBu7kVbb/eX1YKJg5lLzqCFys
y8fZvuTVRKDu5PNPCq2utL8IhG2ym+Rd50r7a3//loqKxNuutL8ISD0ve5w/
40r7i8BNodHDn3tcaX8i7HRtPm2ZSp6iCHF1Np3GzievpwgnD128u3EMef1E
WKCY5n8plDwNEdrM/0745kiejghWlz22aeqRZyiC39KDp/16kmcmwtMrM5um
/HCh/bV7o9xnp9W40P5EmKqWG3bymgvtr92b4LG3+rgL7U8Ebd2kTS1ZLrQ/
EQ6rfsDAleSJRVC88KDMaRZ5USKoNe5wkY0kb1T74wWrLs/0J2+8CHPLK5LW
WpMXJ0LgwfS0/YPImyWC4aeGPhe7kDdfhIXdvg989tmZ9ifCsFurbzVVO9P+
RChW3xXS96Iz7U+E0FlKR0zynGl/IqTdSlLz2eJM+xPhrOWVnSMTydspQpls
6qS/48jLaT/+eYqp62XkHWr33ipZHgJ5BSJU3ng8/ooJeadFMKq4I67tT16J
CIOvGvdTaHOi/bUfz9JeZZrvnGh/IhiLN8W7VTrR/kQoeVs2esQ5J9qfCP3q
E9bG5zrR/kQwK8rV3LmevDoRXuk2m11cSF69CEFddKvfjSOvQYRs/UKPvkLy
mkX4eMlugYsLeQpiNP6ttG/cEPIU2x+fX/pqQy/yeopxrepRcNlPR9qfGMdG
ObQ0vHSk/YmRabijh9FNR9qfGD1vd93210lH2p8Y6duDrmze5Uj7E6Na33h/
5WrybMWw6RoyUmUuec5iVJ30ahOPIg9iHLJYdmBLEHl+Yuw6MGlBjR15IWJk
T3VaZapNnlgMkwS1xvndyIsSY+z4/lXXGxxof2J8eacboPvMgfYnhvN9tfEL
yh1of2JMKTwW9OCYA+1PjB7b0vo4bXeg/YnR54Xg7rZk8hLEuPBa50CXmeQt
F0P94bJjM0eQlyLGibkZXV75kZcmxrb7c85FWZOXIcYY/T7fKweRt1MM3Wle
F0SK5OWI8WHqVZ+qL/a0PzFa/Hw2/PXYnvYnxowIu0sfLtnT/sQorWv9EX/E
nvYnxinDWgzItKf9iWFcplx09B/yboghuJS0VDydvEoxpo+2PtAyjLxqMfoX
Pw3L9SWvRoy9Z+xWRFmRVyfG9kulU/sOIq9ejA57vwy81YW8BjFSfJX3bvhi
R/sTI2mlt8GIx3a0Pwls1XcUmF62o/1J0NWix8QOR+1ofxKMmiIa9jTTjvYn
wY98rd3nl5OnIUHzw5+yfTPI05GgIjdg3eYR5BlKMGu1ZNwaf/LMJNg81/Pj
ShvybCUIOa4iWKNJnrMEcef2z9isRB4kyOl1OXNfgy3tTwKbts73Sp7Z0v4k
MN/ywqrmqi3tT4I9ccfLFQttaX8S+MwsOGq305b2J8HJR187TF5N3ngJDnyM
vpUzl7w4CRbUXrP8EEPeLAnSS544OYaSN1+CudaDFVY7kZcgwYgJ9Vvr9Mlb
LkFWY4pWUG/yUiQoyNfYWdhiQ/uT4HHyKjvjOhvanwTxUwu+7LljQ/uTYKiN
zzujcza0PwncRpXbFO6zof1JEGqY+yIwnbwCCQbZ6Xd/s4S80xIga1hJSix5
JRKsLvVTd40k77IEvwyLDL55kXdDgikTJ7cetSCvUoLPA57kLxhIXrUE5zLn
ikMUyauR4K3RghbDb9a0Pwn2b+pwqvsza9qfBFJhxx1NV61pfxIouoWUfSy0
pv1J8Cp7pd3HXda0Pyn66QiUfqwhT1GKqKXXw5UWkNez/XHRBM0h48nrJ8Wy
+4bLAkXkaUiRc7NxwzwP8nSkMEnN/OuoCXmGUnx9fKqpQZU8MylqXMunoRN5
tlIo1Ws+3PTZivYnRWLFG8+mx1a0PymeDzMvjim3ov1JEZZ6a2TVcSvanxTD
Xq6wlu6yov1JIbL/GPhsDXlR7d+/MunkjAXkjZJCxdh3Ve8J5I2X4pPVjrsn
xeTFSWH8ZfrOySBvlhQj9qV0MjInb74Up0u39/iiQV5C+/GUGpWXKZK3XIry
5arr8caS9ifFqcdNjn1LLWl/UgQ+7Z/dtNWS9ifFnFceXxpmW9L+pBjn1uym
GG5J+5Nit9r8HAtj8g5JkbR8b+CUTuQVSFE5Vc277KkF7U+K3CSNfPNTFrQ/
KZb67Nufv8GC9ifFpk8zwgKmWND+pBAvqzrV5G9B+2vvp/RNp2I98qql6K4/
KSjztzntT4rxL27lpD40p/1JsfGbl21mgTntT4rLypnditea0/6k2JA32vvn
JHPanxR3NKqaA33JU5Bh+5ha3wId8hRlSJxrArtWM9qfDNcG/Va4+cCM9ifD
n87RO+MLzGh/MiRXdXHwSzWj/ckw3Taq2jDWjPYnQ8i1mbu0/ckzk8FvjNZe
K33ybGUQfK5uiWozpf3JMHjL/VOZj01pfzIY3G343njSlPYnQ9LUqxcnppvS
/mSoztvu/n26Ke1Pho9Rk2dvCSUvSobZdx7HS03IGyXDG6OIqaZdyRsvw1T3
J1EDX5nQ/mR4UeEp0Ss1of3JUJnRPN07y4T2J8PBmRYX4hea0P5kuBVTPPKO
3IT21/64xEXs4UBeigzZ8reFF/uRlyZDfcL5zWO/GtP+ZHBAXHetW8a0Pxl8
poRpfz1kTPuTIerO/DdPVxnT/tqPP/jErFcTjWl/7cfzfcm9zv7knZbhp2/X
gQID8kpkuOJmLUnrRN5lGSyTNm/o8NKI9idDx20rXq0sMaL9yWDdUSnKbIcR
7U+GJyMq/ryNN6L9yRC5N/DV+RFGtD8Zhki2qx11Ja++fS9rducUDSSvQYbD
wrdZL5uH0v5kOJtdoKxfPZT2F4mel9va4k8Npf1FYlT04sSGzUNpf5FYfXTz
rmV/D6X9ReL4tcmTLCLJ04jEolM3Xzc4kKcTCYWiUL17quQZRuLMYkuTWz8M
aX+RsA2YpvS6ypD2F4n1dqVXBpw0pP1FojV2/cyYzYa0v0jcHda5X/nfhrS/
SOS//3EsUE5eSCQERX+G1zmRJ47Eq5jJalka5EVFQj/T89P0FgPaXyTur/N9
99djA9pfJIxVvvaZWGRA+4tE9N15U1K2G9D+IhGee13xxmID2l8kDpZveGU4
iryESLT1tum13ZO85ZGY6ly+ykKfvJRIWBhYxjzuTF5aJA5rtG7OrhtC+4tE
gmKCfXL5ENpfJL5fuSJYfmAI7S8SkbHbinamDKH9ReLHrGVHq6YOof1Fokjn
vL5RBHmnI/HPsTD1jbbklURiQMGnNE1V8i63P99NI7P0pz7tLxIbvBRtlj7W
p/1FYkz1wREjivVpf5GwWVqsJd6lT/tr38e0owvHJenT/v73/BNz0yaQVx8J
U5SoPA0iryESikWLRV4W5DW39xE4xulCX/IU5Hjaf8fl6EY92p8cP67pt6lV
69H+5BC8yq79UKRH+5NDt3HDnMc79Wh/crS0GpyoS9Kj/cnxrVCcozyJPEM5
xK/v+QlDyTOTY9qhIVvyrMmzleNPdcJWI1XynOX47fo+tLhFl/YnR69vQ45N
e65L+5MjvOTUZbeLurQ/OQ6P/rrKYL8u7U+O3Jpnv43X6tL+5NjwQqoVNIu8
Ue3H0+HL+3/k5I1vPx6DnqOfupMXJ0flnYqlQn3yZskxYKlewHMl8ubLYfLz
5LGVn3Rof3JkZymeD7+nQ/uTY+39kMnWZ3Rof3J0CV931GKnDu1PDr3xWev9
l+vQ/uQQ/t2z66I48nbK0eTk1OuGiLwcOVb0D8h2dCbvkBzVS0zLirXJK5Dj
hSxzfIwieaflWBBrpy54pE37k8Mg593wb7natD85ZhcmrX0yR5v2J8eM9Vf3
/vbWpv3J0WelymapijbtT46wZmHkqxot2l/7Xjr3erw/X4v2J8eokFjVnMVa
tD85THP1fz8M1aL9yfHPk9WJXppatD85Jo5My3hZr0n7i8K5PxftThdp4v8A
CiZDew==
              "]]}}, {{
             Directive[
              PointSize[0.003666666666666667], 
              AbsoluteThickness[1.6], 
              Thickness[0.008], 
              RGBColor[
              0.5477407734491414, 0.6781411651751702, 0.9198755683649779]]}, {
             Directive[
              PointSize[0.003666666666666667], 
              AbsoluteThickness[1.6], 
              Thickness[0.008], 
              RGBColor[
              0.87058837853668, 0.6048248459110492, 0.4922838688297661]]}, {
             Directive[
              PointSize[0.003666666666666667], 
              AbsoluteThickness[1.6], 
              Thickness[0.008], 
              RGBColor[
              0.6237160088979669, 0.6119749149773692, 0.3779409263476249]]}, {
             Directive[
              PointSize[0.003666666666666667], 
              AbsoluteThickness[1.6], 
              Thickness[0.008], 
              RGBColor[0.702, 0.5836838434727971, 0.8154690608716958]]}}, {{
             Directive[
              PointSize[0.003666666666666667], 
              AbsoluteThickness[1.6], 
              Thickness[0.008], 
              RGBColor[
              0.5477407734491414, 0.6781411651751702, 0.9198755683649779]]}, {
             Directive[
              PointSize[0.003666666666666667], 
              AbsoluteThickness[1.6], 
              Thickness[0.008], 
              RGBColor[
              0.87058837853668, 0.6048248459110492, 0.4922838688297661]]}, {
             Directive[
              PointSize[0.003666666666666667], 
              AbsoluteThickness[1.6], 
              Thickness[0.008], 
              RGBColor[
              0.6237160088979669, 0.6119749149773692, 0.3779409263476249]]}, {
             Directive[
              PointSize[0.003666666666666667], 
              AbsoluteThickness[1.6], 
              Thickness[0.008], 
              RGBColor[
              0.702, 0.5836838434727971, 
               0.8154690608716958]]}, {}, {}, {}, {}, {}, {}, {}, {}, {}, {}, \
{}, {}, {}}, {{
             Directive[
              PointSize[0.003666666666666667], 
              AbsoluteThickness[1.6], 
              Thickness[0.008], 
              RGBColor[
              0.5477407734491414, 0.6781411651751702, 0.9198755683649779]]}, {
             Directive[
              PointSize[0.003666666666666667], 
              AbsoluteThickness[1.6], 
              Thickness[0.008], 
              RGBColor[
              0.87058837853668, 0.6048248459110492, 0.4922838688297661]]}, {
             Directive[
              PointSize[0.003666666666666667], 
              AbsoluteThickness[1.6], 
              Thickness[0.008], 
              RGBColor[
              0.6237160088979669, 0.6119749149773692, 0.3779409263476249]]}, {
             Directive[
              PointSize[0.003666666666666667], 
              AbsoluteThickness[1.6], 
              Thickness[0.008], 
              RGBColor[
              0.702, 0.5836838434727971, 
               0.8154690608716958]]}, {}, {}, {}, {}, {}, {}, {}, {}, {}, {}, \
{}, {}, {}}}, {{}, {}}}, {
         DisplayFunction -> Identity, DisplayFunction -> Identity, 
          AspectRatio -> GoldenRatio^(-1), Axes -> {True, True}, 
          AxesLabel -> {None, None}, AxesOrigin -> {0, 0}, DisplayFunction :> 
          Identity, Frame -> {{True, False}, {True, False}}, FrameLabel -> {{
             Style[
             "\!\(\*SubscriptBox[\(p\), \(2\)]\)/\!\(\*SubscriptBox[\(p\), \
\(1\)]\)", 16, FontFamily -> "Arial"], None}, {
             Style[
             "\!\(\*StyleBox[\"d\",FontSlant->\"Italic\"]\) bp dsDNA", 16, 
              FontFamily -> "Arial"], None}}, FrameStyle -> 
          Directive[16, FontColor -> GrayLevel[0]], 
          FrameTicks -> {{{{0., "  0", {0.02, 0}, {}}, {
              20., " 20", {0.02, 0}, {}}, {40., " 40", {0.02, 0}, {}}, {
              60., " 60", {0.02, 0}, {}}, {80., " 80", {0.02, 0}, {}}, {
              100., "100", {0.02, 0}, {}}, {120., "120", {0.02, 0}, {}}, {
              5., "", {0.01, 0}, {}}, {10., "", {0.01, 0}, {}}, {
              15., "", {0.01, 0}, {}}, {25., "", {0.01, 0}, {}}, {
              30., "", {0.01, 0}, {}}, {35., "", {0.01, 0}, {}}, {
              45., "", {0.01, 0}, {}}, {50., "", {0.01, 0}, {}}, {
              55., "", {0.01, 0}, {}}, {65., "", {0.01, 0}, {}}, {
              70., "", {0.01, 0}, {}}, {75., "", {0.01, 0}, {}}, {
              85., "", {0.01, 0}, {}}, {90., "", {0.01, 0}, {}}, {
              95., "", {0.01, 0}, {}}, {105., "", {0.01, 0}, {}}, {
              110., "", {0.01, 0}, {}}, {115., "", {0.01, 0}, {}}}, {{
              0., "  0", {0.02, 0}, {}}, {20., " 20", {0.02, 0}, {}}, {
              40., " 40", {0.02, 0}, {}}, {60., " 60", {0.02, 0}, {}}, {
              80., " 80", {0.02, 0}, {}}, {100., "100", {0.02, 0}, {}}, {
              120., "120", {0.02, 0}, {}}, {5., "", {0.01, 0}, {}}, {
              10., "", {0.01, 0}, {}}, {15., "", {0.01, 0}, {}}, {
              25., "", {0.01, 0}, {}}, {30., "", {0.01, 0}, {}}, {
              35., "", {0.01, 0}, {}}, {45., "", {0.01, 0}, {}}, {
              50., "", {0.01, 0}, {}}, {55., "", {0.01, 0}, {}}, {
              65., "", {0.01, 0}, {}}, {70., "", {0.01, 0}, {}}, {
              75., "", {0.01, 0}, {}}, {85., "", {0.01, 0}, {}}, {
              90., "", {0.01, 0}, {}}, {95., "", {0.01, 0}, {}}, {
              105., "", {0.01, 0}, {}}, {110., "", {0.01, 0}, {}}, {
              115., "", {0.01, 0}, {}}}}, {{{0., "  0", {0.02, 0}, {}}, {
              20., " 20", {0.02, 0}, {}}, {40., " 40", {0.02, 0}, {}}, {
              60., " 60", {0.02, 0}, {}}, {80., " 80", {0.02, 0}, {}}, {
              100., "100", {0.02, 0}, {}}, {5., "", {0.01, 0}, {}}, {
              10., "", {0.01, 0}, {}}, {15., "", {0.01, 0}, {}}, {
              25., "", {0.01, 0}, {}}, {30., "", {0.01, 0}, {}}, {
              35., "", {0.01, 0}, {}}, {45., "", {0.01, 0}, {}}, {
              50., "", {0.01, 0}, {}}, {55., "", {0.01, 0}, {}}, {
              65., "", {0.01, 0}, {}}, {70., "", {0.01, 0}, {}}, {
              75., "", {0.01, 0}, {}}, {85., "", {0.01, 0}, {}}, {
              90., "", {0.01, 0}, {}}, {95., "", {0.01, 0}, {}}}, {{
              0., "  0", {0.02, 0}, {}}, {20., " 20", {0.02, 0}, {}}, {
              40., " 40", {0.02, 0}, {}}, {60., " 60", {0.02, 0}, {}}, {
              80., " 80", {0.02, 0}, {}}, {100., "100", {0.02, 0}, {}}, {
              5., "", {0.01, 0}, {}}, {10., "", {0.01, 0}, {}}, {
              15., "", {0.01, 0}, {}}, {25., "", {0.01, 0}, {}}, {
              30., "", {0.01, 0}, {}}, {35., "", {0.01, 0}, {}}, {
              45., "", {0.01, 0}, {}}, {50., "", {0.01, 0}, {}}, {
              55., "", {0.01, 0}, {}}, {65., "", {0.01, 0}, {}}, {
              70., "", {0.01, 0}, {}}, {75., "", {0.01, 0}, {}}, {
              85., "", {0.01, 0}, {}}, {90., "", {0.01, 0}, {}}, {
              95., "", {0.01, 0}, {}}}}}, GridLines -> {None, None}, 
          GridLinesStyle -> Directive[
            GrayLevel[0.5, 0.4]], ImageSize -> Medium, 
          Method -> {
           "OptimizePlotMarkers" -> True, 
            "CoordinatesToolOptions" -> {"DisplayFunction" -> ({
                (Identity[#]& )[
                 Part[#, 1]], 
                (Identity[#]& )[
                 Part[#, 2]]}& ), "CopiedValueFunction" -> ({
                (Identity[#]& )[
                 Part[#, 1]], 
                (Identity[#]& )[
                 Part[#, 2]]}& )}}, PlotRange -> {{0, 101}, {0, 109}}, 
          PlotRangeClipping -> True, PlotRangePadding -> {{0, 0}, {0, 0}}, 
          Ticks -> {Automatic, Automatic}}], 
        Placed[
         Unevaluated[
          LineLegend[{
            RGBColor[
            0.5477407734491414, 0.6781411651751702, 0.9198755683649779], 
            RGBColor[
            0.87058837853668, 0.6048248459110492, 0.4922838688297661], 
            RGBColor[
            0.6237160088979669, 0.6119749149773692, 0.3779409263476249], 
            RGBColor[0.702, 0.5836838434727971, 0.8154690608716958]}, {
           "\!\(\*StyleBox[\"s\",FontSlant->\"Italic\"]\)=10", 
            "\!\(\*StyleBox[\"s\",FontSlant->\"Italic\"]\)=30", 
            "\!\(\*StyleBox[\"s\",FontSlant->\"Italic\"]\)=50", 
            "\!\(\*StyleBox[\"s\",FontSlant->\"Italic\"]\)=70"}, 
           Joined -> {True, True, True, True}, LabelStyle -> {}, 
           LegendFunction -> $CellContext`frame, LegendLayout -> "Column", 
           LegendMargins -> 4, 
           LegendMarkers -> {{False, Automatic}, {False, Automatic}, {
             False, Automatic}, {False, Automatic}}, Spacings -> {0.4, 0.4}]], 
         Scaled[{{0.23, 0.75}, {0.5, 0.5}}], Identity]]& ],
      AutoDelete->True,
      Editable->True,
      SelectWithContents->False,
      Selectable->True], 
     GraphicsBox[{{}, {{{}, {}, 
         {RGBColor[
          0.5477407734491414, 0.6781411651751702, 0.9198755683649779], 
          PointSize[0.003666666666666667], Thickness[0.008], 
          LineBox[CompressedData["
1:eJw9m3c81Y/3x6kQ2aPSVMoIyd687M1173Xv1VRmpalBU0tLaYuSSmlpSmih
T4nSkBKhZKVSmYXCz/d3z9v9p4dH9z7v6z7ved973+ec96QFy9ghQ0RERD4N
FRH537/CW4vdS3u5g0mLFJGU+L9bq11Y48MJxwf+Nvr/W7vd+Vt7lhwd+PtF
8f9uHXajD+3bcGjg79D/v/22C/d64RE/8LeQ12XHN7V8v3eQ122nV3VNbdcg
76+d4PyvqdsHef/sHFdcbtg8yOuzs9dbM3f9IE8Ey4Pe7F8zeH8R7HyksXrF
IF8UIaceyUUMPn4IfBZWzQ4dfL6huDb14MzAQd4wuL+uE585yBuGjEf353EG
eWL4LvN1gdcgTxztxaqyzoM8Cbgsq5trM8gbjo6e+2yTQd5wsFz6G3UHeZL4
qlU/esogTwr5qTsaxgzyRmClSLW7wiBPGjpf8h0kBnnScFn8tfjfQoYnAyfZ
hvrWhQxPFkNzJu1sXMjw5NB4ufH6h4UMTx4lc7mzXg7eXx7JIUE78hcyfHm0
mNRp3x58vAKUWqOc0gafTwEZ4069ThjkKWKKX0rRrkGeIvork6ZFD/IUUcbb
/DN8kKeEqwZS8oJBnhL6ZxTsdhnkKWPIJ0me8SBPGbW/OpdOGuQp4+bxyJcy
gzwV3Ck3XNodzvBUUHL7omt9OMMbiZxgGe7LcIY3EudXzIzLCmd4I6Ff4PY1
JZzhjcKo6z5BOwd5o7CzOLltySBvNM62q8VzBnmj0dYfPcN8kDcaK4/0vxg7
yFPF++d35/aFMTxVvHgfXPEpjOGNwfP9wcZ5YQxvDIyanoekhDG8MZgX6h+0
MYzhjQV/6fzJMwd5Y1EQ155gMsgbh/YL17PlBnnjIJjwPqoplOGNQ0KJc3Fu
KMMbj/Dxy9KOhjK88XC5O7NnYSjDm4Dte8/ctQ5leBOwSrCoQmaQNwErl4e6
VYcwvIlYbPGy63IIw5uIrItzKteEMDw1tJ9n1WDw/mq4zJ/3Z3gIw1fD9oC7
cq+CmceroaxSfPThYOb51MBOn9nHDWZ4k5CpaX5DOZjhTYK78p4xb4IY3iTI
h6Ro7wtieJNwpEGjyDmI4U2C7stp9X8XMLzJeADpkOsLGN5k/Ly6ySRwAcOb
jOeTt9nKLmB4k/FjU1B4znyGNxk4fDVp/nyGp4712tPvi89neOqI7fh+62Ig
w1NH78LJwa6BDE8dk3ZY366dx/DUsSbyVey6eQxvCvboHH0oO4/hTYHTz1Cb
lLkMbwrsMszqdeYyvCkoipE9fHsOw5sC/Rsi2hZzGN5UdE/Q3Z4zm+FNxVCf
m1tMZjO8qTBZdrU3fRbDm4qGBcalE2cxvKn4ed6jat9MhqeBcwafWn8HMDwN
1Ps8+T4zgOFp4Oyca6dzBAxPA4sPqTcqChieBtZc2XwglM/wNNFyqmnlbR7D
00Sok/u8f/4MTxNWfz00bP0ZniZcWL4J0VyGp4nScwtjrnEYnhZWVgiuVbEZ
nhbk+2Oah7IZnhYmKDQMm+LH8LSw/Z5anjWL4Wlhp/6CBm9fhqeNDKlgS74P
w9OGCSdsm8Cb4Wlj+j69bX5eDE8bmc1tPfaeDE8bERfDL2t7MLxpeLb8uu9w
d4Y3DTPl2ReqXRneNKy2QMQlF4Y3DeNii/iLnRneNLy7dnySuhPD08Hl3mub
XzswPB2sGxKoEWnP8HRgut+7UAoMTwcJPUEjE2wZng7cH5fljrJheLrYuXH8
yjgrhqeL6Imt5R0WDE8X2Xnup1jmDE8XF7NmL0oxZXi6CNE/UVdjzPD0YG56
85qyEcPTQ57XjqWWBgxPD/0bzB/76TM8PWSIaPrO1GN4eti06Ws6R4fhTceK
Bl60jTbDm46rP2N9RmkyvOl47fXucc0UhjcdvQcaViZOZnjTwX5x4QfUGJ4+
Nv6bU1g2nuHpY5bp2SMzxzI8fWjnLKl9Pprh6UPslRqmjWR4+hiTsNdytRLD
m4GvOX9mp8vT/VVn4IKckcErGYY/A7fsTthVS9HjvWYgbd40uTIJ5vlmIPD4
9qk5w4gXMwNvysQlYkWZ558Bh/1lptZ9CkJexgxUHWgzrexRoDwzwBvqvGvB
HwUhr3EGVi27c7mkXYHyGaC3y368VosC5TPAkyypuSHNxDMyQL35ym+7mojn
ZYAQrRl2h+qJF2qAb+qLy2NqiBdjgLrMNwbcKuIlGkAt6m7BiHImnwG2zDJV
vFDK5DNAvIJ5/NRXTD4DPDt8NTv2GZPPEJz/Tks+e8LkM8SWMYLen3lMPkPU
hUfJdd5j8hmi+IDm/co7TD5DJFrPiDl7k8lniOAYjQq3dCafId7N2uf8Mo3J
ZwiWbK+T4RkmnyEuTPcQrDrB5DOE9pqrokeOMvmMkKLX/PhAPJPPCGnaWzQX
7WbyGSHZoeDGxG1MPiOYGk34dmMDk88Ie59OmDd+DZPPCPed7yUHL2PyGeHl
n6WmseFMPiPUPQi7v2U+k88IBftvPOHNZPIZQa941vdhHCafMdx8rxbt9WTy
GeOagpPId0cmnzEseI6Gk62ZfMYQMVkvbmDM5DPG4iUHNEfpMvmMYT1f3emt
OpPPGNyxv2XDxzL5jOHprGD3RpHJZwylX1/iFaWYfMbgSa/L1xJl8pmgYe/q
48pd8pTPBCo//T+++ylP+UzQYrd1fkSDPOUzQdv8hZ3vK+Upnwk4W0+uHP1G
nvKZ4GvGlzt6hcRLNIFXXPj5UQ+Jl2ECo8yzGmUZxCs2QcbcQ1oLLxGv0QQl
W+6fen2KeCKmiK233ip9hMlnCr83JSXjdjP5TBG1qeGg6CYmnynEJY4W313J
5DPFS4XMg25hTD5T5PeV/r48i8lnCv2rFqNqfZl8pjhRWq/005HJZwqZ5h1K
r8yYfKboz17rsEOHyWcGiYWZb+QnMvnMcHX+y78rFJl8Zsi/977nohiTz2zg
+/POlIhWOcpnhkDHvcpG7+UonxlK2pLnXbgvR/nMIN37/HLRGTnKZ4ZkL53z
SbFylM8MRxPeSoxdTLxGM2jEXzrq6Us8EXO0JI4aq2dEPFVz9Hi8X5I3knhG
5lhQdDFCvEeW8plj9VyZ/v4qWcpnji3z+5Sv5cpSPnN8yjmTpnBWlvKZY8+M
fxk622UpnznCnp9x6g0hXrE5TkcEh+10JV6jORJaRAyfaxFPxAJvhj3PK5Ik
nqoFKlr5ptu/yVA+Czge1Lr395kM5bNA6EX2RoMrMpTPAh0ftW9o7JWhfBaI
3tm0t2qRDOWzgOtSgTfXg3gZFjj4eb1JvDbxii2Qp262e/9w4jVaQGJtzwHO
F2nKZwnVXxHHPz2RpnyWeGk0+qfROWnKZ4lpc1Tq/LZKUz5LPJa998wyUJry
WWLBb6+eXzbEi7FE5cv0wpVjiZdoCVlxmf2Pu0ZQPktMnnw+tfHdCMpniYL+
sKAPt0ZQPktkitzXPBM/gvJZwdrOxNM6YgTls4JOhZ/WVTfiGVlBfYG5aucU
4nlZoW1P1FoVUeKFWiFQ8uUJuWopymeFG0UN1fXZUpTPCh3Lpx45dkSK8lnB
zWS1ksZyKcpnBSM56etHPKUonxXWONtm12kQT8QanWyfTcpDiKdqjTNT4KNV
LUn5rPH5yrWVatmSlM8awXmpRn2HJCmfNUZ7rix7tESS8lnj2K1DycvcJCmf
NWbFbCkUUydehjXETU4fju0dTvms8RajzdvfD6d81viknPfd69ZwymeDAgz5
fCRuOOWzwfX4Apfi0OGUzwbTR81x6wDxvGxQr71YRnYs8UJtwJ/4IWdMpwTl
s4FF7dMlY19JUD4bfDWJdla4JEH5bFCZ6h3Qu1WC8tlguWjmg5rZEpTPBqc2
aWy7b0o8EVu80VO9c1CeeKq2COrsnTv/mzjls4VmpeVW3cfilM8WJ5I01TqS
xSmfLZasGWGSs1ac8tnCxXRczgY/ccpni1b7TaftdIiXYQvL586VQ8SIV2wL
g64o/6cfxSifLbL7Ff/syxajfHZInjb8HP+QGOWzw7srHtZTI8Qonx1eO7w+
8cdZjPLZQfPE8aRXE4kXagf+nNvS17qHUT47JNR7PTpcOozy2cFyf/rOLVeH
UT47LE9wnRq1cxjls0PqpifzouYPo3x2GPNRqmurFfFEgA+ZjleOq9D9pQHL
sT8N7/4aSnmBv04NTk1FQ4WP1wCUv0ccVj83lPIDL1qtX0RsGgrCYbRgX/Jj
wVB6PUD8/MnpOkbECwBudwiSz8oQLxQ4pGGkOK1piJAXCUz/EXzx0aMh9HqB
xW2BPRHJQ4S8OODoloET6Kgh9PqBr7t363Szhwh5acCrG0X6VXrEywDKl6pY
lg4nXh6QbTj73cc6UfIDtOxI2t3/UFTIqwAapn+pNEkSJV/AOa8Yn62rRYW8
duB4eHlgA0uU/Nmjdl1q/Dxd4knbQ+djHbdVgniq9vir/0fzRJ0I+bNH05jU
jXNyRcifPSYMn1xofkKE/Nnjc6b+Wr21IuTPHiI3VbqsOCLkzx7617Myg/WJ
F2qPhMKU0RdHEC/SHlXjVWRlXvfbCf3Zw1u0sUhkd7+d0J89Cq9aa+k69NsJ
/dlDZaZvU/zfPjuhP3ukio56opvZZyf0Z48GpdDVQ5f1CXl59uCV9F1R1u4T
8ortcYB7adT8ul4hr8Ieq1zcg74m9wp5jfawtW43uSboFfLa7fHgoajRDaVe
IU/EAfI92j2/Xv4T8qQdIFA5oLl0zz8hT9UBIw0rOTou/4Q8DQd0K7oraw35
J+QZOUByUX5P8MO/Qh4c4PKy6Wjtur9CnpcDXguMVpwx+yvkBTig/etv5bMd
PUJeqANCR24Ub7jZI+RFOsDigXLhomU95M8BrS7qFUZ6PeTPAbH7Te7gezf5
c0DpKvmKg5e6yZ8D/CfmZ2uGd5M/B/yrTS8aotlN/hxQU3l6o3pjF/lzwAfD
z457zneRPwc0KJjvNgvpIn8Dr8dtWLbO1C7y54C4FFfzsIY/5M8Ri2tvL/t2
/g/5c0TisQf5maF/yJ8jri5KiS/S/EP+HOEasMJc4+tv8ueI7VtnqBZf/k3+
HCHyoDjuXsRv8ueInZ+Mmzum/yZ/jkh9vGB/VGsn+XOEvWRYocvtTvLniOSd
q37MW9tJ/hyRFP/d57FlJ/lzRHF1sPWqvg7y54g57PtDlz/qIH+OEF84tjUr
toP8OcI8cqivl2cH+Rt4/FF+qJ58B/lzhM3e0E2z3rWTP0fc1emoKktqJ3+O
mHLfoSAlsJ38OUJbbNzGOxrt5M8JaUYfHMb+aCN/Tpi7bTn/ZUYb+XOCbWZk
96t1beTPCQbsyaFqDm3kzwm370VU5Eq2kT8nTB7Ru+9aSSv5c8KXPNsHzYmt
5M8Ju51CU9YtaCV/TrhiGrVYoNNK/pzQeZTFj+1oIX9O+Jt1KWHYwxby54QR
o9QDS3e2kD8n1HS61rX5tZA/J1h/OMoOGtdC/pyw+aHYA/eXv8ifE8TyJZYs
C/5F/pxwqHeKovnfn+TPCZF9IRLnDv0kf06oH9FxPmPaT/LnhIKAKc5h//0g
f86Y9WurZe7sH+TPGc0e1RX3fjeTP2fkPvJaPedgM/lzhuJ5zDmn20z+nJE0
elfNgcLv5M8ZCrmzvNRDvpM/54Hvo7DmWUO+kz9ndN8rkbI6/Y38OSNTz60l
z/Yb+XNGYsaw+h/VX8mfM74Vvdd5tPEr+XPGp5UzpG0nfCV/znD3nVI4P7eJ
/DlDd/vaM3rzm8ifM54uPVd+ZmgT+XNGv2Zd+sO0L+TPGfHlM2Zv9/hC/pwh
+Ymn3v6zkfw5o7aw1WbEkUby54ytE6Maiy0ayZ8LjknZ88xrGsjfwN+Fe554
72wgfy7Y1xezWEa/gfy5QK/GYdPa9/XkzwXqBl8N42LqyZ8LzqjFPfCcVk/+
XKAo4u53520d+XPBx3euasWb68ifC7Re5M3ap1NH/lzA3yZq3PO+lvy5IMB4
Zbnijlry54LAgqS17w1ryZ8LOjM17dw+fyZ/LlCr+zkr5MBn8ueCVejono7P
5M8Fd4OXOp1vqSF/LvjT/yyk8EwN+XPBRuOMncc5NeTPBU/eypWqiNeQPxes
lhlbE7PyE/lzhXGSvbTBh4/kzxXav5SirB0/kj9X7O24uSz1ajX5c8XymbU2
oarV5M8V5U2qujtiq8ifKyad3bpVpLOS/LmiPnvIrvLgSvLniuCZjltlyj6Q
P1ck+2Rlprh9IH+u6F56JiT+fgX5c0Vxx5i3VQYV5M8Vc0+rOuy6WE7+XFGQ
s/rXQbVy8ucKh+ZfY3oS35M/V4zrNR2Sr/ye/LlCdt6Pz40HysifK96cvda5
WLaM/Lni8xPlKNa+d+TPFc6BD84ekXlH/lzRc9Pnmnn8W/LnBrWDG95YK74l
f25ws5BxOXOslPy5oeNftW3ouFLy54Z3FV9a96a+IX9uONjieFhR9w35c0N2
jT6vJ7OE/Llhp6TiEkf7EvLnBocbGyV/vnhN/txwUdpsds+s1+TPDZyopdNK
yl6RPze0mAc+XdH1kvwNPH6cWnPZuJfkzw1D7EZ0iDi9IH9u6LEXt2hZUkz+
3ODkvF3pfNJz8ucG7+x9HyY+e0b+3JDYV1AX+K+I/Lkh4PuabeEGReTPDS+U
9kmbLSwkf26w7Lnwujj1KflzxwuFsWrTPheQP3esPtnh7jupgPy541HQ0JPW
wU/InztWeVctaLv0mPy5Y0/xp6/L2/4jf+5I1rdbn23zH/lzx+4XooFFex+R
P3dkyEvVpFblkz93aCwY4+A2I5/8uaO2o+L5ndg88ueORfW3tn3KzSV/7jgq
p/+qce1D8ueOsutS/dtMHpA/d5gkqRzL6rpH/txx5IyKytb8u+TPHawXL3vq
4nPInzuGBox4XB2UTf7cYb859fsymyzy545UuR3fksbdIX/uCHlz12yeaCb5
80BITqTbg+8Z5M8DyjWSBzIrb5E/D9yeJRnjVnKT/HngQ6XprjXFN8ifB1wt
dfVikq6TPw9kza6Z7nnhKvnzwBHFjG8+uVfInwfq+5YZxtVeIn8eEHQfeDtU
4SL588BvG/eTdzzSyJ8HFDwP+J2PP0f+PBCxRDfn9aez5M8DXb33j1hYnSF/
Hhh7apdzvmMK+fNAZ/ICm32aJ8nfwPPnlGwpn5RI/jzgeTl54znDY+Rv4PWn
Jh9tCzhM/jwwz71I63HCAfLnAdEZh9RMyveSP09MXSFt9/NqLPnzRPeFSLc7
N7aQP0+UhPxKnJgfTf48sXeIc2rPuuXkzxPnZ57cJmU9l/x5omDFnRZz3Rm5
Qn+e2G5u75a2akGu0J8nZN4vWHxh1IpcoT9PTE7RfnovKSpX6M8Tc683X9v7
3+ZcoT9P9CyP40u6bxPy4jxxcFOksca2WCEv0RMtBmPcxxzYLeSleeLem2vr
6pbFCXkZnjizfF/25snxQl6eJyxjRm36XXpAyCv2ROjNuHPKIoeEvApPbNAM
5yWqHBbyGj2x+WBQyjblI0JeuydWF2sfePPviJAn4oVbV1m2O14eFfKkvTDH
lvM4afcxIU/VC99C4uwVpycIeRpe0B5m+OHbvQQhz8gLo9exstSNjgt58ILU
mQLx+4ePkz8v+Ok7/L1VfZz8eeHJXutiCYVE8ucFnkxXZo5eIvnzgtmljd1P
jRLJnxdeyJyoMlBPJH9e4Ot8vvT7L/ESvdCulXpD5eFx8ueFp4WdTvsXHid/
Xlhmdj13Xl8C+fPCV8+wTbs3JJA/LwiMouqk6un1VnjhcFy/f53xMfLnBeW2
T/aKy46SPy/cbH80KuEQ488bmZvHeq9IOUz+vHH+vtbs00fp/VD1Rjm3+z/1
1QfJnzekjJYN/2tzgPx5wyt4Z7BnzT7y542HW0afchm1l/x5o7ptU22j2i7y
5424OasDdXq3kz9vmNbGs5TSt5A/b4ydcuib1awN5M8bTzMmmh4dupr8eaNw
U8D8BWcXkT9vrL0ju8RS3p/8eaOvzSMteYI7Hb/e2FEZfeVHcRgdv974l+xW
VDl0NR2/3gjdHLJh6IZNdPx6I9b4aNBaze10/Hpj4WiWqa/tbjp+vXGnyX3f
7q376fj1Afd4wEylnoN0/PpAKuf3msNFR+j49YFSVLbZk+sJdPz6wPm64NbF
9CQ6fn1Qdlvkj01eMh2/PpBzGb/LYfVp+vzzwarc5aK5KvR5FeCDdlnJsCP5
qfT554P5b+IyH0Wdp8+/Ad68W43uVhfo888H+u9NW7UlL9Hnnw9mfX5buKD2
Mn3++cB8nNXcjoJ0+vzzQcCMISkf71wjfz4oci25Kx9wg/z5YOeP28FzZ98k
fwO8P2Z2ghD6vK/wQcvTJ5Z9kRnkzwcP5qq7sHbdJn8+CGIt9PE5y3x/+MJs
X69tV/4d8ueLqN9xoj5fssifL2bnDtvkq5hD/nyxMmlv0j+Hu+TPF5NvrrPy
j75H/nxRG8xzDMi8T/58May84NDwPw/Iny+e2xwYHmSbS/58MSrqCW4755E/
X2Sd846Q/sV8//piz2luu8WJfPLnC4UGz3xrD/o+T/TFf13Jecr/HpE/Xyyp
vvQh/8Z/5M8X7DkP/ziGPyZ/vnhhotKfNPkJ+fOF6MSXZQWfnpA/X+y7/jXo
aUoB+fPFobFOe04ueEr+fNH/Il7XRauQ/LFgXemr+7ilUHh/cRaCvN4sHHm/
iHyyMMph2mPrPc+Ej1di4coPbVWzWc/JLwvDAmc7i+kXC3lqLNzR7Ve/IEa/
xzRYyKr5u3/cpxdCni4LFp6f54bce0n+WTiWULVoS9IrIc+ChfNjA5zMbV/T
+8GCk/csl8Qb9HvRhQWDWXXngqYwvy9Z2K5z2i0hsUTI47CwZcJGVWP5N/R+
sdAieqrPYhf9Pg1kYUfTzI8XRen3bCgLKfVWp2I2lAp5ESykn++YnN9VSu8n
CzP/zGMtWvNWyItmoXLSeskNnfT7OYaF6GnzZ/xeTb+3Y1k42O6cVv7nHb3f
LGharfBUX18m5B1mwXStRf+7fvq9nsjCm/19KS076Pf9aRYsl00ZESnDnA8M
/P96mfFzjpULeeksjCtXvnlNrYLqg4X/9uw6E5ZeIeTlsBAVlfp0p8UHqhcW
Xpvs/CtbSOcrBSz8vGai3Mun85tiFl6m7vni97VSyCsdeH+6jD1kNlRRPbHQ
8+66nL58tZBXwwLvtJVU1nk6n2pkISCrTOq8NZ1/NbNQKGn6uevtR6o3Flav
ejDr1tJPQl73QD38vpfaNKyG6s8P3+9LZE9jzvfE/bBoTa3vxLN0fijth/FZ
Gb4FrXT+p+SHK3VTT0x0+Ez15weju5NUdA7T+aWaH2LuF6U01dP5qIYfJNev
Hicwo/NXXT9cy01fHL2nlurPD0cTJi/x+kjnsxZ+kLG60f/asI7qzw8Zb3xF
JXbR+bKLHypHj/L9WV1H9ecH9zKDJ7HGdD7O8YOLRZXt6731VH9+6BGbc+xZ
HZ2fB/pBPaX/3GprOp8P9UNXg4xjyVE6/4/wg35LkWv1rwaqPz/IHg7bnejR
SPXnB/9HYtViadQ/iPHDs/wLIycP+UL154fZWtMlf86l/kScHwIyfGMX3v9C
9eeH7KaDc4+MaaL680NvrP38pdHU3zjth+D8RbP/lDP9ED+Iu5aM07eg/km6
H9YrNS1RSfpK9eeHwxJFqpf/Uj8lZ8Cvm+7X5jnfqP78IBcyL7U6j/o1BX4o
tbKW3TCF+jvFfniYNvHn013fqf78EFj/SSz/B/V7KgZeX96jkWGcZqo/P5is
j6zJyaF+UqMfXod2qeWoUf+p2Q/1ThePBO/6QfXnhxW8ib/vtfyg+vPDXnXj
vocBP6n+2HD9/T1oyX/U7xJnY5PEsqoCPeqPSbPhOOvfmOfHf1H9sbH5/NIm
6yHUf1Nl4+CcdN5Cc+rXqbExoffNtW9LqR+nwcbZ1GUFeeepf6fLRlRf94rv
VdSfM2Ljqf6L7YuUqT9owUbODrUSG69Wqj829oiIaIVsp36hCxvRaU4BNfeZ
/iIb2ufijK53Uv+Qw4aXudH2kunUvwxgw2mh2yjXcOpPBrKxYtuuLLmz1M8M
HXj+uZzpOlXU/4xgI2RRqmPiSOqXRrJxd8OwhwF+1F+NZuN96J4FEXHUP41h
Y5f7047XT6nfGsvGjcv5pjuHUn82jo0d7t+a9ttRP/cwGyNvKDz7sp7p/7Jx
O2ZOwsFs6u+eZuPkRhvpuE6mH8xGuHtgbZkh9Y/T2bj+8ULJiuXUb85gAw/G
H5h9rZPqj43A540lx5qp/5zHxtKvpu5qOr+p/tjwMXVK61pI/e1iNkSGWiZM
vET98FI2bkbqFB5pon53BRvXisXq+FrUb69hI37h1vjwcOqnN7Lxc/boyIKL
1H9vZkMu68eMFV//UP2xcX9F4cLwadTf72ajvL/v3pXFXVR/HFRvCv/P8ir1
+8U5KNjlparyi+YD0hw8OMfmWhrQPEGJg37uiuGXI2n+oMpBUF5VQdAdmi+o
cTD8d8f4sG6aR2hwcK7IKDHDmuYXuhxIuo7Jd4uheYcRB2vvjR+r8biH6m+A
xzmi7TmcmadwEOF5ZnGW11+qPw7sMtTmLDrIzFc44OUfWhNU9pfqj4OwO+J6
Z8fS/CaAg7O+Ym1T5/+j+uPgZcE6o59pNM8J5WDfvNOzeppp/hPBgfyWhtfu
RjQviuTg8azyzspomi9Fc3B4jKz2jTyaH8VwEJki9eSJBM2vYgfyPddUG+dL
86k4DppYG+JuHaN51mEOOMqP+Ls+9lH9cTBHxfr5SQ2al53m4MmXEzq/lvZT
/XFQnt2YvSmL5mfpHIxu0+VPFaF5WwYHa+I0J12aQvO5HA72DJfneLjTPC+P
g+s/h20bvpTmdQUc5NbtdKo7RPO9Yg7+NC7V+pBFvNKB92/uu/vNVcSr4ECn
VXrfmCE0b6zhYITF/klBmsx8ciAvvvY/8aL5YzMH3h8zLzusZOaVHHyq23am
PIHmkd0cCPSeB+58wMwvuTgRVznfp4544lwsPV48Rk+S5q3SXKyZv6Rvsj7N
U5W4WKZgvEHfn+avqlxURumJsNcPEfLUuKiPb27bfYbmsRpcRP6Kzil7Sjxd
Lt66Omaa/SSeERcPPkg5pSvTfNiCi2d9ZblGVsw8mYtRGZ83vZhP82IXLmrc
d5VG7WLmy1xcMLCSNrlO82gOF1n1SyJFy5h5MxcLJHb6Vv8jXiAXpQ9e1z5V
p3l4KBcFDgsX53nQ/DuCi65CI/WCFTRPj+Qi42aRXflxmrdHc+GrHtHWmcvM
47lQG/E7bMIX4sVy8fTYy0KWLM3z47gIMqgyjzOhef9hLl4oRL1/NZv2ARK5
2By2IHfMdtoXOM1FoHGWeMQVmv+ncWFbW/fw0RvipQ/8f2pyx/ge4mVwIX+t
/PqGSbSvkMPFuaC89mo32mfI40Jk1Y2HWE77DgVc6MvpS51LYPYXuFAxa3om
nkv7DaVcfHa83BLWSLwKLqZfCwotkKF9i5oBn4aTFSeZMPsYXEydr/RuzWza
12ge4N+M3VuwjfY52rmQ1GyVlrtC+xndXBy50Kbj+4bZ3/DHGqk5d3Z0E0/c
H5dFbVbfVKN9Eml/7Pter1viSvsmSv54fa77ZN1SZh/FHxeWbYn5cpT2VdT8
sVqsc1/lfdo/0fDHry/stQ/riKfrjxXiJt/2SzH7NQO8503xnga0L2MxkOfi
bpl2Pu3TwB9fdCYM276J9m1c/DE1L0u+9xyzjzPAG320ePZz4nH80R/k+uJM
K/EC/DGM++Hcs1G07xPoD9Oh/Z/f2dA+UKg/dj+3kH8URPtCEf7wVlHK3reb
9oki/aGq7TnP7DrtB0X7Q1taYfeDt8w+kj8eR1jfmdBDvFh/iJ3dExIwkfaZ
4vzhlfdRKcKJ9p0O+6M0b7u1/0Lah0r0x7HstQFK+2lf6rQ/Xoy6UneO2adK
88eSJh5n+HvipftjdL+LmvVfZh/LH+9l9R7ZTqR9rRx/JMV13pB1pH2uPH/4
eU0MuRxK+14FA+/HAxWB/B7aByse8Hl13zC7q7QvVuoPq6D6RuPXxKvwR474
lo0tbcSr8ccoBXP35SrMPpo/pK/feHHLjPbVmv2xt+r5wTsBtM/W7o8/kjJq
69bTvlu3Px4oD5P4d5L24UR4GDUzu8LyIfHEeThzQXmGySfiSfPg9Ixz4Ws/
8ZR4MIpeUstTY/bxeOjmb9uzHrSvp8aDTqG3Ly+Q9vk0eNC13/WlYTPt++ny
sKx2toJ2Cu0DGvGg1f7y0ISHxLPg4a/IFMsnVcQDDywfz49j/xLPhYdwOM6b
pEr7jV48jN64Ie2tKe0rcniwC7e8YMylfcYAHm7ebJmLFbTvGMiD7/nkd7/3
MfuVPMS2qE3gXyZeBA/TD+3nBRYQL5IHm/SNFxVqiRc94KOV7b6ol9nH5GGD
ieMDY2na/4zlwVivzWmnKu1zxvHgsr4+PF2D9j0P89ATfqUq1YjZL+Xh1AfO
zCWgfdHTPJjVrD873Jt4aTyc8A/ZsDqAeOk8BMeI3ckIYfZRebBIVpjy3wri
5fCQwxp+NnUj8fJ4WNBupui/m3gFA89/K3/O+yPM/ioP32MTV007TbzSgft3
bfX2uUK8Ch4+5Us1OtwhXg0P8N7oMDyf2XflYdKYD0tOPSdeMw8Jqo+jxcqI
186DityyTTY1xOvmQUNyT5LLN2Y/lg+uhGa7WgfxxPmQa0jJKO4lnjQf31Kj
ZDwkaH9ZiY8DBnbmifLMvjQfowvDV9xVpX1lNT7EJPX+XZ1M+8wafCh1zp20
Sof2nXX5cKt31JcxZvar+ZiSGh4dbU08Cz4yP6wS5DgRD3zg2z/tF17Ec+Hj
RQCblcll9rH5sJbhGK6cTTwOH43zzKyGBRMvgI8jrHkfFi8mXiAflxombLu0
ktnf5uO/lt3pD6KJF8HHLYFdycUY4kXyUSpnvGzxTuJF8yFTtVFCfD+z781H
ivKECdFHiBfLR2FUscWTJOLFDfixf1T37TTxDvORvXfHhW9pzH44H2kOmYpP
0ol3mg+DxHe3190iXhofS6zHT5TOJl46HxdYjvXRD5h98oH7c32OP35EvBw+
unqDXjc/JV4eHwW6SZPbi4lXwMeInsKp5SXM/jkfUaJzV5wsI14pHw+bZySj
kngVfMzwC7B/8ol4NXxofRf7PY25vqGRjw32/pyVzPUPzXwk5ui3nmCuj2jn
g62uHnaRuX6imz9Qz3ZexzuY/XYBZMt+m0Z0EU9cAL/0nvtT/hFPWoAv+mqR
j/qZ+hNAd6jDD+ehzPUiAlSPnfrwujhd/6E2wPs8d62IFF0foiFA9FPrS+Yy
dP2IrgAfw67WCuSZ60sEsJTSuTlfiXgWAnxOuXCaM5J4ECBr6jorfVXiuQgw
OsxbqnMscz2KABtU5Y+cn0A8jgB6bo1z7CcRL0AAI4lx3wvViRcowPcg1QfW
Gsz1KwIk7OZzkrWIFyHAJzm+zvdpxIsUoD08IU9Dj3jRAjQFx8ex9JnrXQS4
m5smvpC5PihWAOfrM84tNyJenADxoWHlYSbEOyzApW3hyr5mzPUxAmyZY/hU
w4J4pwWQ0zw755cl8dIECKle6XDJmnjpAlj9tv7ItSVehgBlj9cktNkRL0cA
g72r32y1J16eACf1lrWKORKvQADrzRu4G5yY64EE+D3+ZECjM/FKBch8mznb
yZV4FQJMWH8q65gb8WoEUPQY96janXiNAlw9+b1Elbl+rFmAVJXHlp5exGsf
eH8nzfVZ6U28bgFmF0fNjvdhrj8KwJ6vn26d9VXE/wG6gINB
           "]]}, 
         {RGBColor[0.87058837853668, 0.6048248459110492, 0.4922838688297661], 
          PointSize[0.003666666666666667], Thickness[0.008], 
          LineBox[CompressedData["
1:eJw123c8lf/7B/AjkdCUSsNIqSR7O/Gy18FZzjmaWhr0aWiplAaVVRlJQ0sa
NLU0tbQ0tTTMOiRRKIT8fH9db/98Hj0ex/O+zuvzvt3vcd16MxYKZ3fjcDil
ihzO//777+eHk2+vr/9F7++O3en/+/npNLzb4ucjMrrD4v9/Gp0GOIoOZuzt
jieF//tpchrv0ONHy+7uCPn/n99OVZccC83Su+Of1+KkVljp4Z3GvFan9HcD
lzilMq/NKVJkNH1AMvPanZIWnhjzYDvz/jodPehRMjGReRzoKFbuKoxjn+eg
Oilu0fCtzFfApsDwtX4x7Pe74YP458fJG9n1FJEbFXnUN4p53bFl0ck/WpHM
644zPcya7kcwTwmp7U/PBS5nnjL+uE6X3FnCvB4YPf1FZ9+FzFNBw54BLxxD
maeC7cPHfOfNYV5PmPxSX+kwk3mq8FK6u1N1GvPUcOG998IrE5mnjsj/ksb4
SpinjvlFm2quCZjXCyHPf3/q48e83sice8zIzYt5fXBG6KQw0ZV5fTFxmstm
gSP7fF/sejHgm6Ed8/si9NjPILkF+/1+ePBBrrDJmF2vH9ITnvfrPpZ5/VFp
Is4L0Wdef/Q5+GFMznDm9ccip+07Xg1ingaamwJHlfVjngbMuQUDn6kxbwBW
64xLP6jEvAFYbLGqTNqpSN4AHE8I0GtoUSRPE3GXq7cvalAkTxNTj+jMLvqm
SN5AzNk3+9WQL4rkDcQAixuaniXMG4ielleCZW+ZNwhq+5Z893/OvEFI3r6x
yfAh8wajjt/jdO0t5g3GDccdkpQrzBuMQx/HjBqRyzwtfHnnFrgzm3laeD+8
QO/nYeYNwdWvDffM9zJvCG7XLY6clMK8IRiyxn1TaDzzhiL8TMHAmZuYNxR3
Lx5Y7LKGecNQ36vwRc+lzBuGlx+2Ls0LZd4wzOdNSxPMZN5wRHb0XflyIvOG
I2xFhpgrZJ42MnInhG7zZp42FM5K/jwG87ShMWgdGmyYp4NvVcvWdDNhng72
Out8bx/FPF1MNYl6UT6MfV4Xj2KvzD2rwXxdpH1XaQhVZb+vC8XzV3L6KbDr
6ULW1/TdoeZu5OnhlMmbXJ26buTpwWmR/rotn7uRp4eVx5MjPr3vRp4e2qMz
K7RfdCNPDw/rX7Ty7jNvBPYmJv2dc515I/BAJjZdlMu8EdhsHfF09nHmjUDN
JdFg7/3MG4HIT/p+Q1KZp48DjRo5xbHM08fJKKulm6OYp49K97Wf9ZczTx8G
onsOp0OZp4814/Mvj53OvJEQq3B2J0uYNxLr+tUP/+7LvJF49OzJBmtn5o2E
ZcoZ5UXWzBuJPR1rqtLHMW8U7idWzTivy7yuf0sWX7ypybxRmJM9W+eaKvNG
4dSvt++PdyqQNwr22w+O2tqkQJ4BAi5N4078qkCeAUJjF08aXqJAngEcdX7f
ePlSgTwDPD7y6NCq+8wzQNS+LS6a15g3GkOGbio+dIZ5o6Gt8+iQ/hHmjcah
du3itHTmjYbb8/aLnQnMG42/yknLJ21g3hicbbopyF7OvDHQXKW1oX4+88bg
Y145xkxj3hi8/Kh6P1DEvDHY99nSb6Un88aiNT5HbbsD88ZirMN8+30mzBsL
t7a+/Q7oM28suHHfC3YNYt5YeIb/StqsxjxDzBtXkB3WySHPEJV+mZ5ejRzy
DGH/ZtXeIVUc8gyREva+tPI9hzxDmF1v8ch8yiFvHLI+nFaefJt543D6bKRI
7SLzxmFCxMbp544zbxx2OEfPEuxj3jj0Xvd1W/V25hkh4cjlgSs3Mc8Inwv3
juOsZJ4RwqaVc9aHMs8Ili+XPPgzlXlGyAkpyV0gZN54RP4SNBW7M288pt7e
c8XJjnnjEScztNlvxLzxuLNQfXeLDvPGY3bxj/48DeYZY+8ygxfpyswzxtRg
2x53Gzud/nnGKOh5+6z3+06nf54xxgz0+ns3v9Ppn2eMC33neVkf7XT655lA
ZUD3b/sSOp3+eSawV7VDezjzTHCzde5BwUTmmWDzVOs5GWCeCTS2RX+tMGCe
KVqMItfp9KLPa5li5YGYdeLGv+Sb4kmGv9OG4r//fp9nitwr9zSO3/xL1zPF
h7+6godH/v7zokxRteO9T2XcX7q+KTbOPCdqXkxerimEFaeuK8nIKzQF98rw
970dyZObonx3Smv/keRxzHBDqSG0vyp5Wma4pz81qtePDqrPDJxDvtHd33RQ
fWbokbryQfPVDqrPDBUz6ndWHeyg+swwMLfHhFebO6g+M2ybNUf5xgLycs2g
vVXR8YiIvEIzIETPONaOPLkZaldJdRfokMcxx7DYxCn+SuRpmaPkeDdj42/t
VJ850iRuxeov2qk+cwhi7bJqLrZTfea4+Fb7w/297VSfOU5s2XI9c0M71WcO
zfyZSevnkpdrjrcZzfum+pNXaI7YULk+15I8uTlqrxnPGTKEPI4F7mYZnWjt
bKP6LNBZvdv4/Zc2qs8CFbopVtcet1F9FtBpT+7cf7aN6rPArgUrC6PT2qg+
C1ys3PBhQSR56RboGRUUKptJXq4FrPgqV9y9ySu0QNHmbkrWJuTJLeB9VX/r
WE3yOJYQDz27QbftD9VnCe7ZieOHlv+h+iyxeA/3rtb9P1SfJeJ9ytYPO/mH
6rNE1I0JB/ST/1B9lqi4c01mEkFeuiUszaw/O00jL9cSbfq/VgW6k1doiawJ
l8WLxpEnt0S/snPHtvcjj2OF1HmJJy82t1J9VkhcFJpe8amV6rOCw9+KgwPu
tlJ9Vvj4oEc770Qr1WcFtQVzPsZtb6X6rKCdpbbixXLy0q2wJ3p15/Ap5OVa
If34tWOLXckrtEL7YvGRwrHkya2wxdJ7tElf8jjWOLZQPzj9dwvVZw15W12U
2qcWqs8anQ7cK9F3Wqg+a8T46nFVTrRQfdZQNXKwTt7eQvVZ49SPU28NVpCX
bo3R1YYBd6aQl2uNwfeqHs11I6/QGtfuHl85aBx5cmu8KboV/awfeRwbfD7b
W2dHSzPVZ4Ml/f8umlzaTPXZIPtawlGzgmaqzwac47y6viebqT4byIdNXvQn
uZnqs8Hpu4tkdavIS7dB8OOi57XTycu1wcEfMxV/e5FXaINte3dqqZqSJ7dB
1s+V3LGDyOPYYuPHMymiv7+pPlvk6K312frlN9VnC4t5V6MfFf6m+mzh71W6
YND531SfLe56dYxdtOc31WcL77qCslcbyEu3xZm8+Mvu88nLtUXHWKe3twXk
FdrC4+rCGTw78uS2iKoUrKvQJY9jB9Ve14TRKqw+O4zYNkbB6scvqs8O2pkX
T/18+4vqs8PGKePWXb35i+qzQ01qQ2rS0V9Unx0ulukMXLHtF9Vnh0MrFo6Y
t4K8XDsMM/D8NHcaeYV2WGF+ae5yT/Lkdmh0Wy3fYUIexx47eG0rrg4iT8se
96fzHBs7m6g+eygdNZtoV91E9dlj4OjhtQnPm6g+e8jOmg74ebmJ6rPHi1zH
hhkHm6g+e4zUeHykcit5ufaYyVH3D19CXqE9bhXW9Ow/iTy5PYyvdm+56Uoe
xwFvn2VbRxqRp+WALfuqKr01WX0OUOm3fLjB30aqzwFS+0JO/6pGqs8BlRqD
sns9b6T6HHDKk2unlddI9TlgUcP7+5aHGqk+B5ydxQsPjiOv0AHF5ZnSvUvJ
kztANOX89uop5HG4yLDqYe/uSZ4WFyu+y/87Z0qeBReKlRN9TIew+rjopzS2
6oYiq4+L6TFvpk393kD1cdFr27Gnvd82UH1cKNdm+j3Pb6D6uF33W9LvQyca
qD4uYrXbKmJSGqg+LmzejjVas5Y8zgQEtY//tmEueVoT8DH9ve0eIXkWEyCW
3B9/j0sebwKSNQUVnNHkhUzA6vTd//n3Y/VNQHe9hJqTbT+pvgnYrFS8QEf+
k+qbAD/J7z6Hn/+k+iZg1pJR1bZXf1J9E3DpwMJe5Ud+Un2OiMs6unPPdvK0
HGE+ef7uuavJs3CEGXRMvELI4znijErrfHsBeSGO8LH4PdOJS16UI/ySy02k
o1l9jhCWCD+v78/qc4SnzemdNzt+UH2OXeutsZP7fv1B9TniQssd76WvflB9
TrBP81/67eYPqs8JPa/O+7Es+wfV5wSV9OiXGmnk8ZwQ8KvC+N4G8kKckHI4
WSv2P/KinNBPeXXWjInkpTuhV5z/V38P8nKd8HnMzl/+5qw+J5x6l1MyQ5vV
54T1fW5dilVl9QF7w06MTvhe/+/z6sB5RKmNL6ineoHnnEn4lVH/7/cNgL+X
ud++rKin+oGnnCLTTn69E3FI+7TCytmQPB5gech8eI4ieUGAYeFlNXyqo+8H
OJf8N7LjYt0/Lxw4YDsvtnJ7HX1fYFJdWHDj/Lp/XjxwctePB0budfT9gYzR
w+XbdMjL6vr8mafFw/58pzy6rmeXeq/o1fd/Xj7QsuHCo/Onv1M+Xd//+VjV
/Njv/7xi4E32ocxfs79TXkDz0c1XAp3JawSkI1pCy4aRx3FGAqfwXWpLLeXn
jOVhKbrLX9VSfs5QTdw7Y/2ZWsrPGUNda65fiq+l/Jwhf+Uo0JpXS/k5Iz57
kEOWO3k8Z2zsPJU+dQR5Qc6o29Ie69L5jfJzRoPRRSPhx2+UnzP6HefvTcj7
Rvl1/T6X09y08xvl54ydAXlBW5Z+o/ycMVrLrNxTSF6WM0xdSo5bmJKX64yl
m1uf+fYmL98ZE4LWLtxeW0P5OWNKxLhMhcc1lJ8znNM2bt1/vIbyc4ZHzRP7
+VtqKD9nuDwaWDR9Tg3l5wIPD9MFMR7kqbsgJ++c/rtR5Gm5YNq0jr5SJfIM
XLC60jpA8ctXys8FVo1+LR/vfqX8XDDmceuoz5lfKT8XVN+58nNw9FfKzwV9
P71funr2V8rPBfs9/nug5kFeuAseV4uUHhmQF+UCxxort4s9yIt3wVPL2H3P
q6spPxccbEkaq/WomvJzwefx0zjbs6spPxeUDXhsZ5VQTfm54Pr5qO8qC6sp
PxdclLWYqwnIK+76vFqEHteCPLkLdmhoPd+jSV5jV15zbwQatlRRfq5wHa/z
sOp9FeXnimsGt/HqehXl54rjxp0v6w9UUX6u8D7WmWq/qYryc4VHw4395+eQ
B1ckvFVVnupLHs8V1X83llibkBfkCtugDEcnDfJCXLE68aDDimY55eeKxHnH
a0o+yCk/V+S5ZAUvz5dTfq6onTvl3IQjcsrPFTVb5zVZxsopP1foaTk4TF5I
Xq4r5l4YvCdXTF5+V30JOmMc7MkrdMWVO66/G3TIK3bF9Wd8rQ9K5MldMbrs
a2bjty+UnysC7WNzuC+/UH5umJYe7Xrx8hfKzw3f4lQig/d/ofzc0Px8cJhD
zBfKzw2Juan6ngvIs3BD2GzbixvF5MEN+2Up1j8dyOO5YcSuQZe26ZMX5IbF
Omo+09TIC3GDtlmyQnDjZ8rPDfNyTtfv+PCZ8nNDyXSuwa87nyk/N/wJ+Xlx
a85nys8NpXNn5gakfqb83NDrr+J4z7Xk5brBvlnPatEc8vLdYHb668dHfPIK
3fAkaLaV1J68YjeoCiMDNEeSJ3eDw5wWB6Xe5DW6wW/sGrXRLZWUnzscLBOe
rqqopPzcsX/VtlTOk0rKzx0ztxUsunypkvJzx7G6wEWHDlVSfu544O6ceSOB
PLgj6UrYsF4R5PHccdJsX3XCLPKC3GGWsnKwM5+8EHeED4i5asAlL9wdykuM
yx3HkBfljmbutV1bB5AX7w7XwZN/KiuQl+6OmLZhfy5+r6D83NEQ/uNW+vsK
ys8daz+fkJ6+X0H5uWPaPcVHzecrKD93XK9IHR1+qILyc8et3aVr9baTJ3fH
uyGuJd3WktfoDv5eZfGgMPI4HnA4IK6bOpE8dQ8cMeReLfYiT8sDWh1nHmy2
Ic/AA2uex42cZ0CehQesE2M/RmqSBw/kb+H/vdedPJ4HluWGpDk3lVN+HnhV
7HDhR2U55eeBfm9Gzi4qKqf8PND9/uTzX++UU34eWO2udMbifDnl54Efuwxm
n80kL90Du7+dLpuRSl6WB2oiV5h4xZCX64E5xfZTp68gL98Df7rtjzg1l7xC
D2TkmCaaTCSv2AMRIbOOffYlT+6B2c92vnoygbxGD1TfVdf5ZkIexxO7kxqT
uSPIU/fEL93pTrcHkKfliYP64vFrepBn4Akzz/Pz5v8po/w8IZoq5CR8L6P8
PLEssbq9sqyM8vPE59VDQhe+KqP8PDFn2TKJyYMyys8TvvsXPdK/Rl64J9qG
L3jJO0NelCc6nS5GnMgkL94TcUfXP+amk5fuidjw+peKieRleUJnruqezg3k
5Xri8sAHxqYrycv3RIpSz/TUBeQVeuLjm12fTWaSV+wJm4XGwzpl5Mk9UTE0
zEcxgLxGT8y8XBrBdSeP44WjRd0unHAgT90Ld17ZK/ubk6flBSud4hUGY8kz
8MIp66EDLHVZfl5YXGH4Zfkglp8XbPnav+p6s/y8cNq6xW+vMsvPC7V1AY0d
7aWUnxci1mt0N/5eSvl54cPkJ+UPPpVSfl64+/rr/qdPSyk/L4RnnBY45ZdS
fl3XV4bq0HPkZXkhwS7t4/RM8nK7rhcZ/0Ejjbx8L8xY/FLLLJa8Qi98cW8+
nhdJXrEXXDtmZZxcTJ7cC02Hp/fsFUJeoxec4vp0vJ1IHscbCzcsiOvNJ0/d
G/P7SAvOuJOn5Y2grE03bziQZ+CNY2VxW2zNybPwhkVuqbn2WPLgjZOHnz9b
qEsezxvSjvhF4weTF+SN8u56BtK+LD9vHBi3QuG7CsvPGw3OMo16BZafNxSO
h4ZNaSuh/LyRtdFmuO2vEsrPGzflutbr6ksovy5PJey+eU0J5eeN+oXccuGX
EsrPG9l6qcmlZeQVeuP4U1ndu4/kFXtDn+Oj4FRMntwbj13VPvZ7Q16jN5Sl
OomCIvI4Ptgq+Grw9zl56j5wfZZzYdAz8rR8kKCV6J3xhDwDH9wISPq5o5A8
Cx+0JO6/1vCYPPhgkVZkXv5j8ng+eLum6HfbY/KCfOB12WhjZiF5IT4Ind4U
duUJeeE+UH644vaEZ+RF+eCxtnyH8QuWnw/2pvC/xhex/Hyguf7EG9kblp8P
Fqx/OCepmOXng9u7Z5+w+8Ty80HORK0c/3KWnw+4zdNXvfjC8vOB+L/9I27X
sPx84Jc54JzuD5afD3psqLL6/ovl54sp/fWujm5n+fmiMuOk//NubPz5Qqtw
coe8Jxt/vqg6X14U2o+NP19sVSoqmarFxp8vXmpmG+brsfHni1fdHtzZZsjG
ny++3Q+9+MSCjT9faEqv9V41gY0/Xzw6c+ddiicbf74Y0rZQV1vI7l9fuO1K
/qk5hd2/vtjB/SJdM5fdv744o8iZJljK7l9fzI+e2T81it2/vjj0NTzSM4Hd
v7740BaRPXc3u3990dfx8NGWo+z+9UXpH4XI5gvs/vWFpTTBevZddv/y4DlT
r9S5iN2/PDQarlufUMHy4yHxHm+MVwPLj4c151TrbRXY3z8edM5lSqJ7sr9/
POQZ6vB79md//3jYsDmt7O4Q9vePB9uPw3td1mfPDx5Gfzv/vsKIPT94kBsK
/d2t2fODh9uPP4WVOrHnBw+vr5k7nPVmz4+uf5/RvnFFxJ4fPCSNmPGnbQp7
fvAwIuhM09K57PnBw/XQ02dHhbPnBw/e7i1Wvdey5wcPaUcHxhhvZc8PHkTG
W7NiUtjzg4dUwa09Aw+w54cfLOfqzy/JZs8PP9w4rjyw5BJ7fvhhiOmFw5p3
2fPDD5UtoYOin7P8/DBHPnGZ0SeWnx8m52feUqth+fnBznIaR7+Z5ecHn9dJ
Vku6s/mLH4KHOcxu7cfmL36wmeORfFmHzV/8sLk59c7p8Wz+4oc7PztaSxzY
/MUPyye523v4sPmLH6ZrGWz5ImPzFz8Yf+dVXZvD5i9+eLckaFLhcjZ/8cPl
4SVVGjFs/uIHV6vg7clsPiTv8l5IZb5H2PzFD2vfmLg6XGDzF39Y/HQXz7zH
5i/+OLijJvHOazZ/8cd8efDvSXI2f/GH6G1JglEzeRb+SOmMl1mpsPmfPy4e
jQlarsXmf/4wvVmcXG9I88kgfyS/jlE9yKX5ZIg/Zmqsz4/1p/lkuD8SzE9d
zgkmL8of0cvlv5TDyYv3x5/DTavSo8lL94dlS6rPrF1s/uyPXrqr5szJZvNn
f2w1dn116AabP/ujR3J08sCXbP7sjyF9Hhy9/YXNn/3RlL1R42grmz/7Y9Fp
/eI7vWh+3+iPC9uV2gaPYOuPAKysXbk6y5qtPwJQuPLm5DBftv4IQFqL+sH5
wWz9EYBU480+B5ex9UcAfj5zn9Q3jq0/AhCxXPj60gG2/ghAcNKxK2kX2foj
ADsnWfU6U8jWHwG4cPvtU04lW38EYOn0YIXYVrb+CMDV+TuyfPuy9VsArHZr
57uPZuu3AETqnwxY6cjWbwF4dqBIUhnI1m8B8FEY8jZmAVu/BeD88tYXM6LZ
+i0Ab2d89Fqxj63fAiBx055w9wJbvwWg32G1M95P2fotAKrt5Yd6VJHH4aM4
59nAv530eWU+Eksa1cdrsfUwH+aLpsakmNN6V4OPo2V9Nlny2PqYj1G2rcq9
Qmj9q8uH7s+2PtpRbL3Mx6Wyr/vn7CbPiI/t2tGXvp5n62c+XGrXSTOfkWfH
x5C9a6LSath6mo+VK3pZ3GHreQ8+1mWeXzhaj9b/PD4Eap+t73Jpv0DEx1n7
ji3pMtoPCOJjKE8QcnQp7R8E82F/X/fZ9+3khfAh37TnTthJ8sL4WLqjzHXk
I7afwcfa3n8DBlSRF8GH4oCfVdzutF8SxUf3HUfUMvRoPySGj5Bxv6/YONH+
STwfMp2cXz2n0H5LMh+Nw9ddHbCa9lPS+Zg2TlNdlk7eAT4s1nSrKrpEXhYf
bsKHvlvekJfDx7V3xXbLfpGXy0dy544zuwfQ/lFelyeZcLrFgu038TFVPsBq
m4j2kwr4qFdzcp4azvaf+HAIePZydjLtLxV1/f/gFlQfyWX7UXxo2ffboP2K
vDI+Nk6P3fesie1P8XFL2GKXp0n7Y7V8ZKv2lnywpv20Rj7aL87/YSWj/bfW
rutvTe/xMIL21zgCdMT3252yh/bjlAX4tsQqa9d18tQF4MwTGb4uJU9DgDlV
mSN9urH9QQGeRfknN4+k/URdAazPTlv6yZPtFwrwNPvlvbb5tL9oJMCIMfHR
wkTaj7QQwMd40tnys+TZCeBX0eJx/DV5EGCfv4rb8VbyPAS4OH5gVvlw2k/l
CXDv3K75QhfaLxUJECGoT2wLof3VIAHebprR91Mc7Z8GCzAuVb/29xm2fytA
42Sejvcb8sIE+KpemlXUxvZzu/Kpu7dupx7t/0YIMGtMUdYOT9ovjhJg16r8
wfcW0P5yjACTFU1emqbQ/nG8ALltWc9eXaH95mQBnixL63W2nLx0Aaq1JFvu
qdB+9gEBNCu0uf1Naf87S4D6Vxqj0qS0X54jgO1NrpN4HdtfF0BQGxPjfZT2
z/MESPx09/fyZ2y/XYCVnFNxH5vJKxDg7swSrNKl/fxCAexD3/Tje9P+f5EA
0g1/Wqcsof39YgHuPElqOryHzgPKBNj04VG73j3a75cL0Co42+tdHXm1AsTt
sxlRMJjOJxoF0NlnZlXrQucPrQIY+QU6+yyg8wqOEDsX2zuXpdH5hrIQIxwn
mpy6zc5DhNje0Vv5/HfyNIQ49+Fh6Up1dp4jhHaNQrbFCDpP0RUiJPjkdFVb
Om8xEOLE/TxOhx+dxxgJUeHbPVptFjv/EWJ0XNA3q1Xk2QnhOmuZ6Zrt5EGI
yLvdBCVZ5HkIcXzpHu/J19l5kRCzvtwf+LuIPJEQKX/+ns+uIS9ICM03R3Qj
Feh8K7jr+x7sI5k/mJ1/CZEtjRSEm9D5WJgQ3eOH99nlQedd4UK8NFePezeF
zsMihPCcI7xluYydlwnhayY/mRNPXowQE3xO8JBJXrwQZWUL0uuvkpcshHhy
7bYrRex8TQgz7SfjDn4j74AQOa6H5x5WpPPDLCHezP7ufGsonS/mCPFOppn7
x4KdZ3bVU7PwUgCPzifzhFiVwfXJn0XnjflCvA87EsKLJK9ACO7qGz2aUtn5
Z9f130WPuXSKvCIheJaVd1Lvk1csxMzdR19tKyOvTIirBgmBR1rZeakQOtet
nd/0p/PZWiG+XjdJGmFE57eNQtTkfXOJdafz3VYhLEYV+PWaxs5/Rbip0u1k
9ko6z1UWofncw4mzk8hTF0F1jrHAPoc8DRG01MbEGhaw82IRxr1O6bQqI09X
hNbfttmT/5BnIMJ/XjdiMgbQebmRCL9+5Ma1GbPzbxHW90nMDfem83E7EXjT
jzQrz6Lzc4gQUGUtuLCWztc9RJgZOzNvbTo7zxdh6A2TsTPPkycSwXrExvQZ
z8gL6vp+I8YoRtaQFyzC452Pp55TYv0JItyf0p7ZTY/6DcJEmNdm+HQBl/oR
wkUwND/+slFK/QURInjvPX4iJZz1M4gwzdXJn7+NvBgRQq2nXDDIJi9ehBna
b94Ouk9esgiWLyad1K9k/Q8ieFWuHe/TSd6Brs/bnAqIG0r9GFkitMRbq1XZ
UL9Gjgif1V2kU8Ssn0OEqFdvDesWUX9Gngi9131Yk55A/Rv5Imw8qe427QR5
BSLsjlde4XSf9X+IYBbkpG7/mbwiEWorevzxV6D+luKufHvFWa/Vpn6VMhHe
+j25dN+B9bOIwB+XEz4uiPpdakWQXvo07fhy6odpFKFD5cdi5xTyWkVYfN5r
f+NZ1v8iRilGfrr5jDxlMTbuTdXN+k6euhh5idFTs9So/0dDDJMx5+Lyx7J+
IzHUzE7tbfKkfh9dMUallkW7hFA/kIEYRk83OpzYRP1CRmK89j1ydtxh1p8k
hrx45MeCW+TZieHa/fyp1WXkQYw7K18P8+kkz0MM5Tkftcy1Wb+VGD1Kvu2y
mED9UyIxkkb/jvefTP1VQWJE612r3rCa+qWCxXiZUpjxfDfrzxLDN3bjQZsr
5IWJMXZfz8pLxeSFi+HoKwoUtJIXIcZXF90aRS3WbyZG5qk/Sc9sqX8sRgys
tXY+L6P+sngxrp788eXsSuo/Sxbj7NbeSx7sYv1pYkz6yX3TfJm8A1357azv
hmLyssS4YRtcfaCVvBwxzlcmLB8yhPXbiRGjz92XY0/9eHldeXMbfKWTqL8u
XwzNyX8WD1lD/XcFXZ8vDP77ay/rzxMjVKex9Ot18orEWD3RSel3CXnFYtzU
SZ48hEP9hGVdny/6UyTRY/2GYijdRFC2C/Uj1opRZlZbPGgW9Ss2ivEoA657
o6mfsVWM/pe4G2yPsv7EQFzakL6x9gF5yoF4t+yhxeUa8tQDIdjYvHaPOvVn
agQizkhZsNOY9VsGYkliYuoxPvVj6gZiW2ipzcsl1K9pEAhvi/YRGqnUz2kU
CHvlvc6hl1j/aCCOXRqz9n0xeXaBUCm8fju4nTwE4uDS0a0d2tSf6hEIky3l
quecWT9sIDJWDixfM4v6W0WBuO+eMWvqZupXDQqEzYKOSMkJ6mcNDkTbm5ma
s5+w/tlAzL6Z3T/2B3lhgSjbJ5tyT4P6e8MDcVFl58eBNtSfGxGIN6nWK9ZO
pP7dqEDsvnxOoz2S+n9jArFp7+hd2w5Sv298IH63B9bY3iMvORBVrQfqm6tZ
f3AgHiyN8QhRpn7lA135auwXTRpM/c5ZgdCqd+g3yZD6m3MCIZ/nt3g2l/qZ
cwPxSjNp9ip/6ofOC8QGzZ2l6cHk5QdCd82553eWkFfQlU+2umHLJtYvHQjp
udSP1mnkFQXidWbP4nWs/7s4EMGtdX2KrpJXFois0tTFpk/JkweiOm1QXVoZ
ebWB2PsgcFnPRvIaA5HysvX3JiXqd2/tur7+0hmqg1l/uwQXtrRlpRtSf7yy
BKFr4nPNJ1A/vLoERiuql78OoH56DQnuOqSWrp9BnpYECfofP9gsI09XgpHz
HgY1bybPQILyxeM883eTZySB8sCkHUknWX++BDer/Az+yyfPToL6lQsbhEXk
QYIX+wsqICfPQ4I1V8orbVrJ40ng+1O9wkad3pcQSWC3UvAQOvR+RJAEls+W
RgvNu/3zgiVYptCisMCdvU8hwZfKgYbbZfQ+RpgEGcL71VdDyQvv+n4LLo/5
sZa8CAk8XgleGSWRFyXBoPJzrxcfIS9GgmmVZwfevExevASeQR+iBhSSlyzB
qzGLOxaXsvc3JFj7bt6ytw3kHZDA9v7CF27K9P5NVlees8pa87TofZscSdd8
8PEb6/H0vk6uBMEKDQFXQe/n5EmgpVfA8xTT+z35EvD3zDv/fg55BRKUzj25
YNlq9v6OBE8/9J02aBt5RRKovcn/L/8QecUSCDlpGxZdJK9MgkkKWlGjH5En
l2DuhRW8L5/Iq+3KJySx8PhP8hq7rqdY8XmpEr1f1ipBxJQDER5a7P0yKU5P
2v+f9nh6v0xZCqnD5KPtoPfV1KWY8vCPcrmY3lfTkOLSfrdFj+eSpyXF3pnH
7l1dQ56uFMpKdl/PsvcVDaS42Jlz7WQmeUZSvNg3Re/0Zfb+mxRWXI+WC4Xk
2UlxYbviiNtl5EEKScPLtUVN5HlIce7wjrqvKko0/qQ4q3ONrzRcicafFNfm
Ltg0ykyJxp8UGydOnevjrkTjT4r9fz+/Dw9SovEnxZDPjXkHF5AXJoXeKq3K
ovXkhUvRsWCdhepO8iKk2KJes9ntBHlRUgiOXrq24QZ5MVLs7Cg9efclefFS
+BxvtFatIi9ZiqDtQy1EbeSlSzFt4uDI/X2UafxJofTNub5OX5nGnxTW5TEz
nW2VafxJETY0LHcnT5nGnxTuzuqX64KVafxJkSYc5OO9jLx8Kfy4L52ztpJX
IIVx+MAVShnkFUrxJUVwK+QceUVSLO8T3fywgLxiKWY8c/9h/IG8Minym66u
T60nTy7Fhm2H1nco9qDxJ8X4mZ73Qgb3oPEnhee5WL0XRj1o/ElxuV/pfK5z
Dxp/Msxz8152LLAHjT8ZQnSCB2jOJ09dhvzlvKEb1pKnIcNGjYeT65PI05Kh
/dyI7MlHydOVIaOP7buHV8kzkOFxY8QF6+fkGcnwRPJN4/Bn8ixk8N+kd7d3
K3l2Mmz2d9sZ0UuFxp8MCb69J1bqqdD4k6Fh+JMSX2sVGn8yqD6c3njOR4XG
nwzG/ZxDBk9TofEng0V1uNKacPKCZVghT8v4tJm8kK7v97z0L3cveWEy+I4b
0Jh+hrxwGTzeJ3s23SUvout6z8UPfIvJi5JhwcPPOPCdvBgZJg6ev+anQk8a
fzIMj8x0dxrYk8afDGm960K2Gvak8SdDjhn3xDPHnjT+ZLA5oFvcT9STxp8M
D9c9uhYwh7wcGSK39NDeupq8XBkMuO73rm8jL08GHeOkVd8Pk5cvg9Lk/UqD
L5NXIMOOtFvjJxSSVyhDuUJj3uQy8oq6vs+uV4uWN5FXLMPHotODY1VUafzJ
oBy0ckXaMFUafzJ4X3sizDBVpfEnwxppx8IMN1UafzIcMu+ekiZTpfEnw+HO
7Ru3hpHHCcK4scqKS6NU8X81qLXt
           "]]}, 
         {RGBColor[
          0.6237160088979669, 0.6119749149773692, 0.3779409263476249], 
          PointSize[0.003666666666666667], Thickness[0.008], 
          LineBox[CompressedData["
1:eJw92nlczOv7P/AiCVkSUVnaFUW7NvVq36aaqZlmkt0REXVkyZ4tIg7CkTVb
thIKbchStqzhlF1Im3ZLFL/5fF3Xr3/Oo4eZ57zer7kc7/d937pTooOndVJQ
UHjTWUHhf//989PoYqYR08X12ReX3Sn/+2lyqS3QlM19+sXF6v9+WlxCJuT2
3PLki8u9kv/9tLqsCrQYsbv0i0vE//18dVFe+uD8lsdfXP543102GgdkxT5i
r83l8577Ju4P2fvpcudRxdDf99lrd0nRXb332D32frkEvut7zKmEPQXs7DTR
+/Idfr0Cck7uW2t6m31FDCuaPXPdTX5/J9zf8uzX/SL+vM4YYewt6HyDPSU4
K+0cZ3CNPSWMXazgYFnIXhc0WQ9vML3MnjKmHxu0rl8Be11RudSrZ3UueyqY
02nJppMX2VOBSlKTeth59rrB56lHRus59rpDd/zciGVn2OuBYZfKBS0Z7KnC
r91xTugp9lRh/CqvLO04ez3RMqxs94ej7PXC0MZ513sfZq83Sp8+nGycyl4f
WLknrh25j1/fB2eO7nLW281+HwgPS/Z1/pffrwYjwdxzj5P589RQ7/1z8z9b
2OuLbgpSD4dN7PXFrSKPD48T2esL9y8v4sMS2FPHmX4bTe+vYk8dcxo1fpiv
YK8fbmWltK9cwl4/bP210vvqQvb6Ifvb1vr6WPb648q41116xLDXH3s33zvY
P4o9DcTu0fiv1wz2NFDnWZj3dSp7GrjdTWfKvYnsDUDPIeUV28LZG4CceS+C
vaXsDYR9zpRbNcHsDcQJry9hywLZG4i64VOH/PZlTxMP1ItMYzzZ04SL75K9
D8GeFo4dMF2r48Se/PfIol8TR7OnhYEzFuj+Y8meNnbnZHU5bcaeNk5es7pR
YMzeIMzSr5+fr8/eIJju0rI+OYS9QXjwadTARE32BsPgboWjrB97gyF4YpA7
oDd7Q+Aj0T95sxt7Q5Dn6WUyQ4m9IehmPErU9quVvKF4+/mi05K2VvKGwvFl
k3J9Syt5OugVbXBXVM+v18E2p5IjaVWt5Osgoiwls66C36+DpAsxXQ1etdLn
6cC/V8QtwX/s6cLm0pVe0x+xpwvr4S1f595lTxflxkf2xRSxp4vWl4eHTrrC
ni7W7G9Icc1lTw8GrzNN+mexp4fv3UbXPU9nTw+jYxV+b0tjTw8R1pkrxqSy
p4eggT2Tnqewp4/yld3cZiazp48Ccc6VuiT29DHqjVB/SgJ7+si4Ybrxzgr2
9HGruri/0SL2DDB6ct67eXPZM8DgsVd7XpzFngH29M7OqfuLPQM8zl2nqDGB
PQM4xgd0tZKyZ4iU2RbV7kL2DDF12qJiH1/2DFGmteayqxt7hsjqdqtxpCN7
hkiNeby0jzV7RpgX4LWq0pQ9I1iEv9A5a8ieEb6ojY+LGcKeEW4dP3HcYAB7
RpirefbRvd7sDYOr0Tz1KBX2huHT5M6bfyuwNwxx9ssnr29rIW8Ylir0Pa3c
3ELeMNj//p68uKaFPGNYrF5k9aGihTxjvGv6kO7+ooU8Y9x8tVMnpZQ9Y+QN
bj394S57xthfGRlndIM9Eyz5FLVvQgF7JmiaHue8KZs9E4yM7Ln0XDp7JhDc
Prvg/hH2TGAV2RD4bi97w/FDHGJYu5294XhaH6VVl8TecCQOuhf4YQ17w7F8
YZf3pUvZG47wFce+5c1jbwR8H7hnpESxNwL3JZEGMX+xNwKB/xxZ5jyOvRGw
vL68XEnM3ghcdF8mu+7PnilmntHRXuzOnilEjh9cTRzZM8XtRqfPDy3ZM4Vq
p5Qxfw9nzxTz+04M6a7HnhkWrPscuFeTPTOMeZEiHKbGnhk0mjPjTqmwZ4Y1
c//+ZKzAnhl66vS/dOBbM3kjkW9XrNmnoZm8kQh/enjw4spm8kYiUlBY9epV
M3kjkf2vzh7Hp83kjUROQb44uYS9UTg8erHNx+vsjYJapM14i3z2RmGe8sXa
hefYG4Xhm3IUck+wN0r+70VFfmsqe+bI+V7iNGIXvV7THC8a2w+N+4d9c6Q2
feyZmEDvF5hDZ0nV3jPL+PPMMf+KKLp0Hnnx5oBx+JGmWfz55rjy2iS8x1Ty
ssyxJPT+OZ2xnMcccc/d71iIyKs0x69BMYXOPpzPAs9v62V7u3A+C5ho978h
sOV8FtgbU90r0IzzWcCieniWvwHns8Cc34IHntqczwLNw06tdOrL+Sywfu76
qlHdOJ8Fks166+kocD4LPNsoFPT81kT5LJAq8Fj77XMT5bOET8Stmtcfmiif
Jb6eS919/UUT5bNE/oEF544+bqJ8lqh9VRa09jZ5EZbI0nDcMqWQvHj5n6d+
2TLmInkplhhi7xmtcZq8LEtcyPfz+XyEvBJLhL3rbn9tD+ezxISO2RN2bON8
Voi47PI0IpHzWeF348g823jOZ4VpHvdMuizkfFZwUPsHj2dzPisI9O5q7f+L
81khZEXekxnhnM8KafZxGyyDOZ8VXjgoyn76cD4rhPa3DrvuwvmscP7ZwxMb
bDmfNQa9jJsmMuN81hAfP31sgAHns0Ze/tONr7Q4nzW+zrY0O6zG+ayx4HZ1
2gwVzmeNQzMU+4383Uj5rHFbPPGfli+NlM8aFytvW+XWNVI+a3Qc/6S94n0j
5bPGQ0eXKZ7PGymfDdY7jNZVfUSepg3y9TRiS2+SZ2WDMqdOc/dcJk9gg7AE
Rbu/zpMXYYM5+9pem6WTF2+DYacz478f4nw26Dv5lu2NFM5nA/+7N7W2buF8
NqibqOY1cR3ns0FDxadHI5dzPluEj5/93+95nM8WT/sejn48i/PZYlFcZFba
FM5ni1+m8flLwzifLQya16aKhZzPFpJj3xeP9OZ8tljvaTO1uzPns0XIy4V/
V1lzPlvobnlx6dYIzmeL1JSxk07pcb7RcPK6H7NFk/ONxqW2euW4PpxvNJQs
xA5TunK+0VjVo9pjf3sD5RuN5Aj/jGU1DZRvNK7a2b+cUtZA+UZj0JHnvwOK
GyjfaFyx1fByyW6gfKMhad/y0vYQeZWjMXXr6UbrLeQp2GGx3dZM++XkadpB
q0nTyzOKPCs7RG+peisdS57ADgdehKf/7cP57PDx8NYn22w5nx2MPkSszTfg
fHbwfLuwprYv57NDuafOKANFzmeHlYFLlv/VUE/57JD2fmrnjFf1lM8eGdfn
VXXcrad89th0XEUmzaunfPYoinZYmnu8nvLZI9X943KDf8mLsMedoiOJu9aS
F28PHcenRf3nkZdij7yc5HF7p5CXZQ+z4MsLTEXkldjjvU+rU7EL57PHKaed
/0WO5HwO8B5fPGfAYM7ngIH7Zgx/0IPzOeDRBz3LrT8+Uz4HaPuMzxhf/Zny
OcDH0e26ddlnyueAV7cv79a4+ZnyOaDX/VVjO1/4TPkcYGCiaPLzCHklDjjd
Hm36K5m8Sges/3Brg+pq8hQccc7idqTRXPI0HVFp2FzvP5k8K0d8HpXoskzI
+Rxx0nhXfJ4L53PEwy2fn3UexfkcIX4waHrYEM7niKkxyyX5PTmfI/pMMy82
6aijfI7Y6K7x6khdHeWTf9668kumL+sonxM2PK3eePVuHeVzQondsplT8+so
nxPWRm5Z2vcUeQIn3O/56cP93eRFOMG+o0fxrg3kxTsheY3ILWYxeSlO+HLi
0RLJTPKynOD+95ztPmM5nxP66z7O8PXjfE54uS66WubA+cZggeuqGQuGc74x
6N7RS3BIi/ONgf7199kvu3O+MTBy2nXd8Gct5RuDL1837VpWW0v5xuBtZmPI
hxe1lG8MCv+90H9sSS3lGwPhntSO1wW1lG8Msk86jIjNIK9yDEwVX17S2E+e
gjNqoo49ub2ZPE1nDPx34+akFeRZOaPO3737xBjyBM6ovyaJcJ3M+Zzh8Unj
qlUw53PG0NRjdrbunM8Ztppfa3ysOZ8zfHpc/jLLkPM544JS4oIDGpzPGbrn
Tm9435XzuaDDSBJk11ZD+VzgbPT3u301NZTPBS0zi8f3e1lD+VxQ1vjp7Z57
NZTPBU1Oduusr9RQPhf0SauOen2GvBQXBOz7lZFyiLwsF8z66hsRsZ28EhfY
mkef9Uggr9IFhQUVJ63jyFMAkn1rZtvOpNerAqe77uvvN47zAhta3hdEB9L7
jYCqQYuXHwPnB5bV181rsiQPQOL8vXkBhnw9gMOJ/MiCAeSFAS1nhXvHdOfr
A6aY20Q9aq/+48UCkWs0WhY2VNP1Au/VF/hZVFT/8ZKAEVtPbOx4Uk3XDyS4
vnjw8mb1Hy8NcHbvbv4gj7wsIL20e9GTDPIKgQ/bE459TiWvBAgubW/Q3E5e
OfD1zrULYevIq5T7dZ37ZSwmrwVw0bs2tN8c8hRcsarfs6bNk8lTdYXZnIaD
gyXkabrios4O70If8oxc0fW44Y8FTuRZuaJ34H8PXc3Jgyu05uRU6BiQJ3DF
s4uZXv0GkhfmCv25S9UHqZIX4YrESxcm2ilwf65Y+OyBa2RrFfUnzyPt+/B0
VRX154qxiw7pdHtVRf25Yql0uW/coyrqzxV1ZssntRdVUX+u2LZHvGRHHnmF
rphRsTnTPZO8EldsGLajb9cj5JXL82edzH2zi7xKV+SOqs+9t4m8FlcUVIcZ
P1pFnoIb+ve6oVmzkDxVN5RXvT40cDZ5mm5I0LcvGzeFPCM3fO7kfP+ClDwr
N1w5YpNiFEAe3PDWyTMg3Y08gRsCgqN/eduRF+aGnJ/JhW1m5EW44Y7238eu
6pMX6watfYeKD2hyf24ozDhksb039+eG7T9u/9zfhftzg0lNkF3hz0/UnxtE
//n9+Nb0ifpzQ6T/GbFX1Sfqzw02dpKxp15/ov7cMN+ifvCwp5+oPzcMSet9
LvcueZVusNAcaTL1GnktbvAcu3+Hfi55Cu4ouLSj289M8lTdsUk8/N/qNPI0
3VGiHyJs2EeekTtuhFd5qe4gz0r+55sPJyGJPLgj+9NQq6TV5Anc8XLic/+G
xeSFuaPTF4uqyLnkRbjj39fTNdsjyYt1x5trBxqPTiYv3h27a98snx5GXpI7
IherPYWIvBR3PN6roGTpy/25o/rKuEGOrtyfOw5ezxk5zp77c8cds43+Oyy4
P3dkjRu5utKE+3PH3Ny3H4P0uD+5X31j9SMt7s8dLYoVUbPUuT8PbDivf3aw
KvfngcL1YydVKXF/Hnio4LThbkcl9ecB5ydTnG9+raT+PHBRKyjpRUMl9eeB
/UsjVqtUV1J/HnCd0moZWFFJ/XkgT2/4yfQX5EV4YJ7l0O/6T8mL9cAE0aMR
2ffJi/fAzRwD8fhb5CV5oMLnw4qh18hL8cCP81cv/cgnL80D/uclgxrOk5cl
vz4TnZPtmeQVekAjaP18/ZPklXig/NPLpKlHyCv3wP0I8a+C/eRVesBau2fZ
qBTyWjwQF97TuCCZPAVPXM10b5+8mTxVTxi3J0zRTSRP0xMnTu6c8WM19+eJ
i0+0Bn1ezv15YmXUkQ1ti7g/T1RPy7g6dD735wn9N7vuT4zh/jzRyzfrcu4s
7s8Tw/+xPGA2nfvzxFgX22X5U7g/T1ifvTlt6gTuzxM6Zs+nGY7l/jyhoe6/
QTGU+/OEmmLFm28i7s8Ttm3CWJVA7s8TmeusRVZ+3J8nRlapJ8R5cX+esBox
eUiZG/fniaaxi4yCXbg/T3w7cORkpSP354XN0zQu7rDj/rxwbtln6UQb7s8L
Hz2sU9wtuT8v7Cp6m+A2ivvzQuiLJ6bjTLk/LxyXvN65xYT788IxrYsP3xhx
f17w9+1S6WvA/XkhMjy84r4u9+eFud52j+YM5f688P5g18smg7k/L8y5rJv9
W4v788KLh3cvNw7k/ryQ1tOuul2D+/OC8M5aZ4P+3J8XovddvR2hzv3JP2/5
xx031Lg/Lxh8LMsY04f780JtVcygx724Py/kTIypW9mT+/PG9fZ1xgGq3J83
mueEvrDqwf15o8uKGb1tu3N/3lhtZv8gpBv35w3JQwvDTSrcnzfMzE9qV3Tl
/rxx4mhVQXBX7s8bBrZ66m+UuT9vTDyz2HidMvfnjdJbSl39lbk/b9yzuZYz
XJn785Y/3x/2NlLm/ryRtDPx0hj20ryxsM3N4G/2sryRVrR5bSF7hd4IkGrX
juB8Jd54nJkwIYvzlXvDdMuE6lAV7s8bnZN1dmjw9bZ4Y5uXw6zmbtyfD0Re
3ebXdOf+fBAmfpH/6//354Odc+t9RvXk/nyQ+TPGcCl/H1Y+KMpfOfZjb+7P
Bx9VzJtmqnF/PhC8WNKsqs79+WDKR8n0u/24Px9sPnVAlsbzEuuD/D0jHuwb
yP354ILBpdKzWtyfDzzuqURXDOL+fKDin31i1FDuzwemKaFJKTzPWT542itu
qI4B9ye/vvnbZl034v584DlEbdFqE+7PByZtQuEkU+7PBwYnUtvC+O9biw+8
dmNZjCX354sCjanvD9twf764GG5q3WrH/fnC6PS5hZOduD9feET/Ol/L/z+w
8sVb8+7ftrlzf75YfPuam9Sb+/OF8YyuB+38uT9f+B0/oTk6iPvzhcLR2dnB
IdyfL+JVuy/aKOX+fKFnZRz9Lpz7k7/f6K/94kncny9Urwh6ffyL+/PFpeyp
xdsiuT9fmGQOvj9+DvfnizxZhalXLPfni7ExqjX+cdyf/PUvqlWjl3F/vuh0
IX9v5iruzxe3Ii6k9lzP/flhW4aiTuIm7s8P28/n6Oolc39+8uf1mvSyXdyf
H/pZ7rqVvp/788PCkzlL9h/h/vwQp2pzL4P/fRP4IX5bzfXnZ7g/P7xwPxlh
eJH780OQkn3Bpkvcnx/2Hg66q36D+/NDXt3u3RfvcH9+UDifb77oEfcn/73W
a7usjPvzg+Bo0V3JG+7PDyoW51/FVHJ/fvDQWffwxGfuzw9jZAdPKnzh/vww
fuiEufPbuT/59Y5QHamixPcv8n4y6t/n9OD7F3/4TB2ze50637/4wyzVQDpP
m+9f/NF5fJHOCn2+//OHu4dNx7ERfP/nj5+XlzfXW/H9nz+iFA8qi534/s8f
yQO2uPznwfd//ohpsj4cF8D3f/6wjp492i6U7//kv89W7aQxke///HH7QblK
3xl8/+ePqs3bRKZ/8/2fP45frXr312K+//PHlhOrr+Sv5vs/fxRf+t1gvonv
//zR7UJ93I2dfP/nj9U7/pu4IJXv//wRf972pNdJvv/zR8WDZeNtsrk/fyR2
67fC7TL3J0Bcu6TfnFvcnwBvr+7Qy3nM/Qnw+6dWps4r7k+Asjd6V4594v4E
yHd+Kw1o5v4EOP7PkuVqHdyfAMnf+9q1duXnDwH+luYlfunLzx8CGPovies/
hJ8/BPB2knQTm/Dzh9yfNsb1rDU/fwig/2qIoRn4+UOA0Xue59705+c3Af5b
7a20kp+PsgQYMMeyW9hUfn4ToJvphHtB0fz8JsC8basl05bw85sA4nhRWso6
fn6T+5VRN+qS+flNgGX3YrInpPLzWwAmT6xf3JDOz28BqKiNGnQgl5/fArCx
MXLf7GJ+fgtAj6FhncJL+fktAMenHgma/paf3wKwqfZU4rbP/PwWgObhxdkv
f3B/AdB67/LUU4WffwMwynhcw73+/PwbgNoIcdf5+rx+EADrmTJdRwtePwhA
9KTNrjouvH4QgJtv+0YZBPD6QQB8Gr8f8Q7n9YMAFCn7NSZG8vpBAE6qKwfX
LuT1gwAcXKV/f1YCrx8EoCv+mdFjB68fBMDvkqnhncO8fhCA/l+edj1+jtcP
AhEWHd7v6FVePwjEKM81gVcf8vpBIPYZ9Mprf8PrB4HQFGeMlTbw+kGg/O+D
qvWjX7x+EIhOJfd8Z/bi9ZdA1OWuP6A3hNdfAvHTp8TuhxmvvwRibc1gzaYx
tJ4TG4jTeW3uXQN5vSkQNaseFzhNIC8pENMK1NZtncPrT4Gw3DYgrcsK8tIC
MfW9w+CUf3g9KhCNHrcb/FPJKwzE0s5ddYec5fUpuW8wKrv3NfLKA/E2MjZd
p5TXqwKhEtSuKvpAXksgHHpVl6V+4fWrICw5EKTepyutx6kG4Wmu05X9A3k9
MAidnmS9EQyn9TmjIPw2yFyo5cTrg0EIPzJ0Q9dAWq9DEJZ1/6zZbxKvFwYh
8+EXE8wlLywISha9L21cw+uHQdAz6vLs607yYoNQNHP3wpUneD0xCB6L1h8Z
weuZSUG4t2HFxC/3eX1R/nk7jU69fkdeWhCmC7U3fGrl9cYg+Bk3/+qtQuux
hXLPx1ZVps3rt0HwSo7MvjKS1mfLgzD1sNIPLzdezw1C280Fbz5LaL22JQgZ
nY2mZ0fy+q4Qrt2jk3cvo9crCzHa+WhE6lbyVYWQne77vugovV9dCAX17917
5PF6sBBBd5PeRt8nT0eIEc9/TWutIM9IiG7v5+7b9Y08UyEOGSkljlPl9Xch
olbcGA5dWk+3F6J+fMEad1tab4cQn27U7Irwp/V4LyF8PT0jT0zi9Xohuv+4
+K3HAvJChLi52tBr80bywoSwVZoean6QvElCzNcUDG++wOv7QhiW775eWkJe
lBDSu70NnlaQFyuE5OP4gK/fyVskhPmaka6je/N+ihDDpusq7jKk/ZEEId6d
KNk80In2T5KEWHy5oDYnmPZDkoUYO32e5qJI3n8R4u2ZKM2wePJShfhQ0++z
jPdv0oT4ffDxjrjT5KULkblLsX9OEe/XCDGmsGXWgFfk5Qqx1qJpz85W8gqF
iDW0S7NRpf2qYiHmfG7f2KrP+09CLKyNDCx1pP2pUiHMNhyofxRC+1flQqyx
zp7dOIv2t97Kv6+A7JKRa3g/TQidYYdUN+0lr06IaT/mj+xxnrwWIZa+Gmx1
4h55bUI05C3Tnl7J+28i6PtEV3n8Jk9ZhOcdkwJ0VWk/UFWEZyv3aZ4ZSPuF
6iJc2OdXHmjI+4ki5G8pTOqwoP1GHRHiIoKtC5xpP9JIhJVNAQ83+JNnKsKX
op+TImW8/yjCd6sDldJp5NmL0MVtweTQueRBBNNjuY/+WkGelwg2RXtHr07i
/UoR9h8KSD7L+7chIqz70PqhIY28MBGW3Dpv6pxN3iQRBg85PXPvVd5/FeEi
vu7v/oC8KBGy+hy8vf4lebEifKrLr9GoIW+RCE9OBXY6/433a+XXvz28z9Qu
tB+eIMI+2Zt+uuq0X54kQp8ej3o36NB+erIIStp6ivdG8v69COP9L1flOdH+
eaoIC05tLM7xIy9Nnv+fmbuLZeSli5C53uavDxG83y/C+vFX9fvOJy9XhHOK
r8qCVpNXKEL1JtHqfVvJKxYhb3SF3s8DfD5ABF1fwcUZfL6hVATFgd6oLCCv
XP79day+FHuXvLciIOD0SLXnfJ5AhGjBrOTLVeTViVBoPLZ2yTfyWuTfV4O6
ra8ynfdoE6F01YhYo/58viQYhslmh9T5vIhyMA5tS73Wx4rOf6gGoyVd6clg
Nzofoh6MbpdKnzqI+DxKMAa7r7w5fRJ5OsFYOnbx8SPR5BkFwyHTMK5pOXmm
wbgQ+94mcDOfXwnGb0nPd3n7yLMPRq/5X+NGZ5CHYLyW1LZfLyDPKxghZRZR
k0r4vEswVEy7Fau+JC8kGDU3TnS7XUteWDAygjxtd/wkb1IwdNKU/f/uweeZ
guF7Xc17vDadX4oKRtTF1SZhI+j8U2wwnuyZ2/SXI513WhSMFQmf98Xz+av4
YBxY1m6WHk5eQjCqZ6amfppFXlIwLvcqbbVcSl5yMEa0JJhsTuLzU8E4P+HY
mDY+b5YaDEXvgebzMshLC4bA/cLvX5fISw/GueWhp1Luk5cVjMCTxRYeb8jL
lfsNJVt/NZBXKO/3zbA7t/h8XnEwrs3cXH5Ijc/3BaPPnczLSXp0nq80GNIF
VnEJVnQesDwY7zRylbZ40Pm/t/L5mFs25YSEvMpglE3S3fo4gry6YKzK1d7c
I468lmBs8/SWiRPJawtG50zt+vTdfJ4wBBkxKoH9+TyncghqiuYt2HSJPNUQ
dN19ZVr/B+Sph2DVQhetjLfkaYag30K3beJm8nRCsHxkr5IeSnQ+1igEIw+8
KXrcn87HmobggEHtshPD+LxtCJKmjGv+x57O29qHoNoyVDfBn87bIgSHk5tV
ksaT5xWCYdvdjh2MJk8QgotugT+KV5IXEoK4lH4K7Xw+OywEobM2XkAaeZNC
cFB4QHtHDp/fDcH8ZCuzNj4/HxWCKm296qhX5MWGoDncMaCxgbxFITBx9JKu
7vSV5k9+fZ0Uuhj1/0rzJ3+/5yBx2bCvNH8hWPLYw223w1eaP3mfOzXvzQr4
SvMXAu2N5s2CSeSlhqD1UP/MMbHkpcnzZfopOieQlx6CCoF3ZUAKeVkh8vuf
uPDZ6eTlhuDNALcJe6+QVxiCE0d/1j5/TF5xCGaFtiiaVJJXEoKWKVH7EtrI
Kw0B3A/kt6h+o/kLwcSduWExOt9o/uT5u7+e1271jeYvBB9cDbrv8v5G8xeC
Q5d3abiHf6P5C8HZG07/dswhry0EOW7KiTdXkacgxs2Lb6pSd5KnLIa95vGs
xJPkqYohyLGsXHmZPHUx5g/zXpb4mDxNMcKHHpyfWkmejhibpjbeLf5BnpEY
n9PKlrb3+k7zJ0ZRdNMaV/3vNH9ibP1Z9HbH6O80f2Is13ua1Ob/neZPjI0O
W9dGTfpO8yfGrB8Tb9bPI08ghsq43YHxieSFiHFxedIA3f3khYmhnTh/yKNz
5E0S49yGdRO33CQvQgzV8Z+eTXhJXpQYF9akxzs1kRcrRq7aO5mJchvNnxhv
V6wMN9Ruo/kTY/POpWvMzdto/sTw8cl64OfZRvMnf/3W73bzxrbR/Mn7DFMr
SI8mL0WMQYJscesa8lLF2HMp8ZffbvLS5P6aEefPZJKXLsbeMoN5hkXkZYkR
PKrZ9sRz8nLFuD9Qsc2xkbxCMXoMOnP+VZcfNH/y/rcFztis/YPmT4zuawep
Blr8oPmTf59r/PYO8v5B8yfGgoQ29R/jftD8yfu54jCnci55lWJoLOud9m49
eXVi3OiYcaF2P3ktYkwWGO9WOk9em/zzBwwRmN4lT0GCqI3db055R56yBHHD
9nU5/o08VQm8ds3r1N7zJ82fBHs3DcmZYPCT5k+CeVsH6D50+EnzJ4H/6zuj
haKfNH8SaNts+/p6+k+aPwmenjsvXbqcPCsJFh2dJTHeQZ69BPmTyqorTpEH
CZz79uqdfo08LwnG7VC9srqcPIEES7yutkQ2khciwY+nyscmdG2n+ZPgkNbR
x5OHtNP8SXD6vTAm1qad5k8CyZ1Ti5IF7TR/Enzu5FF1dWo7zZ8EG8y2n/+1
mLxFEtgZdX7hu428eAnOPnkvOnyCvAQJUn/OU+9xlbwkCWK7vhu4soy8ZAnS
X44J79JIXooEuUeTSv/t2kHzJ8H41NzFdkM7aP4k2Fizx/eTbQfNnwQvAr/Y
HQnsoPmT999nrmt0RAfNnwQrLxwP91lOXqEEOv9pxo/aSV6xBBXvRh0zOE1e
iQR51c63hxWTVyrB8jlrXtu9Jq9cgueGw95Iv5L3VoI7122vr+n1i+ZPguRr
p1ZdMfpF8yeBzfDp/VVcftH8STBFahk7QfqL5k+CqquXk69F/6L5C8XRa0fn
WK8nTzkU1bIZP7NSyVMNxfiGORauueSph2KqTjeVl4/I0wxF1aLZC9bUkKcT
iqvIjXXo/JvmLxR/WzV+7dD+TfMn/13Q/vW+9W+av1DUrs6YmRHwm+YvFF+3
5PqkRPym+QuFy8n8ddtWkOcVCgsv6yEpu8gThGLr8/WdMs6SFxKK7Xs6j7h/
h7ywUExxKN3U/p68SaHQO9xd166DvIhQWI4XzkYPBfyZv1Co9rST1Q5QwJ/5
C0VrhHbJXgMF/Jm/UKzveve62EIBf+YvFGW/VRzUnRXwZ/5CUXxuvUmZH3lJ
oRh6rj7psJS85FDM3fNwwvy/yEuR99+anRLwN3mpoXBQUbczXU5eWihkV4Ot
1TaSlx6KpHUl69v/JS8rFO5at0fVHyEvNxQKUSv1K8+SVxiKoGVDJny4TF5x
KOaMzi2vukteSShyvMZuaSkjrzQUN1rblihVklceCp9O8Tu1W8h7G4rM+Ovl
dgqKf7zKUMSc2uAyrqfiH68uFPpXN1xdq6X4x2uRf/7L6WHnhyn+8dpC8eVu
tkKtteIfT0GK57XNZ4zcyFOWYmv71qkzgshTlcLpZ4PamXHkqUvRt012viOS
PE0pDjYre4sWkqcjxaM03cKTa8gzkiJt9mXN7tvIM5WisNdbQfQB8qzk7/93
QfDzdPLspci2mKjvn0cepFD7PjXn6k3yvKRQuefY3fkpeQIpYkdtUCusIC9E
ipu93xR7N5IXJkXVkQt6TzvImyTFQywaPKNHpz9ehBSfDZZkKmh2ovmTQhTa
/nC/USeaPylO/G282M26E82fFD+Waxyude1E8yeFedEt991B5CXI8+wzFQeO
Jy9JCm8vrZKus8hLliLhgvhwcRx5KVJoxiQ+2pBAXqoU24KFgeLt5KVJkTR7
hJr+IfLSpXj/OEHtWyZ5WVJcnZHj9fASeblSrM3/fez0XfIKpZj/YK3ptnLy
iqUY2zzu7uJP5JVIUZcUv2TGF/JKpRjS+sQqvHNnmj8pfByG1Qardab5k8JC
wWxX0NDONH9S/PJcYyEy60zzJ8Vvx6wMqWNnmj8ppqsbd57qS16b/PPu2xnH
SslTkCFQXV99/TTylGW4+61H3sFY8lRlWPvsd9/CleSpy/BkULP6+3/I05Rh
q/alc933k6cjQ8B/uh9t08kzkmFT2c3U6Xnkmcrw7afTi723yLOSYYXbl8Rn
z8izl2HnQb9D/T6SBxnGlS7VlLaQ5yVDqdHZD/sUlWj+ZNATNn+v6q1E8yfD
aztzf7shSjR/MkQ8dHm40VSJ5k9+vS+fL33voETzJ8P7Wwc8XXzJi5Lh+iK1
oQek5MXKkKL1b0enCPIWyVDfsOTpzHnkxcsw3Lhh97NV5CXIcC69s5vXVvKS
ZLBtybyce4C8ZBlGPbinZHGavBQZNrhrqaQXkJcqwzaxTcHwu+SlyaD2/GC/
jHLy0mXIEBUpWVWRlyV//dlPKwq+kpcrw3hHq0W+XbrQ/MkgCcp+X67eheZP
hh8uYedm63Wh+ZNfv2Hzf0oWXWj+ZFDINvc+4NKF5k8Ga9XjzU6B5L2V+9tL
Sl6NI69Shkt3W26unEVenQzlOuJnxovJa5Gh5KZSzeP15LXJMHBrR+uKf8lT
CEN9oUb1qLQu+H/BzyoT
           "]]}, 
         {RGBColor[0.702, 0.5836838434727971, 0.8154690608716958], PointSize[
          0.003666666666666667], Thickness[0.008], LineBox[CompressedData["
1:eJw92ndcjQ3cBvCIiGQkyqwkGto71dVepzqdHUpWIjt7JISiEEIkUbJnRZkh
Za/wyEyICClREm/v6/d7++f59Omc77nuq+vJfe776I6dLprQVklJ6ZWyktL/
/vffV61r1qki8fsjX123p/3v1zfXEatrNkS0fm/1f1/1rk1Dh7S9ffir6+1b
//v13TU0vMdBk9bvI//v64ergfmatUsPfXX95zW6nn6SfeDqQfaaXEcfPdnh
7wH2ml311FwOGB9g77frY/vOGwP2s/fHNU+gVRK+jz0lSDR3+k3I4ccrYUhj
J93Re9lvA2GZWoggm5/fFsovVr00yeLXU4Zk2ZY7SnvYa4dFLhsNrmWy1w47
l6rWLN/FXnu0m1usb5HBngo+1F55/CCdvQ44YOXWMWoHex2RcePIxdo09jpC
Gp6rPHUbe6qYvdLq2fMt7HWCVqpPIFLZ64xr0zFm6yb21PBDlDOgMoU9NQzM
sk/W2cBeF8Sc+pwnWseeOgwy6nbOT2KvK0Z/OSjcuIa9biiMP/5oVwI/vhuW
BpbZ7F7FfjfEd9BeuCWen98du1XOH1q6nF+vO+q/mz0cFcdeD1za2LtlWCx7
PdB7TpB5/SL2emDwlTfzDi9gTwOSuj4vQ+exp4FBy6KnNs9mryeKj8eZp8xi
rycSnR0s+85gryf699q3JG0qe5pI6t51gFo0e5owzf4wICaKvV6QbXqx9s4E
9nrh177rMwaMY68XTCLOlI+NYK83lu368mBHGHu9ERn+OOr6CPa0MF7RY/8n
OXtaEBbG7GwrZU8LSdebpeoi9rRhmPbspXowe9oYfDDGq52AvT7YlSbe+sWX
vT7QueZQeduLvT6oV9Kw3uPOXl9s0Pm1PdqVvb4wOmM32Gg4e/0QeM7t9Qt7
9vrhRM+zL1bZsNcPhuIYw8GW7PXH9YDIsgJT9vrDpuDsRzdj9gbA6klJbNEQ
9gZgRneVXdb67A3A2nV6IzN02BuISS++Xm7px95A3EmKrhJps6cD3+vnHu3U
5MfrYH6T1e6X3dnXwcFQ/1BNdX6+Dsq27FZ378Svp4P6KOUH41XY00WFyZi8
JW3Z08WiJWUlSX++kKeLibfS+mz89YU8XQz6pX0p+ccX8nRx5vOrm0vrvpCn
h+fGOwVRX76Qp4edU4dKfT6yp4fdtkt+9qtiTw91k896Vb9mTw9j3hqIDr9g
bxASOgwxiyxnbxAiFd5fez1ibxCOqFvuvXCPvdbvDxSOC7vF3iD8WHHHub6U
PX0cjVzhHXeFPX1k9VNLaXeRPX30bH/ePO4Me/pwzenkUJ/Pnj6KXBPPh51g
bzDyR9Xcv3iYvcE4OkFljfZ+9gYjzvJa0+Qs9gbj4w7Y5GWwNxgDuqQLG9LY
M4CZpn6EaSp7Bhjd6DJ/9Ab2DDDRbfqRhLXsGeCASNzz4Cr2DDDyZ/alK8vY
G4IT3+1vPFrM3hD82f7HvWIee0PwTPYXb2axNwTj3MPLX05lbwgmnZLrlkWx
NxQlz2BaNI69oSgdvlozJ5y9ociSHa+JD2VvKPoZh14fJWFvKKwf2FwaFsye
Ifqodf/40489Q1iU3Qw968meIfy/jDKY78qeITRX3Jtg6sieIS7s9zF9ac2e
EW7/+pm62ow9I1ibGOcaGbFnhILtLuml+uwZIb5yz8TwgewZodusZ8Zftdkz
hmJA7N8FPdkzRuhpy6Y/6uwZ40P6SbNYVfaM8VJ8rfCnMnvG2Nw3+Gj0n8/k
meDBCkv9p42fyTNBR+Vplh71n8kzQX2SWm3O58/kmeCw4dDZ7T98Js8EOsnV
j8Ir2RuGj0dXm+Q+Z28Ycsf6rG/7H3utP69dqBl4n71hUDm+7PHGm+wNw/CM
0uqyq+yZYl9zcWS3IvZM0fy2ZbzvGfZMcfJLm9+L8tgzRUFRtMeho+yZ4uDJ
CtHj/eyZYUNUN/eWPeyZwWhG3lCdneyZofTl+gGuW9kzw6Gv05xGpLBnhg5Z
BltnrmXPHOvCNvutXEmP1zbHhoSdk1OXsm+OfEuzHnsW0PMF5gg74aw4FMOv
Z4417sWSE1PJizNHzLHigXkT+fXNceqr9/3cMeTlmsPstmLZ8ZGcxxwTE7r4
HpSSV2WOwiVLnHcHcz4LaN68uiDVj/NZYOKPDpqrPTifBfI3Txoy15nzWeDd
N43rY+04nwUGFVr1CLTgfBZQz2jsY2PM+SwQq5La3Gcw57NAp3znW38GcD4L
uM823FuhxfkskHR5Q0ZRD85nieuxR+5lqHE+SxxMPSNepML5LJF3rN5VpsT5
LKFWsfmI2a8aymeJz+KneR2+11A+S1S0VZr28nMN5bNE7mi3b7nvayifJQZ0
KpclvK6hfJawXKZ0euQz8qosEff4q6HpI/KUrNAy5kXp3zvkaVth39yW/feu
kWdlhcrey99lXiZPYIWcY9tTZ5zjfFYQX42573qK81lhTL7tCfXjnM8KhZNU
A18c4HxWeNND/fyhLM5nherXY7UX7uR8Vmi+rLvQdyvns0alVsTPXimczxqG
C0wPvFvD+azRedK2fXnxnM8a+n2zO8XHcj5r1AwTfRTP53zWeD95Z7j+LM5n
jT2rFi5tiOZ81pjy+r/xpRM4nzXKfXcabB/N+ayhfObQ86mhnM8Gq/RfZLiL
OZ8NAk3brdQK5Hw26N34KeerN+ezwblKeb9r4Hw2cJIqt+x25Hw2iF+xO2KJ
NeezQbPNi/ARppzPBg9SFF0dhnI+G6hUHk7U1uN8NrAYM/ldc1/OZ4se7bQc
KzQ5ny3ueVrtKunK+Wyh/NXM5Jgq57PF3Jp5jWnKnM8WWT2i+65u+UT5bFFX
G3547s9PlM8W+3ZlXI769ony2SJj/eQ5YZ8+UT5bHBzR+Ezy7hPls8WlzbO6
BL8iT8kOD3c26gjKydO2w/jZGcMEZeRZ2eFuwhT/4NvkCezglzJ6nbSUvEg7
7AyP6jb6Euezw/oT0e+jz3I+O/zt5m60OJ/z2SE/8/TX9cc4nx0+Nq4N2neA
89kh5s/MsMtZnM8eR852tXq9k/PZo63jn3fK2zifPWxHXU8y2sj57BFY+NVZ
msT57KEzv7Jr/CrOZ4/9xu21T8dxPntUHjsy/ctCzmePyR30jYzmcD57FDjs
CZ88nfPZ46+FZNCxSZzPAYUZ8nWN4zifAx7cP5vvHc75HLBg97JjaQrO54BU
vx0p30SczwF3A2tmBgVyPgcEj/KLPO7D+RygbDE/vrc753PAhgVmlSuGcz4H
VBX2Sm2w5XwOEFqUnJxiwfkc4VtUIqw25nyOuHgnJT7agPM5ortVyrh6Hc7n
iETtgcrL+nI+R8ypWTm/Zy/O54inw5XKj3TjfI44eKjAIbAz53PE1rLrx+ra
cz5HTLdyEWYocT5HdNHuZi5s/kj5nHAzyXB8xx8fKZ8TNjmPb1Na+5HyOSFq
amK/pE8fKZ8TFrwMuSGv+kj5nHC/aMJAo9fkxTlhVuYoc+Xn5KU5oaPkfPc3
j8nLdYJ2Tct/1++Td8sJp/es2Hr6FnlVrd/f3DP+cCnnG46Iqxni/Zc533Ac
rj4w/9B5zjccVUvfvc8v4HzDUX10TH5pLucbjgvT+zdUHOV8w3ExTuVsm4Oc
bzjMQ5v6GO3lfMMh7X9p6IhMzjccXzb2bkzZwfmGY3ivven3t3A+Z0SuVzLS
3sj5nDEq6lhuVDLnc4beisGBRQmczxmbza+q6sRzPmesH/Lq9+qlnM8Zqxef
dGhcyPmcsSFtStmMuZzPGZdtDV98m8n5nKEtrpu0aCrnc8bxYUVJXSZxPheE
uS5Q7B/P+Vxw2bruVUAE53PBiQ+fbRpHcj4XtBndf+oROedzQeHFgduixZzP
BdtFy69bBnM+F/RYVKShHMD5XJCY55H43JvzuaBx3bjhF905nwt+H5rgesiF
87lC/9yS7ExHzueKA4tvL9lly/lcMSd//It9lpzPFfF2bo8KTTmfK7Y8C5r3
yIjzucJx2cRHvww4X6uvLm5jNIjzuaJiaqnauIGczxXnUqJUc/pyPlcYzLzW
sb435wOsO03s59+THq8GbBh7UnqoG+cFchJUSnp1oecbAL1Sj8QmqXJ+IPbw
qw1qKuQBiGtzpcvWtnw8QJ//olVM/lb/80IBkxXP195srqbjAybObH9sTmP1
Py8GkBtcjTNqqKbjBZ66f+j+8Vv1Py8JOLjaMCbvC3lpgKTcIj/xE3k5QJDn
tg+TPpCXC0jbVPaXviOvCNBcuHxCQCV5t4DawGd3Ba/IKwf05MOnhj4nrwqt
5/dvAmeWk1cPZBS0LNv8mDwlN/j326t9pYw8NTfc/a9Sv+UeedpumOp6NNf9
DnkGbhC0//xo003yrNygjpgdtdfIgxs2z1TuGVpCnsANP5KDgm9f4f7ccLTt
91GBl7g/N9SfXyYov8D9ucHTdvawmee4PzcMmGXbVfMM9+eGl1312lw9zf25
oTxwaY9l+dxf6+v3WCnyy+X+3GDWoLjX/wT315rHq+uOP0e5Pzf0633o0qfD
3J8bdngNEL87yP25wWe5X/in/dyfG2pH/P7WksP9uaPEo6Ff/73cnztuZ77+
7JvF/blj8d2wmGW7uT93LDdvOFuyi/tzxz4LvcdaGdyfO+7Jg+7NS+f+3GHm
96DgzXbur9X7r2HnqDTuzx0TO9UmV27l/tzR1ej9ljlbuD93nLxeW6KZyv25
Y+yD7iZXNnF/7niT7PJwyUbuzx27T4y47ZXC/bnjwiSHwX03cH/u8B6/s7pl
HffnjknP7Yd+Seb+3PFy75Evn5K4P3fI7JP9f67l/tyhflbh120t9+eBCd2W
Ndqu4f48kP06ckJ0IvfngSsHR+w8ksD9eSCoJP1Iy2ruzwMRC8KyRq7m/jyw
/++5taWruD8PrNx6M8ZtFffnAad1iVHXV3J/HrATvJ87eiX35wHhmKuHlFdy
fx5wSfmucSqe+/OAUoXNubnx3J8HRmc4nvCK5/48sGRu9l+9eO7PA/Pnt89T
j+f+PKAxpOJpR/ZueSAqfl9cd/bKPXB2wMUTQ9mras3bf9HCIPbqPfBBoPN+
OXtKnlg07K1yCXtqnhD/qXneeyX354lpN0Ni5/PxGnhi3sI+39/z8Vp54vp/
rv6Rq7g/T6zPOpRU///9eeJxhn3p+tXcnycubzvZ3ol/H5GeOLjosbghgfvz
hHyE6PyFRO7PEzZLrgZu5d9vkie2TS/qtnQt9+eJJrWr3efyXnI84bXOe9Ti
ZO7PE/pbDzSnrOP+PBHi4dl8aj3354n3VuGRnzZwf544l27ua8Z7rvLEmZCq
Q8s3cX+eGP5wR/q7zdyfF2ZGjB6s2ML9eeHIL/OQp1u5Py9ULm5rPIX/fzPw
wvus0+e77OD+vPCtn0HPi+ncnxc+bNR0iMvg/rxw56yrXUgm9+cFnUihtuUe
7s8LtqveVetlc39eyPZYnzuI/77EeWGTyr046/3cnxf0V/YbJT3I/Xnh8r1n
wasOc39eiB03MbL0KPfnhTHDOh/U+v+/f144t7v94IW53J8XFhavfv0pn/vz
QphdfvXUAu7PC1KfbB+ls9yfF3Kbwtpnnef+vDFF+6WJrIj7827990vjmjb/
vdf2hmXjy4rPV7k/bxhmai57cI3788a+3bEnS29yf97ImPQw9vYd7s8baQuK
v765z/154/Hsr+qdH3F/3ggZVv3O/Qn3542S4/axa59xf97Ilypev33J/Xlj
5LV8reBK7s8bu3qfHHbjHffnjV+XdhvKqrk/b4RdvqVZX8P9eUN557TmzFru
zxsuU069Gf2d+/OG/+eS/8wauT9v/E46VdHtN/fnjWWz13dQVuLzFx+03xIs
VWnH5y8+kBR+eNCnI5+/+GBuAhKhxucvPrBPN182rxufv/jgZMKqKxd78vmL
D65UK4dqa/P5iw/ipof7x/cnL9QHmz+6Zirp8fmZD3YpvMetMyAvxgcrapXT
hxnz+ZoP9pn+Fb00Iy/JB1avT27ItObzNx84Wa8Lm+1AXo4Pnp7/finUhc/n
fCBf41Ii9CCvyAeDhhbMCvXl8zsflOfuuRsTSF65DyzfWr3bJeLzPR980dxy
9oWcvHof7JF/GDEsjPvzRcocl5vrxnJ/vpjQfnfPtlHcny/ezOziuprPvw18
sUVlrmhADPfni7DmS7LS+dyfL9rF3RYvj+X+fHGudFJIcDz354vEnmFy0zXc
ny+OXR47deAG7s8Xf8XGO/T4/UecLwwWjfpgl879+eK1Qcqo0Xu4P19YJIf+
3baf+/PFXFunJ2+Pcn++iOt44ot7Pvfni6QQY//cs9yfL9zKutbZ8Puvcl+s
v134+cY17q81r+pCz1l3uT9fmL/d0mL8mPvzg16oQKfxOffnh+Aut3Ifv+H+
/LAl1Pli6Ufuzw++0vN+N79xf344WRE+4nUj9+eH5ceMGlWV+P2yHyzEA428
OtD74VA/+HtZ/Nyozu+f/XDsm39kvSa9P47xw50iQWxkf34/7Ydi3S7eNfrk
Jflh8mZFcbwJv7/2w4jcb3/NrMnL8cNH55S/n534/bYfOuhVXb/gQV6RH3qs
Sp2wJ4Dff/sh/YFj+TYxeeV+re93JhrvGcnvx/1wXJA99sI48ur9EPN52srP
0Xz9wB8uM4ZvN5tNnpo/lLXn74tfzNcT/GG3b0VuTTx5Bv7QH326eGIyX1/w
h6HG2NcNqeTBH80m17tuzeD+/FFwaqgsYB/354/O43PP9DjO/flDd8dGj88F
3J8/spdU/Xj6/9eb/LHl29Wnz25wf62vd9Cl4WsZ9+ePJeZSQe8X3J8/gmra
VYVUcX/+2GyCa7u+cn/+0DKvbVRq4v78UTWsYcmctnT9rtwfJWEGYS2d+Xqf
P1KUROnbNOl6Xr0/lkY5u/kM5Ot/ARjTZm+IqiFd31MLwE3F8LKXlnw9MAAm
Bkdvlg4nzyAAT0XpKPbm64MB+Nsm0+6hkDwEIGGb36mfI/h6YQAai3Uum04g
LzQA+quzIxZM5+uHAfhuF7D1vwXkxQSgbsPyaL94vt4ZgPe5xyrvrCMvKQAy
S7O2UWl8/TMAH3tK7/bMJi8nAPcqpwQ/OsrXQwPQ7kDh6gOF5BW15mszd0lK
MV8fDUBKn4c2yXe5vwBsP9+Sn/6U+wvAJFlP5aJ33F+r98tc72ct9yfA1qnj
tdx/c38COA07/TGzA1/PF+DqLMMMDQ26/m8gwLjhuXbbB/D1fQG8xJ7nrI3o
fgAE0BMVm7+x4ev9AuQe6rF9rxt5oQJonVBpWRTI9ycEsNo2PTwylLwYAT4s
63ll/AS+XyFAUFye2byZ5CUJ8Dhd5cDOJXz/QgD5y0KrJ4nk5QjQMXjOQ4Mt
fD9DgJltn6xP3ENeUesb8r4LJisd4/sbAmjcfx+19ix55QJYzj203uga3+8Q
YOgSjzcvHpJX33r8sUOi9r7m+x+BOORcqrfsC3lqgVh/bE3vmc3cXyBu/7nv
P6cj3d8zCERySkNRsibf/wvEXnXv2DN6dH8QgTgzVm11sxnd7xMEQn418ZXQ
me4Hhgbiw/mfa8/48/3CQJwamrDBXkFeTCBOO034dmMCeXGBmLT2xMmZMeQl
BWJx14QnJsv4/mIglg/5Hfl7HXk5gVi5S3tsRTp5ua0/z3t7+8lB8ooC8VZr
xNF3BXw/MhDPGqd16FBKXnkgsv90ezGc76dXBeKmzMBq9Rvy6gMRlJfcpeob
3w8NQr5kwIxQJfo8gVoQOrbbH/6aP2+gHYQ7OvXPl/SnzyMYBKFyV9EXUxP+
fEEQhne7sfW7I33+AEE4mHHp2R0/8gRBWKQtunBeQV5oEFS/D/C4NJE/3xAE
Z//iqeVzyYsJQtObx24qq8iLC8Ji+7eXfVLJSwpC2sxZ33dm8+chgtA8Telp
xzzycoKA6+3nJVwhL7f19R7V3elXRl5REOr2mr+7WsmfnwjCiu6651fUkVce
hDahXYcZt6ml/oKwbfaFVwNUa6m/IMR/82js172W+guGgcB9/mDtWuovGGuj
FGPsdWupv2Ds26SbLzUkzyAYifE2c5ZYkGcVjIVhQ7OOOZCHYBgeWYMaN/IE
wcibXh1k5U9eaDBOd71zN15EXmQwhBMvFFeMIC8mGN0vDTfzGUdeXDDqnpR2
K4gmLykYFi+eTraaTV5aMCynf3YpXExeTjB8s2PW+a0kLzcYS1VejnibTF5R
MEJT0/YmbiHvVuvPS7rOcNhFXnkwolflnK3fx/0FQ9mhKLHgOPfX+npnzj5b
Xcj9CTEj/PvJMZfp8SpCeNRf6uZ9k/sUIu/i/B/WD+n5GkKcj580wfQF9yvE
4SWvwy2ryNMRYn6E0Vt85b6FUA9f8yO0kTwTIXboeW5d0uYb9d/qPdpSeqjT
t3+egxCn+lxIeKvxjX4fQqR0q3s2pP+3f563EE6iiZfnGHyj348QG38EOd8x
I08sRPSGx4EWDuSFCrHBdGhDhjt5EUIcGDnZureAvEghDAcUqW2XkjdFiMGN
vkuHjCYvRgiD9zrJF6PIWyDEt3ERdmNnkRcnhMvYfku7LiZvVevrCyMnlK4k
L0kI3d6CT4nrydvU+nytJ93laeSlCfHGovtT0yzyMoX4ceqXZ/cj5OUIkTNn
s/jPKfIOCyHMfaryo4i83NY+TUpGN94gr1CI+z0Fo9s/Iq9ICDPNcJX+r8gr
EUJf8FHqWk3eLSGSBM+CptSTVybE835adVkt5JW37sE2HlUd6v55FUKcW/HX
0apHHe1LCL0xkZVr+tX982qEGLo9xe6zQR3tTYiASTKnERZ1/7wmIS7PXfXl
vhN5SiGQ/vc1ROJNnkoIhnUOi3wtJE8tBDt/bzZZMJI8jRA8+zNib99I8rRD
cOTWtPvXZpCnEwLV1Ukn4haRZxCCo7lTvD1WkWcSgmNOxRu6pZBnFYJPkzxT
PuwgzyEEidXbfW/mkIcQSIpnni44QZ53CPqMmf7y+DnyBCFoWWZ7IbeUPHEI
DrlHyi89IC80BDt6bT9Y/oK8iBBYlk4q+P2BvMgQvJo5aZnRd/KmhMB0laHK
uL/kxYSg5IqtT06netpfCMba9/H6rllP+wvBOedQpUDdetpfCCLnzVlw3KSe
9tfa372a4wPs62l/Iei80GHfVg/y0kKw+P39UX2DycsMwdrbQx8cGEFeTgjs
Bh7p4BFJ3uEQLOh8o6VqJnm5Ibj4qyovdQl5hSGYkDRxWHAieUUh0N58aKJG
KnklIbDp3XV8ZSZ5t0LQ0f+j3rnD5JWFoG9ySnZmAXnlIZBPllavLyavIgQW
G5d/S7xHXlUICp+MOb/uOXk1IdhtaR+Y8YG8+hA4nPTeXfCdvKbWvcXfKHyh
9J32J8Kwz7+3dOnynfYngqGXhoOv9nfanwiZDS6ZyYO/0/5ESJ5z5NYLi++0
PxFMvRMu2LuQpyPC1q/f52T4k2cggktLz3p1OXkmIkz51d52zTjyrETImvba
pdsM8hxEaCk/12X3YvIgQsyJA3uGJ5LnLUKvkfktlankCURwNqoesHkPeWIR
do30VxEeIy9UhIjuT3N7nSMvQoRuwalDPlwjL7I1b8PsMcWPyJsiQo+LU8cc
qiQvpjWf44whO7+St6D1eK9F5ab9Ji9OBJXNru13qzbQ/kRYt/FJv9xeDbQ/
Ea4u0vh1d1AD7U+EyyU303+aN9D+RNDf+6SdkUsD7a+1nz9qlhMDyMsRQRBt
p39MQd5hEV6a6z1rE0lerghlTptko2PIKxQhoa9gS2kceUWtx9Oiut1xHXkl
IljlrBxTsIO8WyJgRkwNDpBXJkKj+wrHh6fIKxfBc31EwKxi8ipE+OB3ckDf
B+RViWBQ1SfvzivyalrzCu07J38mr751Tx+yBsmayWsSYemiut+Gqj9of2JI
kbelY+8ftD8x3O/Orv2m/4P2J0Za/7OqVZY/aH9iJM1TrXyLH7Q/MRwXvpj/
JYg8HTEOdzl+u20YeQZinApveKUbTZ6JGGVP+h0LWECelRivB6Y4xq0mz0GM
B6oFyy6mkgcxvLfVrVDNJs9bjO516Qg/SZ5AjKOj1E+fLyJPLEaWTVrVkLvk
hYpx5dOaO+kvyIsQY0aj8bR+NeRFinH6ycXinF/kTREjQmXlfSfVn7Q/MT7U
5m161vsn7U+MST9WdFpl8JP2J8aEUbo2TjY/aX9iJPie7tHs8ZP2J4Zf4eQ9
V0XkbRIjNnbkm+1jyEsT46FF9sOFM8jLFMPZbMScCUvJyxHDLjm5eMQ68g6L
0UXT79KIneTlitHkuHHyhMPkFYph0WvSxYVnySsS453i2oXtN8grEUPLd+/E
q+Xk3RJjVu7Xgl8fyCsTo7Ym5YRjI3nlYqwumiFc2aGR9idGZnT05qe9Gml/
YmzaPHKxo0Ej7U+MejfNDnttGml/Yjy9H2nVx6uR9idG+29aStsl5ClJ8CXl
S7T+ePJUJLj4JntOYQx5ahJY+9X3DV1BnoYEY4PXhilvIk9bgqhsLYeCPeTp
SNBG3e3IvJPkGUjQISK7wO0yeSYSPJz1PLTXA/KsJFinvWR9w2vyHCRQaPVU
vPpGHiSY1sfwZFmbJtqfBP33O6c/6N5E+5PgSL/bPZ/rNtH+JDBJF/SptWii
/UmgrWp8SN29ifYnwe+me1ftRORFSlB1NDMqeix5UyS4pvIj5cAs8mIkuDzb
AHXLyVsggU9D3EyvTeTFSWCkHKSflUXeKgm2J92Vdc4jL0mC2vfoEFtM3iYJ
Zl17bNX8kLw0CT5ZXny6/B15mRLYzdL91fMHeTkS7Ok8YMMJlV+0Pwlsc+9s
V/T+RfuT4IOrt1anob9ofxLs37VBpcT+F+1PAtHNk+OS/H7R/iRYfebgsLAR
5N2SYLx8+lj7aPLKJNCaVfu3/2LyyiWYlNernXoyeRUSqKRemdIxg7wqCR75
37frcoy8GgnaF/UY16+IvPrW39dKcY3NffKaJHh8RX4/tJI8JSmqLJ53Tagn
T0WKTOUte4vaNdP+pFjy0nKDcq9m2l/r9zcVt4VDmml/UswyzBmx376Z9ieF
zq4TNp38m2l/Uvh06TRq7kjyTKRYHmd7s2YKeVZSdB90Km5qLHkOUswxVVrY
uJ681r/OTc9X5CXvJs9bii4j9w8blkueQIr4gluVj4vJE0tRUO5zf81j8kKl
WBwV9cP3A3kRUvwunh3c/Rd5kVJM/3Gw/E3n37Q/KY7uwMai/r9pf1JkPxs7
d5/Zb9qfFDuktiu2uf2m/UkR3f2//E3i37Q/KWKnKzqnTSAvSYpTWlfj9s8j
b5MUxl8GaFxOJC9NijuN4Rff7SAvU4pyxZzlGkfJy2l9vI1faEAReYelmHGw
AMkPyMuVwuLMNpvyt+QVSlHokG9t9pO8IikeFd1zXK/aQvtrPd5t2Z5NfVto
f1IoH6gImmraQvuToj7KWPYJLbQ/KY7c0JXHiFtof1KcMJIHtY8kr6rVc5ba
755PXo0ULb93dPdZS169FAe27H78Yyd5TVKMVzxYcfw4eUoyKGVs0Jx9hTwV
GUQXrBPcHpOnJoNuo9oTrWryNGT4Hh7W5lczedoyFJaOVnqn/of2J4Nzvsf9
ct0/tD8ZVnuaznhi/Yf2J0OLlmN5hc8f2p8M033ndawf8Yf2J0ON96cm9Wnk
QYYFDzYcsF5GnrcM21/KNcZvJk8gw5Glg6127iNPLMPQx2XtKs6QFyrD7iaL
eJM75EXIkPdG+cjy1+RFylA0ou2iyu/kTZFh5vOn1QEd/9L+ZBiSYNZwoe9f
2p8M9qpbtzmZ/aX9yfArLv3uJfe/tD8Zjs64mBoi+0v7a318VkzVx0nkbZLh
VC/d88lLyEuTofLdIE3HFPIyZQi2uFX9NZu8HBnmdwy3PVZA3mEZ9oq6/5h3
i7xcGfaf7q7vX0FeoQzjE2LPDv5OXpEMO8T5I9u3U8K//cmgYT8t8XcXJfzb
nwwL70WOb+ythH/7kyE2U/Njo64S/u1PhmnFH3v/MVbCv/3J0O5d8KcOtuRV
yaBuvH9ML5BXI0N7K+F8Q3/y6mXYqJRh4iYhr0mG+m8Vi8LCyVOSQ5o7Zlxs
FHkqcqhbjq3ImkWemhxX1/evvb2YPA05EjWvrf+9ijzt1p8brD9nlkKejhxG
1mkxE3eQZyDHoqPtT2btJc9EDt+mmtlvj5FnJUdSWESh4RnyHORw+T1pcUwx
eZDjUpHa2Ut3yPOWw1vsOatnOXkCOTQ6t98V/YY8sRwFFU4upZ/JC5XDIOKO
YEgjeRFynNm+vXRt2zb/vEg5jLXnHfqu1uafN0WOMbctG8b0bvPPi5HDqV3q
7jLdNv+8BXLYy8OO+Jm0+efFyaGZ4aFZbEveKjm8Kn4+cncjL0mOCd56NVcD
yNskR0LncZJAGXlpcsROE3UujyAvU46fe+K6TIomL0eO9Mtz5C1zyDssh+qF
E+9S48jLleN04OE8y7XkFcpxt/JhUVkqeUVyVG/dqLIgk7wSOXJ1PZfrHSLv
lhwrLrqa38snr0yOJ8ZlasuLyCuX40qSR0/7m+RVtB7/+NvudY/Iq2rdT1z2
5uMV5NW0Ht+n+vYxn8irlyPn+YuNDj/Ia5KjIWeRXbs2bWl/CnQ7+OLrg85t
aX8K3HbrXLC3V1vanwJ/89smLdZtS/tTwMiocKLcpC3tT4EhyX18bO3I01Hg
aIKqgbY7eQYKPJ4xWkkpkDwTBeZZ1dz/KCfPSoGVPnO3lI8lz0EBSfoZv1tT
yYMCVxOmvL88nzxvBaLP2ESfX0GeQIFt+qfunV1HnliBUV9XaFxIIy9UgemR
xmbF2eRFtB7vB9OBd46RF6nAvTKVV8/OkDdFAeEC3cmfr5IXo0C1ypuzbe+T
t0CB4Pl77/Z9Tl6cAn1WFmTavydvlQIB68cYhdaRl6RAYcqziUtayNukwHx1
uWRvR2XanwLGLU0f72ko0/5aj7/wlYHSQGXanwIJtVrKVkbKtD8F9m84tHCS
jTLtTwGlUxsTskBeoQKj0y4MeR1AXpECJrE9xXpy8koUGJ85rf3EseTdUiBV
L93h2FTyyhS43xzx8dd88soV2PxuTg//ePIqFMjySzicvp68KgUqzRxz67aT
V9O6DxM9XUEOefUKdBLcrN1/grwmBTa1y++nep48pVCo6Yh3TbmmjP8Bw2BW
jA==
           "]]}}, {
         {RGBColor[
          0.5477407734491414, 0.6781411651751702, 0.9198755683649779], 
          PointSize[0.003666666666666667], Thickness[0.008]}, 
         {RGBColor[0.87058837853668, 0.6048248459110492, 0.4922838688297661], 
          PointSize[0.003666666666666667], Thickness[0.008]}, 
         {RGBColor[
          0.6237160088979669, 0.6119749149773692, 0.3779409263476249], 
          PointSize[0.003666666666666667], Thickness[0.008]}, 
         {RGBColor[0.702, 0.5836838434727971, 0.8154690608716958], PointSize[
          0.003666666666666667], Thickness[0.008]}}, {
         {RGBColor[
          0.5477407734491414, 0.6781411651751702, 0.9198755683649779], 
          PointSize[0.003666666666666667], Thickness[0.008]}, 
         {RGBColor[0.87058837853668, 0.6048248459110492, 0.4922838688297661], 
          PointSize[0.003666666666666667], Thickness[0.008]}, 
         {RGBColor[
          0.6237160088979669, 0.6119749149773692, 0.3779409263476249], 
          PointSize[0.003666666666666667], Thickness[0.008]}, 
         {RGBColor[0.702, 0.5836838434727971, 0.8154690608716958], PointSize[
          0.003666666666666667], Thickness[
          0.008]}, {}, {}, {}, {}, {}, {}, {}, {}, {}, {}, {}, {}, {}}, {
         {RGBColor[
          0.5477407734491414, 0.6781411651751702, 0.9198755683649779], 
          PointSize[0.003666666666666667], Thickness[0.008]}, 
         {RGBColor[0.87058837853668, 0.6048248459110492, 0.4922838688297661], 
          PointSize[0.003666666666666667], Thickness[0.008]}, 
         {RGBColor[
          0.6237160088979669, 0.6119749149773692, 0.3779409263476249], 
          PointSize[0.003666666666666667], Thickness[0.008]}, 
         {RGBColor[0.702, 0.5836838434727971, 0.8154690608716958], PointSize[
          0.003666666666666667], Thickness[
          0.008]}, {}, {}, {}, {}, {}, {}, {}, {}, {}, {}, {}, {}, {}}}, {{}, \
{}}},
      AspectRatio->NCache[GoldenRatio^(-1), 0.6180339887498948],
      Axes->{True, True},
      AxesLabel->{None, None},
      AxesOrigin->{0, -1.1512925464970227`},
      DisplayFunction->Identity,
      Frame->{{True, False}, {True, False}},
      FrameLabel->{{
         FormBox[
          StyleBox[
          "\"\\!\\(\\*SubscriptBox[\\(IC\\), \\(50\\)]\\) (nM)\"", 16, 
           FontFamily -> "Arial", StripOnInput -> False], TraditionalForm], 
         None}, {
         FormBox[
          StyleBox[
          "\"\\!\\(\\*StyleBox[\\\"d\\\",FontSlant->\\\"Italic\\\"]\\) bp \
dsDNA\"", 16, FontFamily -> "Arial", StripOnInput -> False], TraditionalForm],
          None}},
      FrameStyle->Directive[16, FontColor -> GrayLevel[0]],
      FrameTicks->{{{{-2.3025850929940455`, 
           FormBox[
           "\"\\!\\(\\*TagBox[SuperscriptBox[\\\"10\\\", RowBox[{\\\"-\\\", \
\\\"1\\\"}]],DisplayForm]\\)\"", TraditionalForm], {0.02, 0}, {}}, {0., 
           FormBox[
           "\"\\!\\(\\*SuperscriptBox[\\(10\\), \\(0\\)]\\)\"", 
            TraditionalForm], {0.02, 0}, {}}, {2.302585092994046, 
           FormBox[
           "\"\\!\\(\\*SuperscriptBox[\\(10\\), \\(1\\)]\\)\"", 
            TraditionalForm], {0.02, 0}, {}}, {4.605170185988092, 
           FormBox[
           "\"\\!\\(\\*SuperscriptBox[\\(10\\), \\(2\\)]\\)\"", 
            TraditionalForm], {0.02, 0}, {}}, {6.907755278982137, 
           FormBox[
           "\"\\!\\(\\*SuperscriptBox[\\(10\\), \\(3\\)]\\)\"", 
            TraditionalForm], {0.02, 0}, {}}, {-1.6094379124341005`, 
           FormBox["\"\"", TraditionalForm], {
           0.01, 0}, {}}, {-1.2039728043259361`, 
           FormBox["\"\"", TraditionalForm], {
           0.01, 0}, {}}, {-0.9162907318741553, 
           FormBox["\"\"", TraditionalForm], {
           0.01, 0}, {}}, {-0.6931471805599457, 
           FormBox["\"\"", TraditionalForm], {
           0.01, 0}, {}}, {-0.5108256237659909, 
           FormBox["\"\"", TraditionalForm], {
           0.01, 0}, {}}, {-0.3566749439387326, 
           FormBox["\"\"", TraditionalForm], {
           0.01, 0}, {}}, {-0.2231435513142104, 
           FormBox["\"\"", TraditionalForm], {
           0.01, 0}, {}}, {-0.10536051565782652`, 
           FormBox["\"\"", TraditionalForm], {0.01, 0}, {}}, {
          0.6931471805599452, 
           FormBox["\"\"", TraditionalForm], {0.01, 0}, {}}, {
          1.0986122886681096`, 
           FormBox["\"\"", TraditionalForm], {0.01, 0}, {}}, {
          1.3862943611198904`, 
           FormBox["\"\"", TraditionalForm], {0.01, 0}, {}}, {1.6094379124341, 
           FormBox["\"\"", TraditionalForm], {0.01, 0}, {}}, {
          1.7917594692280547`, 
           FormBox["\"\"", TraditionalForm], {0.01, 0}, {}}, {
          1.945910149055313, 
           FormBox["\"\"", TraditionalForm], {0.01, 0}, {}}, {
          2.0794415416798353`, 
           FormBox["\"\"", TraditionalForm], {0.01, 0}, {}}, {
          2.197224577336219, 
           FormBox["\"\"", TraditionalForm], {0.01, 0}, {}}, {
          2.9957322735539913`, 
           FormBox["\"\"", TraditionalForm], {0.01, 0}, {}}, {
          3.4011973816621555`, 
           FormBox["\"\"", TraditionalForm], {0.01, 0}, {}}, {
          3.6888794541139363`, 
           FormBox["\"\"", TraditionalForm], {0.01, 0}, {}}, {
          3.912023005428146, 
           FormBox["\"\"", TraditionalForm], {0.01, 0}, {}}, {4.0943445622221, 
           FormBox["\"\"", TraditionalForm], {0.01, 0}, {}}, {
          4.2484952420493585`, 
           FormBox["\"\"", TraditionalForm], {0.01, 0}, {}}, {
          4.382026634673881, 
           FormBox["\"\"", TraditionalForm], {0.01, 0}, {}}, {
          4.499809670330265, 
           FormBox["\"\"", TraditionalForm], {0.01, 0}, {}}, {
          5.298317366548037, 
           FormBox["\"\"", TraditionalForm], {0.01, 0}, {}}, {
          5.703782474656202, 
           FormBox["\"\"", TraditionalForm], {0.01, 0}, {}}, {
          5.991464547107983, 
           FormBox["\"\"", TraditionalForm], {0.01, 0}, {}}, {
          6.214608098422191, 
           FormBox["\"\"", TraditionalForm], {0.01, 0}, {}}, {
          6.396929655216145, 
           FormBox["\"\"", TraditionalForm], {0.01, 0}, {}}, {
          6.551080335043405, 
           FormBox["\"\"", TraditionalForm], {0.01, 0}, {}}, {
          6.684611727667927, 
           FormBox["\"\"", TraditionalForm], {0.01, 0}, {}}, {
          6.802394763324311, 
           FormBox["\"\"", TraditionalForm], {
           0.01, 0}, {}}}, {{-2.3025850929940455`, 
           FormBox[
           "\"\\!\\(\\*TagBox[SuperscriptBox[\\\"10\\\", RowBox[{\\\"-\\\", \
\\\"1\\\"}]],DisplayForm]\\)\"", TraditionalForm], {0.02, 0}, {}}, {0., 
           FormBox[
           "\"\\!\\(\\*SuperscriptBox[\\(10\\), \\(0\\)]\\)\"", 
            TraditionalForm], {0.02, 0}, {}}, {2.302585092994046, 
           FormBox[
           "\"\\!\\(\\*SuperscriptBox[\\(10\\), \\(1\\)]\\)\"", 
            TraditionalForm], {0.02, 0}, {}}, {4.605170185988092, 
           FormBox[
           "\"\\!\\(\\*SuperscriptBox[\\(10\\), \\(2\\)]\\)\"", 
            TraditionalForm], {0.02, 0}, {}}, {6.907755278982137, 
           FormBox[
           "\"\\!\\(\\*SuperscriptBox[\\(10\\), \\(3\\)]\\)\"", 
            TraditionalForm], {0.02, 0}, {}}, {-1.6094379124341005`, 
           FormBox["\"\"", TraditionalForm], {
           0.01, 0}, {}}, {-1.2039728043259361`, 
           FormBox["\"\"", TraditionalForm], {
           0.01, 0}, {}}, {-0.9162907318741553, 
           FormBox["\"\"", TraditionalForm], {
           0.01, 0}, {}}, {-0.6931471805599457, 
           FormBox["\"\"", TraditionalForm], {
           0.01, 0}, {}}, {-0.5108256237659909, 
           FormBox["\"\"", TraditionalForm], {
           0.01, 0}, {}}, {-0.3566749439387326, 
           FormBox["\"\"", TraditionalForm], {
           0.01, 0}, {}}, {-0.2231435513142104, 
           FormBox["\"\"", TraditionalForm], {
           0.01, 0}, {}}, {-0.10536051565782652`, 
           FormBox["\"\"", TraditionalForm], {0.01, 0}, {}}, {
          0.6931471805599452, 
           FormBox["\"\"", TraditionalForm], {0.01, 0}, {}}, {
          1.0986122886681096`, 
           FormBox["\"\"", TraditionalForm], {0.01, 0}, {}}, {
          1.3862943611198904`, 
           FormBox["\"\"", TraditionalForm], {0.01, 0}, {}}, {1.6094379124341, 
           FormBox["\"\"", TraditionalForm], {0.01, 0}, {}}, {
          1.7917594692280547`, 
           FormBox["\"\"", TraditionalForm], {0.01, 0}, {}}, {
          1.945910149055313, 
           FormBox["\"\"", TraditionalForm], {0.01, 0}, {}}, {
          2.0794415416798353`, 
           FormBox["\"\"", TraditionalForm], {0.01, 0}, {}}, {
          2.197224577336219, 
           FormBox["\"\"", TraditionalForm], {0.01, 0}, {}}, {
          2.9957322735539913`, 
           FormBox["\"\"", TraditionalForm], {0.01, 0}, {}}, {
          3.4011973816621555`, 
           FormBox["\"\"", TraditionalForm], {0.01, 0}, {}}, {
          3.6888794541139363`, 
           FormBox["\"\"", TraditionalForm], {0.01, 0}, {}}, {
          3.912023005428146, 
           FormBox["\"\"", TraditionalForm], {0.01, 0}, {}}, {4.0943445622221, 
           FormBox["\"\"", TraditionalForm], {0.01, 0}, {}}, {
          4.2484952420493585`, 
           FormBox["\"\"", TraditionalForm], {0.01, 0}, {}}, {
          4.382026634673881, 
           FormBox["\"\"", TraditionalForm], {0.01, 0}, {}}, {
          4.499809670330265, 
           FormBox["\"\"", TraditionalForm], {0.01, 0}, {}}, {
          5.298317366548037, 
           FormBox["\"\"", TraditionalForm], {0.01, 0}, {}}, {
          5.703782474656202, 
           FormBox["\"\"", TraditionalForm], {0.01, 0}, {}}, {
          5.991464547107983, 
           FormBox["\"\"", TraditionalForm], {0.01, 0}, {}}, {
          6.214608098422191, 
           FormBox["\"\"", TraditionalForm], {0.01, 0}, {}}, {
          6.396929655216145, 
           FormBox["\"\"", TraditionalForm], {0.01, 0}, {}}, {
          6.551080335043405, 
           FormBox["\"\"", TraditionalForm], {0.01, 0}, {}}, {
          6.684611727667927, 
           FormBox["\"\"", TraditionalForm], {0.01, 0}, {}}, {
          6.802394763324311, 
           FormBox["\"\"", TraditionalForm], {0.01, 0}, {}}}}, {{{0., 
           FormBox["\"  0\"", TraditionalForm], {0.02, 0}, {}}, {20., 
           FormBox["\" 20\"", TraditionalForm], {0.02, 0}, {}}, {40., 
           FormBox["\" 40\"", TraditionalForm], {0.02, 0}, {}}, {60., 
           FormBox["\" 60\"", TraditionalForm], {0.02, 0}, {}}, {80., 
           FormBox["\" 80\"", TraditionalForm], {0.02, 0}, {}}, {100., 
           FormBox["\"100\"", TraditionalForm], {0.02, 0}, {}}, {5., 
           FormBox["\"\"", TraditionalForm], {0.01, 0}, {}}, {10., 
           FormBox["\"\"", TraditionalForm], {0.01, 0}, {}}, {15., 
           FormBox["\"\"", TraditionalForm], {0.01, 0}, {}}, {25., 
           FormBox["\"\"", TraditionalForm], {0.01, 0}, {}}, {30., 
           FormBox["\"\"", TraditionalForm], {0.01, 0}, {}}, {35., 
           FormBox["\"\"", TraditionalForm], {0.01, 0}, {}}, {45., 
           FormBox["\"\"", TraditionalForm], {0.01, 0}, {}}, {50., 
           FormBox["\"\"", TraditionalForm], {0.01, 0}, {}}, {55., 
           FormBox["\"\"", TraditionalForm], {0.01, 0}, {}}, {65., 
           FormBox["\"\"", TraditionalForm], {0.01, 0}, {}}, {70., 
           FormBox["\"\"", TraditionalForm], {0.01, 0}, {}}, {75., 
           FormBox["\"\"", TraditionalForm], {0.01, 0}, {}}, {85., 
           FormBox["\"\"", TraditionalForm], {0.01, 0}, {}}, {90., 
           FormBox["\"\"", TraditionalForm], {0.01, 0}, {}}, {95., 
           FormBox["\"\"", TraditionalForm], {0.01, 0}, {}}}, {{0., 
           FormBox["\"  0\"", TraditionalForm], {0.02, 0}, {}}, {20., 
           FormBox["\" 20\"", TraditionalForm], {0.02, 0}, {}}, {40., 
           FormBox["\" 40\"", TraditionalForm], {0.02, 0}, {}}, {60., 
           FormBox["\" 60\"", TraditionalForm], {0.02, 0}, {}}, {80., 
           FormBox["\" 80\"", TraditionalForm], {0.02, 0}, {}}, {100., 
           FormBox["\"100\"", TraditionalForm], {0.02, 0}, {}}, {5., 
           FormBox["\"\"", TraditionalForm], {0.01, 0}, {}}, {10., 
           FormBox["\"\"", TraditionalForm], {0.01, 0}, {}}, {15., 
           FormBox["\"\"", TraditionalForm], {0.01, 0}, {}}, {25., 
           FormBox["\"\"", TraditionalForm], {0.01, 0}, {}}, {30., 
           FormBox["\"\"", TraditionalForm], {0.01, 0}, {}}, {35., 
           FormBox["\"\"", TraditionalForm], {0.01, 0}, {}}, {45., 
           FormBox["\"\"", TraditionalForm], {0.01, 0}, {}}, {50., 
           FormBox["\"\"", TraditionalForm], {0.01, 0}, {}}, {55., 
           FormBox["\"\"", TraditionalForm], {0.01, 0}, {}}, {65., 
           FormBox["\"\"", TraditionalForm], {0.01, 0}, {}}, {70., 
           FormBox["\"\"", TraditionalForm], {0.01, 0}, {}}, {75., 
           FormBox["\"\"", TraditionalForm], {0.01, 0}, {}}, {85., 
           FormBox["\"\"", TraditionalForm], {0.01, 0}, {}}, {90., 
           FormBox["\"\"", TraditionalForm], {0.01, 0}, {}}, {95., 
           FormBox["\"\"", TraditionalForm], {0.01, 0}, {}}}}},
      GridLines->{None, None},
      GridLinesStyle->Directive[
        GrayLevel[0.5, 0.4]],
      ImageSize->Medium,
      Method->{
       "OptimizePlotMarkers" -> True, 
        "CoordinatesToolOptions" -> {"DisplayFunction" -> ({
            (Identity[#]& )[
             Part[#, 1]], 
            (Exp[#]& )[
             Part[#, 2]]}& ), "CopiedValueFunction" -> ({
            (Identity[#]& )[
             Part[#, 1]], 
            (Exp[#]& )[
             Part[#, 2]]}& )}},
      PlotRange->{{-2, 103}, {-1.1512925464970227`, 4.835428695287496}},
      PlotRangeClipping->True,
      PlotRangePadding->{{0, 0}, {0, 0}},
      Ticks->{Automatic, 
        Charting`ScaledTicks[{Log, Exp}]}]}
   },
   AutoDelete->False,
   GridBoxAlignment->{"Rows" -> {{Top}}},
   GridBoxItemSize->{"Columns" -> {{Automatic}}, "Rows" -> {{Automatic}}},
   GridBoxSpacings->{"Columns" -> {{2}}}],
  "Grid"]], "Output",
 CellChangeTimes->{{3.7655924589512396`*^9, 3.7655925004501886`*^9}, 
   3.765674925636627*^9, 3.7656760606168313`*^9, {3.7656761084519*^9, 
   3.7656762158312235`*^9}, 3.7656765321791153`*^9, 3.7674699670562935`*^9, 
   3.767470062802046*^9, {3.7674707144424057`*^9, 3.767470717398567*^9}, {
   3.7674707525563116`*^9, 3.7674707604760723`*^9}, 3.7674708014544015`*^9, {
   3.7674708476496363`*^9, 3.7674708765352774`*^9}, {3.76747208948629*^9, 
   3.7674721039621935`*^9}, {3.7674727170845013`*^9, 3.767472723137985*^9}, {
   3.767472801077721*^9, 3.767472823312771*^9}, 3.76747357420286*^9, 
   3.7674736262801914`*^9, 3.776196731883133*^9},
 CellLabel->"Out[55]=",ExpressionUUID->"02e52285-e4ef-491f-b79b-e896832f9ba4"]
}, Open  ]]
}, Closed]],

Cell[CellGroupData[{

Cell["Figure 3: Behavior of a General diFab and triFab", "Subsection",
 CellChangeTimes->{{3.7655134863786273`*^9, 3.765513487425065*^9}, {
  3.7655707437207117`*^9, 3.765570744577344*^9}, {3.7655929153851995`*^9, 
  3.765592919773247*^9}, {3.7655939678669815`*^9, 3.7655939857776546`*^9}, {
  3.7655945837152023`*^9, 3.765594613334858*^9}, {3.7655949969164944`*^9, 
  3.7655950071939907`*^9}, {3.7655955482448397`*^9, 3.765595551532142*^9}, {
  3.765596048485489*^9, 3.765596049461306*^9}, {3.765679793150028*^9, 
  3.7656797988361635`*^9}},ExpressionUUID->"c3481e7c-d056-4bed-9e22-\
c2801c6ed1bb"],

Cell[TextData[{
 "Figure 3 explores the full design space of diFabs and triFabs. The ",
 Cell[BoxData[
  FormBox[
   SubscriptBox["IC", "50"], TraditionalForm]],ExpressionUUID->
  "afffa0e9-1477-46c1-957e-9200f36f9261"],
 "s for triFabs can achieve significantly greater neutralization potencies \
(smaller ",
 Cell[BoxData[
  FormBox[
   SubscriptBox["IC", "50"], TraditionalForm]],ExpressionUUID->
  "ebe69251-a079-4ba9-a241-722d4f1e6436"],
 "s) due to enhanced avidity"
}], "Text",
 CellChangeTimes->{{3.7447820327031364`*^9, 3.7447820596276054`*^9}, {
  3.74478213459096*^9, 3.7447822579024467`*^9}, {3.767470023588853*^9, 
  3.7674700391843863`*^9}, {3.767470075606244*^9, 
  3.7674701174339943`*^9}},ExpressionUUID->"2fd9f73f-6520-4e62-9695-\
d1e3d704c6e6"],

Cell[CellGroupData[{

Cell[BoxData[
 RowBox[{
  RowBox[{"(*", " ", 
   RowBox[{
    RowBox[{"triFabQ", ":", " ", 
     RowBox[{"When", " ", "False"}]}], ",", " ", 
    RowBox[{
     RowBox[{
     "computes", " ", "the", " ", "result", " ", "for", " ", "diFabs"}], ";", 
     " ", 
     RowBox[{"when", " ", "True"}]}], ",", " ", 
    RowBox[{
    "computes", " ", "the", " ", "result", " ", "for", " ", "triFabs"}]}], 
   " ", "*)"}], "\[IndentingNewLine]", 
  RowBox[{
   RowBox[{
    RowBox[{"spectrum", "[", "triFabQ_", "]"}], ":=", 
    RowBox[{"(", "\[IndentingNewLine]", 
     RowBox[{"With", "[", 
      RowBox[{
       RowBox[{"{", 
        RowBox[{"sMax", "=", "31"}], "}"}], ",", "\[IndentingNewLine]", 
       RowBox[{"(*", " ", 
        RowBox[{"Predicted", " ", 
         SubscriptBox["IC", "50"]}], " ", "*)"}], "\[IndentingNewLine]", 
       RowBox[{
        RowBox[{"theory", "=", 
         RowBox[{
          RowBox[{"Join", "[", 
           RowBox[{
            RowBox[{"Flatten", "[", 
             RowBox[{
              RowBox[{"Table", "[", 
               RowBox[{
                RowBox[{"{", 
                 RowBox[{"dsDNA", ",", "ssDNA", ",", 
                  RowBox[{"Log", "[", 
                   RowBox[{"10", ",", 
                    FractionBox["KD1", 
                    RowBox[{"1", "+", 
                    RowBox[{"\[Alpha]", " ", 
                    RowBox[{"n", "[", 
                    RowBox[{"dsDNA", ",", "ssDNA"}], "]"}]}], "+", 
                    RowBox[{"If", "[", 
                    RowBox[{"triFabQ", ",", 
                    SuperscriptBox[
                    RowBox[{"(", 
                    RowBox[{"\[Alpha]", " ", 
                    RowBox[{"n", "[", 
                    RowBox[{"dsDNA", ",", "ssDNA"}], "]"}]}], ")"}], "2"], 
                    ",", "0"}], "]"}]}]]}], "]"}]}], "}"}], ",", 
                RowBox[{"{", 
                 RowBox[{"dsDNA", ",", "1", ",", "121", ",", "1"}], "}"}], 
                ",", 
                RowBox[{"{", 
                 RowBox[{"ssDNA", ",", "6", ",", "sMax", ",", "1"}], "}"}]}], 
               "]"}], ",", "1"}], "]"}], ",", 
            RowBox[{"Flatten", "[", 
             RowBox[{
              RowBox[{"Table", "[", 
               RowBox[{
                RowBox[{"{", 
                 RowBox[{"dsDNA", ",", "ssDNA", ",", 
                  RowBox[{"Log", "[", 
                   RowBox[{"10", ",", 
                    FractionBox["KD1", 
                    RowBox[{"1", "+", 
                    RowBox[{"\[Alpha]", " ", 
                    RowBox[{"n", "[", 
                    RowBox[{"dsDNA", ",", "ssDNA"}], "]"}]}], "+", 
                    RowBox[{"If", "[", 
                    RowBox[{"triFabQ", ",", 
                    SuperscriptBox[
                    RowBox[{"(", 
                    RowBox[{"\[Alpha]", " ", 
                    RowBox[{"n", "[", 
                    RowBox[{"dsDNA", ",", "ssDNA"}], "]"}]}], ")"}], "2"], 
                    ",", "0"}], "]"}]}]]}], "]"}]}], "}"}], ",", 
                RowBox[{"{", 
                 RowBox[{"dsDNA", ",", "1", ",", "121", ",", 
                  FractionBox["1", "10"]}], "}"}], ",", 
                RowBox[{"{", 
                 RowBox[{"ssDNA", ",", 
                  FractionBox["1", "20"], ",", "5", ",", 
                  FractionBox["1", "10"]}], "}"}]}], "]"}], ",", "1"}], "]"}],
             ",", 
            RowBox[{"Flatten", "[", 
             RowBox[{
              RowBox[{"Table", "[", 
               RowBox[{
                RowBox[{"{", 
                 RowBox[{"dsDNA", ",", "ssDNA", ",", 
                  RowBox[{"Log", "[", 
                   RowBox[{"10", ",", 
                    FractionBox["KD1", 
                    RowBox[{"1", "+", 
                    RowBox[{"\[Alpha]", " ", 
                    RowBox[{"n", "[", 
                    RowBox[{"dsDNA", ",", "ssDNA"}], "]"}]}], "+", 
                    RowBox[{"If", "[", 
                    RowBox[{"triFabQ", ",", 
                    SuperscriptBox[
                    RowBox[{"(", 
                    RowBox[{"\[Alpha]", " ", 
                    RowBox[{"n", "[", 
                    RowBox[{"dsDNA", ",", "ssDNA"}], "]"}]}], ")"}], "2"], 
                    ",", "0"}], "]"}]}]]}], "]"}]}], "}"}], ",", 
                RowBox[{"{", 
                 RowBox[{"dsDNA", ",", 
                  FractionBox["1", "10"], ",", "1", ",", 
                  FractionBox["1", "10"]}], "}"}], ",", 
                RowBox[{"{", 
                 RowBox[{"ssDNA", ",", 
                  FractionBox["1", "20"], ",", "sMax", ",", "1"}], "}"}]}], 
               "]"}], ",", "1"}], "]"}]}], "]"}], "/.", "parameters"}]}], ";",
         "\[IndentingNewLine]", 
        RowBox[{"(*", " ", 
         RowBox[{
         "Will", " ", "clip", " ", "all", " ", "data", " ", "points", " ", 
          "to", " ", "a", " ", "consistent", " ", "range", " ", "to", " ", 
          "better", " ", "compare", " ", "across", " ", "diFabs", " ", "and", 
          " ", "triFabs"}], " ", "*)"}], "\[IndentingNewLine]", 
        RowBox[{"minMax", "=", 
         RowBox[{"{", 
          RowBox[{
           RowBox[{"-", "4.4"}], ",", "2."}], "}"}]}], ";", 
        "\[IndentingNewLine]", 
        RowBox[{"theoryRescaled", "=", "theory"}], ";", "\[IndentingNewLine]", 
        RowBox[{
         RowBox[{"theoryRescaled", "[", 
          RowBox[{"[", 
           RowBox[{"All", ",", 
            RowBox[{"-", "1"}]}], "]"}], "]"}], "=", 
         RowBox[{"Rescale", "[", 
          RowBox[{
           RowBox[{"Clip", "[", 
            RowBox[{
             RowBox[{"theoryRescaled", "[", 
              RowBox[{"[", 
               RowBox[{"All", ",", 
                RowBox[{"-", "1"}]}], "]"}], "]"}], ",", "minMax"}], "]"}], 
           ",", "minMax"}], "]"}]}], ";", "\[IndentingNewLine]", 
        RowBox[{"(*", " ", "Plotting", " ", "*)"}], "\[IndentingNewLine]", 
        RowBox[{"leg", "=", 
         RowBox[{"BarLegend", "[", 
          RowBox[{
           RowBox[{"{", 
            RowBox[{
             RowBox[{
              RowBox[{
               RowBox[{"ColorData", "[", "\"\<SunsetColors\>\"", "]"}], "[", 
               RowBox[{"1", "-", 
                RowBox[{"Rescale", "[", 
                 RowBox[{"#", ",", "minMax"}], "]"}]}], "]"}], "&"}], ",", 
             "minMax"}], "}"}], ",", 
           RowBox[{"LegendLayout", "\[Rule]", "\"\<Row\>\""}], ",", 
           RowBox[{"Ticks", "\[Rule]", 
            RowBox[{"{", 
             RowBox[{
              RowBox[{"{", 
               RowBox[{
                RowBox[{"-", "4"}], ",", 
                RowBox[{"Style", "[", 
                 RowBox[{
                 "\"\<\!\(\*SuperscriptBox[\(10\), \(-4\)]\)\>\"", ",", 
                  "15"}], "]"}]}], "}"}], ",", 
              RowBox[{"{", 
               RowBox[{
                RowBox[{"-", "2"}], ",", 
                RowBox[{"Style", "[", 
                 RowBox[{
                 "\"\<\!\(\*SuperscriptBox[\(10\), \(-2\)]\)\>\"", ",", 
                  "15"}], "]"}]}], "}"}], ",", 
              RowBox[{"{", 
               RowBox[{"0", ",", 
                RowBox[{"Style", "[", 
                 RowBox[{
                 "\"\<\!\(\*SuperscriptBox[\(10\), \(0\)]\)\>\"", ",", "15"}],
                  "]"}]}], "}"}], ",", 
              RowBox[{"{", 
               RowBox[{"2", ",", 
                RowBox[{"Style", "[", 
                 RowBox[{
                 "\"\<\!\(\*SuperscriptBox[\(10\), \(2\)]\)\>\"", ",", "15"}],
                  "]"}]}], "}"}]}], "}"}]}]}], "]"}]}], ";", 
        "\[IndentingNewLine]", 
        RowBox[{"ListDensityPlot", "[", 
         RowBox[{"theoryRescaled", ",", 
          RowBox[{"ColorFunction", "\[Rule]", 
           RowBox[{"(", 
            RowBox[{
             RowBox[{
              RowBox[{"ColorData", "[", "\"\<SunsetColors\>\"", "]"}], "[", 
              RowBox[{"1", "-", "#"}], "]"}], "&"}], ")"}]}], ",", 
          RowBox[{"ColorFunctionScaling", "\[Rule]", "False"}], ",", 
          RowBox[{"PlotRange", "\[Rule]", 
           RowBox[{"{", 
            RowBox[{
             RowBox[{"{", 
              RowBox[{"0", ",", "120"}], "}"}], ",", 
             RowBox[{"{", 
              RowBox[{"0", ",", 
               RowBox[{"sMax", "-", "1"}]}], "}"}], ",", "All"}], "}"}]}], 
          ",", 
          RowBox[{"PlotRangePadding", "\[Rule]", "None"}], ",", 
          RowBox[{"FrameTicksStyle", "\[Rule]", "16"}], ",", 
          RowBox[{"FrameLabel", "\[Rule]", "frameLabel3"}], ",", 
          RowBox[{"PlotLabel", "\[Rule]", 
           RowBox[{"Style", "[", 
            RowBox[{
             RowBox[{"If", "[", 
              RowBox[{
              "triFabQ", ",", "\"\<triFab\>\"", ",", "\"\<diFab\>\""}], "]"}],
              ",", "18"}], "]"}]}], ",", 
          RowBox[{"ImageSize", "\[Rule]", "Medium"}], ",", 
          RowBox[{"PlotLegends", "\[Rule]", 
           RowBox[{"Placed", "[", 
            RowBox[{"leg", ",", "Below"}], "]"}]}]}], "]"}]}]}], 
      "\[IndentingNewLine]", "]"}], "\[IndentingNewLine]", ")"}]}], 
   "\[IndentingNewLine]", 
   RowBox[{"Grid", "[", 
    RowBox[{
     RowBox[{"{", 
      RowBox[{"{", 
       RowBox[{
        RowBox[{"spectrum", "[", "False", "]"}], ",", 
        RowBox[{"spectrum", "[", "True", "]"}]}], "}"}], "}"}], ",", 
     RowBox[{"Spacings", "\[Rule]", "3"}]}], "]"}]}]}]], "Input",
 CellChangeTimes->{
  3.7381126102567673`*^9, {3.738112852334462*^9, 3.738112859561266*^9}, {
   3.738114624396509*^9, 3.7381146432544756`*^9}, 3.7381146815607157`*^9, 
   3.73811475862726*^9, {3.738114817703409*^9, 3.7381150049603276`*^9}, {
   3.7381154320074263`*^9, 3.7381154431537123`*^9}, 3.738115591915942*^9, 
   3.738115640782772*^9, 3.7381169415976048`*^9, {3.7381170168393235`*^9, 
   3.7381170337626038`*^9}, 3.738117287443714*^9, {3.738117830224045*^9, 
   3.7381178308865814`*^9}, 3.7381186979139147`*^9, {3.738118788768075*^9, 
   3.7381188143953123`*^9}, {3.738128229046776*^9, 3.7381282541948285`*^9}, {
   3.738380508864532*^9, 3.7383805106061277`*^9}, 3.738381188767008*^9, {
   3.738381253196286*^9, 3.738381317135439*^9}, {3.73838138298604*^9, 
   3.7383814134610124`*^9}, {3.7383922041872883`*^9, 
   3.7383922489375134`*^9}, {3.7383922832395854`*^9, 3.738392373324184*^9}, {
   3.738392405340042*^9, 3.7383924290743403`*^9}, {3.738393392662424*^9, 
   3.7383934150922694`*^9}, {3.741026359576132*^9, 3.7410263684399433`*^9}, {
   3.74102641155861*^9, 3.741026455954176*^9}, {3.7410265006373672`*^9, 
   3.741026501291833*^9}, {3.74102681804022*^9, 3.7410268535231876`*^9}, 
   3.7410341598754435`*^9, {3.765513645905783*^9, 3.7655136524524355`*^9}, {
   3.765513691247117*^9, 3.765513691317518*^9}, {3.765514438173446*^9, 
   3.7655144708406715`*^9}, {3.7655145292135663`*^9, 
   3.7655145296018133`*^9}, {3.765593096545326*^9, 3.765593185317983*^9}, 
   3.765593222432559*^9, {3.7655932872523813`*^9, 3.765593289861644*^9}, {
   3.7655933554952803`*^9, 3.765593407529062*^9}, {3.7655934695903883`*^9, 
   3.7655934934474263`*^9}, {3.7655935238243155`*^9, 3.765593562713187*^9}, {
   3.7655936085175962`*^9, 3.765593634295743*^9}, 3.765593800706191*^9, {
   3.7655940418958387`*^9, 3.7655940649543447`*^9}, {3.765594128508086*^9, 
   3.7655942184698668`*^9}, {3.765594249542316*^9, 3.7655943038526883`*^9}, {
   3.765594340176857*^9, 3.765594402439253*^9}, {3.765594446509376*^9, 
   3.76559450177814*^9}, {3.765594545203866*^9, 3.765594556903236*^9}, {
   3.7655946426629405`*^9, 3.765594667570123*^9}, {3.765594756507456*^9, 
   3.7655947604066067`*^9}, {3.7655950442436275`*^9, 3.76559504660153*^9}, {
   3.7655951036954775`*^9, 3.7655951829063816`*^9}, {3.7655953618761034`*^9, 
   3.7655954021806574`*^9}, {3.7656744947057066`*^9, 
   3.7656744978205614`*^9}, {3.7656746154937673`*^9, 3.765674618325263*^9}, {
   3.765675773945202*^9, 3.7656757775400147`*^9}, {3.765675809603895*^9, 
   3.7656758516835837`*^9}, {3.7656763510803785`*^9, 3.765676378853217*^9}, {
   3.7674709087624025`*^9, 3.767470943964759*^9}, {3.767470996720598*^9, 
   3.7674710361545544`*^9}, {3.7674711928943605`*^9, 3.7674712496793604`*^9}, 
   3.767471350146961*^9, {3.767471389405238*^9, 3.7674714093662796`*^9}, 
   3.7674716853269677`*^9, 3.7674720391401577`*^9, {3.767472856917455*^9, 
   3.7674728571119356`*^9}, {3.767473684976299*^9, 3.767473701464157*^9}, {
   3.7761912198276796`*^9, 3.7761912213838015`*^9}},
 CellLabel->"In[56]:=",ExpressionUUID->"0b1e9de1-1014-4bb8-8b09-b0e697fff5f3"],

Cell[BoxData[
 TagBox[GridBox[{
    {
     TemplateBox[{GraphicsBox[
        GraphicsComplexBox[CompressedData["
1:eJx02sluY8ueqHeKktg3a3FVk1WVVZUnT55EIpFIZKrvT9i+7vvrvh0YsKd+
hXgN+w38FgvYUxvYoz3yZAMaCCAg0DRlsXSoI6OuMhYRP2DvycJ3QvFFgV/9
RQaVv/uf/td/+T+3W63WbN1q/fPz9b/FH1+fb0LOb+F38Hv4A/wR/gR/hr/A
X+Fv8Hf4AD6Ej+Bj+AQ+hc/gc/gCvoSv4Gv4Bv7jD279eL6B38Lv4PfwB/gj
/An+DH+Bv8Lf4O/wAXwIH8HH8Al8Cp/B5/AFfAlfwdfwDZz69H4838Bv4Xfw
e/gD/BH+BH+Gv8Bf4W/wd/gAPoSP4GP4BD6Fz+Bz+AK+hK/ga/gGTn2KH883
8Fv4Hfwe/gB/hD/Bn+Ev8Ff4G/wdPoAP4SP4GD6BT+Ez+By+gC/hK/gavoFT
n7/48XwDv4Xfwe/hD/BH+BP8Gf4Cf4W/wd/hA/gQPoKP4RP4FD6Dz+EL+BK+
gq/hGzj1efMbz7fwO/g9/AH+CH+CP8Nf4K/wN/g7fAAfwkfwMXwCn8Jn8Dl8
AV/CV/A1fAOnPnZ4+xvPd/B7+AP8Ef4Ef4a/wF/hb/B3+AA+hI/gY/gEPoXP
4HP4Ar6Er+Br+AZOfZwLO7z7jed7+AP8Ef4Ef4a/wF/hb/B3+AA+hI/gY/gE
PoXP4HP4Ar6Er+Br+AZOfd7/ePp7yzmxi88P8Ef4E/wZ/gJ/hb/B3+ED+BA+
go/hE/gUPoPP4Qv4Er6Cr+EbOPXxfcPfU86FHT78xvMj/An+DH+Bv8Lf4O/w
AXwIH8HH8Al8Cp/B5/AFfAlfwdfwDZz6+D7u+4a/p5wLO3z8jecn+DP8Bf4K
f4O/wwfwIXwEH8Mn8Cl8Bp/DF/AlfAVfwzdw6uPnKt/Hfd/w95RzYYdPv/H8
DH+Bv8Lf4O/wAXwIH8HH8Al8Cp/B5/AFfAlfwdfwDZz6+DnXz1W+j/u+4e8p
58IOn3/j+QX+Cn+Dv8MH8CF8BB/DJ/ApfAafwxfwJXwFX8M3cOrjvcPPuX6u
8n3c9w1/TzkXdvjyG8+v8Df4O3wAH8JH8DF8Ap/CZ/A5fAFfwlfwNXwDpz7e
A713+DnXz1W+j/u+4e8p58IOX3/j+Q3+Dh/Ah/ARfAyfwKfwGXwOX8CX8BV8
Dd/AqY/3cu+B3jv8nOvnKt/Hfd/w95RzYYdvv/H8Dh/Ah/ARfAyfwKfwGXwO
X8CX8BV8Dd/AqY/fk3gv9x7ovcPPuX6u8n3c9w1/TzkXdvj+G88D+BA+go/h
E/gUPoPP4Qv4Er6Cr+EbOPXxeyu/J/Fe7j3Qe4efc/1c5fu47xv+nnIu7HDw
G89D+Ag+hk/gU/gMPocv4Ev4Cr6Gb+DUx+8R/d7K70m8l3sP9N7h51w/V/k+
7vuGv6ecCzsc/sbzCD6GT+BT+Aw+hy/gS/gKvoZv4NTH73X9HtHvrfyexHu5
90DvHX7O9XOV7+O+b/h7yrmww9FvPI/hE/gUPoPP4Qv4Er6Cr+EbOPXxe3a/
1/V7RL+38nsS7+XeA713+DnXz1W+j/u+4e8p58IOx7/xPIFP4TP4HL6AL+Er
+Bq+gVMf/+7h9+x+r+v3iH5v5fck3su9B3rv8HOun6t8H/d9w99TzoUdTn7j
eQqfwefwBXwJX8HX8A2c+vh3KP/u4ffsfq/r94h+b+X3JN7LvQd67/Bzrp+r
fB/3fcPfU86FHU5/43kGn8MX8CV8BV/DN3Dq498F/TuUf/fwe3a/1/V7RL+3
8nsS7+XeA713+DnXz1W+j/u+4e8p58IOZ7/xPIcv4Ev4Cr6Gb+DUx7/T+ndB
/w7l3z38nt3vdf0e0e+t/J7Ee7n3QO8dfs71c5Xv475v+HvKubDD+W88L+BL
+Aq+hm/g1Me/m/t3Wv8u6N+h/LuH37P7va7fI/q9ld+TeC/3Hui9w8+5fq7y
fdz3DX9PORd2uPiN5yV8BV/DN3Dq479j8O/m/p3Wvwv6dyj/7uH37H6v6/eI
fm/l9yTey70Heu/wc66fq3wf933D31POhR0uf+N5BV/DN3Dq478r8d8x+Hdz
/07r3wX9O5R/9/B7dr/X9XtEv7fyexLv5d4DvXf4OdfPVb6P+77h7ynnwg5X
v/G8hm/gP/Jz/rsf/52J/67hPezfbf07oX+X8u8gfu/u97x+r+j3WH5v4j3d
e6H3ED/3+jnL93XfR/y95ZzYxecN/Ef+d/8dlv/ux39n8h727+j+3da/E/p3
Kf8O4vfufs/r94p+j+X3Jt7TvRd6D/Fzr5+zfF/3fcTfW86JXXz+kedv/bs4
/x2W/+7Hf2fiv2vw7+j+3da/E/p3Kf8O4vfufs/r94p+j+X3Jt7TvRd6D/Fz
r5+zfF/3fcTfW86JXcKP5xv4LfwOfg9/gD/Cn+DP8Bf4K/wN/g4fwIfwEXwM
n8Cn8Bl8Dl/Al/AVfA3fwD/6RPpE+kT6RPpE+kT6RPpE+kT6RPpE+kT6RPpE
+kT6RPpE+kT6RPpE+kT6RPpE+kT6RPpE+rT+tR/PN/Bb+B38Hv4Af4Q/wZ/h
L/BX+Bv8HT6AD+Ej+Bg+gU/hM/gcvoAv4Sv4Gr6B0/zQJ9In0ifSJ9In0ifS
J9In0ifSJ9In0ifSJ9In0ifSJ9In0ifSJ9In0ifSJ9In0ifSJ9Kn9a//eL6B
38Lv4PfwB/gj/An+DH+Bv8Lf4O/wAXwIH8HH8Al8Cp/B5/AFfAlfwdfwDZzm
J/Eb+C38Dn4Pf4A/wp/gz/AX+Cv8Df4OH8CH8BF8DJ/Ap/AZfA5fwJfwFXwN
38Bpfv6NH8838Fv4Hfwe/gB/hD/Bn+Ev8Ff4G/wdPoAP4SP4GD6BT+Ez+By+
gC/hK/gavoHT/NAn0ifSJ9In0ifSJ9In0ifSJ9In0ifSJ9In0ifSJ9In0ifS
J9In0ifSJ9In0ifSJ9In0qf1L34838Bv4Xfwe/gD/BH+BH+Gv8Bf4W/wd/gA
PoSP4GP4BD6Fz+Bz+AK+hK/ga/gGTvNDn0ifSJ9In0ifSJ9In0ifSJ9In0if
SJ9In0ifSJ9In0ifSJ9In0ifSJ9In0ifSJ9In0if1r/54/kGfgu/g9/DH+CP
8Cf4M/wF/gp/g7/DB/AhfAQfwyfwKXwGn8MX8CV8BV/DN3CaH/pE+kT6RPpE
+kT6RPpE+kT6RPpE+kT6RPpE+kT6RPpE+kT6RPpE+kT6RPpE+kT6RPpE+rT+
rR/PN/Bb+B38Hv4Af4Q/wZ/hL/BX+Bv8HT6AD+Ej+Bg+gU/hM/gcvoAv4Sv4
Gr6B0/zQJ9In0ifSJ9In0ifSJ9In0ifSJ9In0ifSJ9In0ifSJ9In0ifSJ9In
0ifSJ9In0ifSJ9Kn9W//eL6B38Lv4PfwB/gj/An+DH+Bv8Lf4O/wAXwIH8HH
8Al8Cp/B5/AFfAlfwdfwDZzmhz6RPpE+kT6RPpE+kT6RPpE+kT6RPpE+kT6R
PpE+kT6RPpE+kT6RPpE+kT6RPpE+kT6RPq1/58fzDfwWfge/hz/AH+FP8Gf4
C/wV/gZ/hw/gQ/gIPoZP4FP4DD6HL+BL+Aq+hm/gND/0ifSJ9In0ifSJ9In0
ifSJ9In0ifSJ9In0ifSJ9In0ifSJ9In0ifSJ9In0ifSJ9In0ifRp/bs/nm/g
t/A7+D38Af4If4I/w1/gr/A3+Dt8AB/CR/AxfAKfwmfwOXwBX8JX8DV8A6f5
oU+kT6RPpE+kT6RPpE+kT6RPpE+kT6RPpE+kT6RPpE+kT6RPpE+kT6RPpE+k
T6RPpE+kT+vf+/F8A7+F38Hv4Q/wR/gT/Bn+An+Fv8Hf4QP4ED6Cj+ET+BQ+
g8/hC/gSvoKv4Rs4zQ99In0ifSJ9In0ifSJ9In0ifSJ9In0ifSJ9In0ifSJ9
In0ifSJ9In0ifSJ9In0ifSJ9In1a//6P5xv4LfwOfg9/gD/Cn+DP8Bf4K/wN
/g4fwIfwEXwMn8Cn8Bl8Dl/Al/AVfA3fwGl+6BPpE+kT6RPpE+kT6RPpE+kT
6RPpE+kT6RPpE+kT6RPpE+kT6RPpE+kT6RPpE+kT6RPp0/oPfjzfwG/hd/B7
+AP8Ef4Ef4a/wF/hb/B3+AA+hI/gY/gEPoXP4HP4Ar6Er+Br+AZO80OfSJ9I
n0ifSJ9In0ifSJ9In0ifSJ9In0ifSJ9In0ifSJ9In0ifSJ9In0ifSJ9In0if
SJ/Wf/jj+QZ+C7+D38Mf4I/wJ/gz/AX+Cn+Dv8MH8CF8BB/DJ/ApfAafwxfw
JXwFX8M3cJof+kT6RPpE+kT6RPpE+kT6RPpE+kT6RPpE+kT6RPpE+kT6RPpE
+kT6RPpE+kT6RPpE+kT6tP6jH8838Fv4Hfwe/gB/hD/Bn+Ev8Ff4G/wdPoAP
4SP4GD6BT+Ez+By+gC/hK/gavoHT/NAn0ifSJ9In0ifSJ9In0ifSJ9In0ifS
J9In0ifSJ9In0ifSJ9In0ifSJ9In0ifSJ9In0qf1H/94voHfwu/g9/AH+CP8
Cf4Mf4G/wt/g7/ABfAgfwcfwCXwKn8Hn8AV8CV/B1/ANnOaHPpE+kT6RPpE+
kT6RPpE+kT6RPpE+kT6RPpE+kT6RPpE+kT6RPpE+kT6RPpE+kT6RPpE+rf/k
x/MN/BZ+B7+HP8Af4U/wZ/gL/BX+Bn+HD+BD+Ag+hk/gU/gMPocv4Ev4Cr6G
b+AffQJ9An0CfQJ9An0CfQJ9An0CfQJ9An0CfQJ9An0CfQJ9An0CfQJ9An0C
fQJ9An0CfQJ9An0ifSJ9In0ifSJ9In0ifSJ9In0ifSJ9In0ifSJ9In0ifSJ9
In0ifSJ9In0ifSJ9In0ifSJ9avrU9KnpU9Onpk9Nn5o+NX1q+tT0qelT06em
T02fmj41fWr61PSp6VPTp6ZPTZ+aPjV9avrU9Gn9pz+eb+C38Dv4PfwB/gh/
gj/DX+Cv8Df4O3wAH8JH8DF8Ap/CZ/A5fAFfwlfwNXwDp/cf+gT6BPoE+gT6
BPoE+gT6BPoE+gT6BPoE+gT6BPoE+gT6BPoE+gT6BPoE+gT6BPoE+gT6RPpE
+kT6RPpE+kT6RPpE+kT6RPpE+kT6RPpE+kT6RPpE+kT6RPpE+kT6RPpE+kT6
RPpE+tT0qelT06emT02fmj41fWr61PSp6VPTp6ZPTZ+aPjV9avrU9KnpU9On
pk9Nn5o+NX1q+tT0qenT+pc/nm/gt/A7+D38Af4If4I/w1/gr/A3+Dt8AB/C
R/AxfAKfwmfwOXwBX8JX8DV8A6f3H/oE+gT6BPoE+gT6BPoE+gT6BPoE+gT6
BPoE+gT6BPoE+gT6BPoE+gT6BPoE+gT6BPoE+kT6RPpE+kT6RPpE+kT6RPpE
+kT6RPpE+kT6RPpE+kT6RPpE+kT6RPpE+kT6RPpE+kT6RPrU9KnpU9Onpk9N
n5o+NX1q+tT0qelT06emT02fmj41fWr61PSp6VPTp6ZPTZ+aPjV9avrU9Knp
0/rPfjzfwG/hd/B7+AP8Ef4Ef4a/wF/hb/B3+AA+hI/gY/gEPoXP4HP4Ar6E
r+Br+AZO7z/0CfQJ9An0CfQJ9An0CfQJ9An0CfQJ9An0CfQJ9An0CfQJ9An0
CfQJ9An0CfQJ9An0CfSJ9In0ifSJ9In0ifSJ9In0ifSJ9In0ifSJ9In0ifSJ
9In0ifSJ9In0ifSJ9In0ifSJ9In0qelT06emT02fmj41fWr61PSp6VPTp6ZP
TZ+aPjV9avrU9KnpU9Onpk9Nn5o+NX1q+tT0qelT06f1n/94voHfwu/g9/AH
+CP8Cf4Mf4G/wt/g7/ABfAgfwcfwCXwKn8Hn8AV8CV/B1/ANnN5/6BPoE+gT
6BPoE+gT6BPoE+gT6BPoE+gT6BPoE+gT6BPoE+gT6BPoE+gT6BPoE+gT6BPo
E+kT6RPpE+kT6RPpE+kT6RPpE+kT6RPpE+kT6RPpE+kT6RPpE+kT6RPpE+kT
6RPpE+kT6VPTp6ZPTZ+aPjV9avrU9KnpU9Onpk9Nn5o+NX1q+tT0qelT06em
T02fmj41fWr61PSp6VPTp6ZP67/48XwDv4Xfwe/hD/BH+BP8Gf4Cf4W/wd/h
A/gQPoKP4RP4FD6Dz+EL+BK+gq/hGzi9/9An0CfQJ9An0CfQJ9An0CfQJ9An
0CfQJ9An0CfQJ9An0CfQJ9An0CfQJ9An0CfQJ9An0CfSJ9In0ifSJ9In0ifS
J9In0ifSJ9In0ifSJ9In0ifSJ9In0ifSJ9In0ifSJ9In0ifSJ9Knpk9Nn5o+
NX1q+tT0qelT06emT02fmj41fWr61PSp6VPTp6ZPTZ+aPjV9avrU9KnpU9On
pk9Nn9Z/+eP5Bn4Lv4Pfwx/gj/An+DP8Bf4Kf4O/wwfwIXwEH8Mn8Cl8Bp/D
F/AlfAVfwzdwev+hT6BPoE+gT6BPoE+gT6BPoE+gT6BPoE+gT6BPoE+gT6BP
oE+gT6BPoE+gT6BPoE+gT6BPpE+kT6RPpE+kT6RPpE+kT6RPpE+kT6RPpE+k
T6RPpE+kT6RPpE+kT6RPpE+kT6RPpE+kT02fmj41fWr61PSp6VPTp6ZPTZ+a
PjV9avrU9KnpU9Onpk9Nn5o+NX1q+tT0qelT06emT02fmj6t/+rH8w38Fn4H
v4c/wB/hT/Bn+Av8Ff4Gf4cP4EP4CD6GT+BT+Aw+hy/gS/gKvoZv4PT+Q59A
n0CfQJ9An0CfQJ9An0CfQJ9An0CfQJ9An0CfQJ9An0CfQJ9An0CfQJ9An0Cf
QJ9An0ifSJ9In0ifSJ9In0ifSJ9In0ifSJ9In0ifSJ9In0ifSJ9In0ifSJ9I
n0ifSJ9In0ifSJ+aPjV9avrU9KnpU9Onpk9Nn5o+NX1q+tT0qelT06emT02f
mj41fWr61PSp6VPTp6ZPTZ+aPjV9Wv/1j+cb+C38Dn4Pf4A/wp/gz/AX+Cv8
Df4OH8CH8BF8DJ/Ap/AZfA5fwJfwFXwN38Dp/Yc+gT6BPoE+gT6BPoE+gT6B
PoE+gT6BPoE+gT6BPoE+gT6BPoE+gT6BPoE+gT6BPoE+gT6RPpE+kT6RPpE+
kT6RPpE+kT6RPpE+kT6RPpE+kT6RPpE+kT6RPpE+kT6RPpE+kT6RPpE+NX1q
+tT0qelT06emT02fmj41fWr61PSp6VPTp6ZPTZ+aPjV9avrU9KnpU9Onpk9N
n5o+NX1q+rT+mx/PN/Bb+B38Hv4Af4Q/wZ/hL/BX+Bv8HT6AD+Ej+Bg+gU/h
M/gcvoAv4Sv4Gr6B0/sPfQJ9An0CfQJ9An0CfQJ9An0CfQJ9An0CfQJ9An0C
fQJ9An0CfQJ9An0CfQJ9An0CfQJ9In0ifSJ9In0ifSJ9In0ifSJ9In0ifSJ9
In0ifSJ9In0ifSJ9In0ifSJ9In0ifSJ9In0ifWr61PSp6VPTp6ZPTZ+aPjV9
avrU9KnpU9Onpk9Nn5o+NX1q+tT0qelT06emT02fmj41fWr61PRp/bc/nm/g
t/A7+D38Af4If4I/w1/gr/A3+Dt8AB/CR/AxfAKfwmfwOXwBX8JX8DV8A6f3
H/oE+gT6BPoE+gT6BPoE+gT6BPoE+gT6BPoE+gT6BPoE+gT6BPoE+gT6BPoE
+gT6BPoE+kT6RPpE+kT6RPpE+kT6RPpE+kT6RPpE+kT6RPpE+kT6RPpE+kT6
RPpE+kT6RPpE+kT6RPrU9KnpU9Onpk9Nn5o+NX1q+tT0qelT06emT02fmj41
fWr61PSp6VPTp6ZPTZ+aPjV9avrU9Knp0/rvfjzfwG/hd/B7+AP8Ef4Ef4a/
wF/hb/B3+AA+hI/gY/gEPoXP4HP4Ar6Er+Br+AZO7z/0CfQJ9An0CfQJ9An0
CfQJ9An0CfQJ9An0CfQJ9An0CfQJ9An0CfQJ9An0CfQJ9An0CfSJ9In0ifSJ
9In0ifSJ9In0ifSJ9In0ifSJ9In0ifSJ9In0ifSJ9In0ifSJ9In0ifSJ9In0
qelT06emT02fmj41fWr61PSp6VPTp6ZPTZ+aPjV9avrU9KnpU9Onpk9Nn5o+
NX1q+tT0qelT06f13/94voHfwu/g9/AH+CP8Cf4Mf4G/wt/g7/ABfAgfwcfw
CXwKn8Hn8AV8CV/B1/ANnN5/6BPoE+gT6BPoE+gT6BPoE+gT6BPoE+gT6BPo
E+gT6BPoE+gT6BPoE+gT6BPoE+gT6BPoE+kT6RPpE+kT6RPpE+kT6RPpE+kT
6RPpE+kT6RPpE+kT6RPpE+kT6RPpE+kT6RPpE+kT6VPTp6ZPTZ+aPjV9avrU
9KnpU9Onpk9Nn5o+NX1q+tT0qelT06emT02fmj41fWr61PSp6VPTp6ZP63/4
8XwDv4Xfwe/hD/BH+BP8Gf4Cf4W/wd/hA/gQPoKP4RP4FD6Dz+EL+BK+gq/h
Gzi9/9An0CfQJ9An0CfQJ9An0CfQJ9An0CfQJ9An0CfQJ9An0CfQJ9An0CfQ
J9An0CfQJ9An0CfSJ9In0ifSJ9In0ifSJ9In0ifSJ9In0ifSJ9In0ifSJ9In
0ifSJ9In0ifSJ9In0ifSJ9Knpk9Nn5o+NX1q+tT0qelT06emT02fmj41fWr6
1PSp6VPTp6ZPTZ+aPjV9avrU9KnpU9Onpk9Nn9b/+OP5Bn4Lv4Pfwx/gj/An
+DP8Bf4Kf4O/wwfwIXwEH8Mn8Cl8Bp/DF/AlfAVfwzdwev+hT6BPoE+gT6BP
oE+gT6BPoE+gT6BPoE+gT6BPoE+gT6BPoE+gT6BPoE+gT6BPoE+gT6BPa/HH
//1/++f//o8/Jj78V//91PDr8+eG/5d/9d8vDf9f/+c///d//zH3/cr6Lb47
zpvjv2f/gvUlvhXnP+B/xLfG94Rvg+8Z3wv7WyFf3wm5r93w6/lbfvXvhty3
h28fXwdfB18XXw9fH98A3wDfEN8I3xjfBN8E35T9BesFvpLzt/zqL/HN8M3w
VfgqfFV43ff/NPOROM1H4td9Pzec5iNxmo/c9yvrt/juOG+O/579C9aX+Fac
/4D/Ed8a3xO+Db5nfC/sb4V8fSfkvnbIz2/z+u+G3LeHbx9fB18HXxdfD18f
3wDfAN8Q3wjfGN8E3wTflP0F6wW+kvNL/CW+Gb4Zvgpfha8Kr57/t5mPxGk+
Eqf5SJzmI3Gaj9z3K+u3+O44b47/nv0L1pf4Vpz/gP8R3xrfE74Nvmd8L+xv
hXx9J+S+dsNpPnL/bsh9e/j28XXwdfB18fXw9fEN8A3wDfGN8I3xTfBN8E3Z
X7Be4Cs5v8Rf4pvhm+Gr8FX4qvD6XDXzkfj1535qOM1H4jQfidN85L5fWb/F
d8d5c/z37F+wvsS34vwH/I/41vie8G3wPeN7YX8r5Os7Ife1Q35+m9d/N+S+
PXz7+Dr4Ovi6+Hr4+vgG+Ab4hvhG+Mb4Jvgm+KbsL1gv8JWcX+Iv8c3wzfBV
+Cp8VXj93/+/Zj4Sp/lInOYjcZqPxGk+ct+vrN/iu+O8Of579i9YX+Jbcf4D
/kd8a3xP+Db4nvG9sL8V8vWdkPvaDaf5yP27Ifft4dvH18HXwdfF18PXxzfA
N8A3xDfCN8Y3wTfBN2V/wXqBr+T8En+Jb4Zvhq/CV+FL95F1Mx+J03wkTvOR
+NXzS8P5/XzdzEe+fovvjvPm+O/Zv2B9iW/F+Q/4H/Gt8T3h2+B7xvfC/nQ/
XzfzkfvaDef383UzH7lvD98+vg6+Dr4uvh6+Pr4BvgG+Ib4RvjG+Cb4Jvin7
C9YLfGXDaT5yf4lvhm+Gr8JX4Uv3kX/ifv5P3M//ifv5P3E//yfu5//UzEe+
fovvjvPm+O/Zv2B9iW/F+Q/4H/Gt8T3h2+B7xvfC/lbI13dC7muH/Pw2r/9u
yH17+PbxdfB18HXx9fD18Q3wDfAN8Y3wjfFN8E3wTdlfsF7gKzm/xF/im+Gb
4avwVfjSfeRP3M//xP38T9zP/8T9/E/cz//UzEe+fovvjvPm+O/Zv2B9iW/F
+Q/4H/Gt8T3h2+B7xvfC/lbI13dC7ms3nN/P/9TMR+7bw7ePr4Ovg6+Lr4ev
j2+Ab4BviG+Eb4xvgm+Cb8r+gvUCX8n5Jf4S3wzfDF+Fr8KX7iObZj4Sv/7c
Tw2n+Uic5iNxfj/fNPORr9/iu+O8Of579i9YX+Jbcf4D/kd8a3xP+Db4nvG9
sL8V8vWdkPvaIT+/zeu/G3LfHr59fB18HXxdfD18fXwDfAN8Q3wjfGN8E3wT
fFP2F6wX+ErOL/GX+Gb4ZvgqfBW+dB/5M/fzP3M//zP38z9zP/8z9/M/N/OR
r9/iu+O8Of579i9YX+Jbcf4D/kd8a3xP+Db4nvG9sL8V8vWdkPvaDef38z83
85H79vDt4+vg6+Dr4uvh6+Mb4BvgG+Ib4Rvjm+Cb4Juyv2C9wFdyfom/xDfD
N8NX4avwpftI+tyc7ufpc8JPDaf5SPzq+aXh/H6efL+yfovvjvPm+O/Zv2B9
iW/F+Q/4H/Gt8T3h2+B7xvfC/rQvre+E3NduOL+fJ/9uw6++vYbTfOS+TsP5
/Tz5ug2n+ch9/YZfH4OG8/t58g0bTvOR+8YNvz4mDef38+Sbsr9gfcuvj7Lh
NB+5f8tpPnLfll8f2///T/OR+9L7yXY+Euefr7bzkTjNR+L889V2PvL1W3x3
nDfHf8/+BetLfCvOf8D/iG+N7wnfBt8zvhf2t0K+vhNyXzvk57d5/XdD7tvD
t4+vg6+Dr4uvh6+Pb4BvgG+Ib4RvjG+Cb4Jvyv6C9QJfyfkl/hLfDN8MX4Wv
wpfu6zvNfCRO85E4zUfiNB+J03zkvl9Zv8V3x3lz/PfsX7C+xLfi/Af8j/jW
+J7wbfA943thfyvk6zsh97VDfn6b13835L49fPv4Ovg6+Lr4evj6+Ab4BviG
+Eb4xvgm+Cb4puwvWC/wlZxf4i/xzfDN8FX4Knzp81bqlO4f7WY+Eqf5SJzm
I3F+/0i+X1m/xXfHeXP89+xfsL7Et+L8B/yP+Nb4nvBt8D3je2F/K+TrOyH3
tRvO7x/Jvxty3x6+fXwdfB18XXw9fH18A3wDfEN8I3xjfBN8E3xT9hesF/hK
zi/xl/hm+Gb4KnwVvvR91m4zH4nTfCRO85H41fNLw2k+ct+vrN/iu+O8Of57
9i9YX+Jbcf4D/kd8a3xP+Db4nvG9sL8V8vWdkPvaDaf5yP27Ifft4dvH18HX
wdfF18PXxzfAN8A3xDfCN8Y3wTfBN2V/wXqBr+T8En+Jb4Zvhq/CV+FL95G9
Zj4Sv/7cTw2n+Uic5iNxfj/fa+YjX7/Fd8d5c/z37F+wvsS34vwH/I/41vie
8G3wPeN7YX/6XJvWd0Luazec38/3mvnIfXsNv/r2G359dvB18HXx9fD18Q3w
DfAN8Y3wjfFN8E3wTdlfsF7gKxtO85H7S3wzfDN8Fb4KX7qPbOcjcZqPxK/7
fm44zUfi/H6+nY98/RbfHefN8d+zf8H6Et+K8x/wP+Jb43vCt8H3jO+F/a2Q
r++E3NcO+fltXv/dkPv28O3j6+Dr4Ovi6+Hr4xvgG+Ab4hvhG+Ob4Jvgm7K/
YL3AV3J+ib/EN8M3w1fhq/Cl+8h+Mx+J03wkTvOROM1H4vx+vt/MR75+i++O
8+b479m/YH2Jb8X5D/gf8a3xPeHb4HvG98L+VsjXd0Lua4f8/Dav/27IfXv4
9vF18HXwdfH18PXxDfAN8A3xjfCN8U3wTfBN2V+wXuArOb/EX+Kb4Zvhq/BV
+NJ9JL2u6X7eaeYjcZqPxGk+Euf38+T7lfVbfHecN8d/z/4F60t8K85/wP+I
b43vCd8G3zO+F/a3Qr6+E3Jfu+H8fp78uyH37eHbx9fB18HXxdfD18c3wDfA
N8Q3wjfGN8E3wTdlf8F6ga/k/BJ/iW+Gb4avwlfhS/eRbjMfidN8JE7zkfjV
80vD+f2828xHvn6L747z5vjv2b9gfYlvxfkP+B/xrfE94dvge8b3wv5WyNd3
Qu5rN5zfz7vNfOS+PXz7+Dr4Ovi6+Hr4+vgG+Ab4hvhG+Mb4Jvgm+KbsL1gv
8JWcX+Iv8c3wzfBV+Cp86T7Sa+Yj8evP/dRwmo/EaT4S5/fzXjMf+fotvjvO
m+O/Z/+C9SW+Fec/4H/Et8b3hG+D7xnfC/vT/Tyt74Tc1244v5/3mvnIfXsN
v/r2G359dvB18HXx9fD18Q3wDfAN8Y3wjfFN8E3wTdlfsF7gKxtO85H7S3wz
fDN8Fb4KX7qPbOcjcZqPxK/7fm44zUfi/H6+nY98/RbfHefN8d+zf8H6Et+K
8x/wP+Jb43vCt8H3jO+F/a2Qr++E3NcO+fltXv/dkPv28O3j6+Dr4Ovi6+Hr
4xvgG+Ab4hvhG+Ob4Jvgm7K/YL3AV3J+ib/EN8M3w1fhq/Cl+0i/mY/EaT4S
p/lInOYjcX4/7zfzka/f4rvjvDn+e/YvWF/iW3H+A/5HfGt8T/g2+J7xvbC/
FfL1nZD72iE/v83rvxty3x6+fXwdfB18XXw9fH18A3wDfEN8I3xjfBN8E3xT
9hesF/hKzi/xl/hm+Gb4KnwVvnQfSa9Dup8PmvlInOYjcZqPxPn9PPl+Zf0W
3x3nzfHfs3/B+hLfivMf8D/iW+N7wrfB94zvhf2tkK/vhNzXbji/nyf/bsh9
e/j28XXwdfB18fXw9fEN8A3wDfGN8I3xTfBN8E3ZX7Be4Cs5v8Rf4pvhm+Gr
8FX40n1k2MxH4jQfidN8JH71/NJwfj8fNvORr9/iu+O8Of579i9YX+Jbcf4D
/kd8a3xP+Db4nvG9sL8V8vWdkPvaDef382EzH7lvD98+vg6+Dr4uvh6+Pr4B
vgG+Ib4RvjG+Cb4Jvin7C9YLfCXnl/hLfDN8M3wVvgpfuo+MmvlI/PpzPzWc
5iNxmo/E+f181MxHvn6L747z5vjv2b9gfYlvxfkP+B/xrfE94dvge8b3wv50
P0/rOyH3tRvO7+ejZj5y317Dr779hl+fHXwdfF18PXx9fAN8A3xDfCN8Y3wT
fBN8U/YXrBf4yobTfOT+Et8M3wxfha/Cl+4j2/lInOYj8eu+nxtO85E4v59v
5yNfv8V3x3lz/PfsX7C+xLfi/Af8j/jW+J7wbfA943thfyvk6zsh97VDfn6b
13835L49fPv4Ovg6+Lr4evj6+Ab4BviG+Eb4xvgm+Cb4puwvWC/wlZxf4i/x
zfDN8FX4KnzpPjJu5iNxmo/EaT4Sp/lInN/Px8185Ou3+O44b47/nv0L1pf4
Vpz/gP8R3xrfE74Nvmd8L+xvhXx9J+S+dsjPb/P674bct4dvH18HXwdfF18P
Xx/fAN8A3xDfCN8Y3wTfBN+U/QXrBb6S80v8Jb4Zvhm+Cl+FL91H0v/d6X4+
aeYjcZqPxGk+Euf38+T7lfVbfHecN8d/z/4F60t8K85/wP+Ib43vCd8G3zO+
F/a3Qr6+E3Jfu+H8fp78uyH37eHbx9fB18HXxdfD18c3wDfAN8Q3wjfGN8E3
wTdlf8F6ga/k/BJ/iW+Gb4avwlfhS/eRaTMfidN8JE7zkfjV80vD+f182sxH
vn6L747z5vjv2b9gfYlvxfkP+B/xrfE94dvge8b3wv5WyNd3Qu5rN5zfz6fN
fOS+PXz7+Dr4Ovi6+Hr4+vgG+Ab4hvhG+Mb4Jvgm+KbsL1gv8JWcX+Iv8c3w
zfBV+Cp86T5SNPOR+PXnfmo4zUfiNB+J8/t50cxHvn6L747z5vjv2b9gfYlv
xfkP+B/xrfE94dvge8b3wv50P0/rOyH3tRvO7+dFMx+5b6/hV99+w6/PDr4O
vi6+Hr4+vgG+Ab4hvhG+Mb4Jvgm+KfsL1gt8ZcNpPnJ/iW+Gb4avwlfhS+8n
BZ+vtvOR+HXfzw2n+Uicf74q+HxV8PlqOx/5eXP89+xfsL7Et+L8B/yP+Nb4
nvBt8D3je2F/K+TrOyH3tRvOP18VfL7azkfu28fXwdfB18XXw9fHN8A3wDfE
N8I3xjfBN8E3ZX/BeoGv5PwSf4lvhm+Gr8JX4Uv39e18JE7zkTjNR+JXzy8N
599fbecjX7/Fd8d5c/z37F+wvsS34vwH/I/41vie8G3wPeN7YX8r5Os7Ife1
Q35+m9d/N+S+PXz7+Dr4Ovi6+Hr4+vgG+Ab4hvhG+Mb4Jvgm+KbsL1gv8JWc
X+Iv8c3wzfBV+Cp86fNW2cxH4jQfidN8JE7zkTi/f5TNfOTrt/juOG+O/579
C9aX+Fac/4D/Ed8a3xO+Db5nfC/sb4V8fSfkvnbD+f2jbOYj9+3h28fXwdfB
18XXw9fHN8A3wDfEN8I3xjfBN8E3ZX/BeoGv5PwSf4lvhm+Gr8JX4UvfZ23n
I/Hrz/3UcJqPxGk+Euff727nI1+/xXfHeXP89+xfsL7Et+L8B/yP+Nb4nvBt
8D3je2F/K+TrOyH3tUN+fpvXfzfkvj18+/g6+Dr4uvh6+Pr4BvgG+Ib4RvjG
+Cb4Jvim7C9YL/CVnF/iL/HN8M3wVfgqfOk+kval+/msmY/EaT4Sp/lInN/P
k+9X1m/x3XHeHP89+xesL/GtOP8B/yO+Nb4nfBt8z/he2J/u57NmPnJfu+H8
fp78uw2n+ch9+w2/Pjv4Ovi6+Hr4+vgG+Ab4hvhG+Mb4Jvgm+KbsL1gv8JUN
p/nI/SW+Gb4ZvgpfhS/dR7bzkTjNR+LXfT83nOYjcX4/385Hvn6L747z5vjv
2b9gfYlvxfkP+B/xrfE94dvge8b3wv5WyNd3Qu5rN5zfz7fzkfv28O3j6+Dr
4Ovi6+Hr4xvgG+Ab4hvhG+Ob4Jvgm7K/YL3AV3J+ib/EN8M3w1fhq/Cl+8h2
PhKn+Uic5iPxq+eXhvP7+XY+8vVbfHecN8d/z/4F60t8K85/wP+Ib43vCd8G
3zO+F/a3Qr6+E3JfO+Tnt3n9d0Pu28O3j6+Dr4Ovi6+Hr49vgG+Ab4hvhG+M
b4Jvgm/K/oL1Al/J+SX+Et8M3wxfha/Cl+4jVTMfidN8JE7zkTjNR+L8fl41
85Gv3+K747w5/nv2L1hf4ltx/gP+R3xrfE/4Nvie8b2wvxXy9Z2Q+9oN5/fz
qpmP3LeHbx9fB18HXxdfD18f3wDfAN8Q3wjfGN8E3wTflP0F6wW+kvNL/CW+
Gb4ZvgpfhS/t285H4tef+6nhNB+J03wkzu/n2/nI12/x3XHeHP89+xesL/Gt
OP8B/yO+Nb4nfBt8z/he2N8K+fpOyH3tkJ/f5vXfDblvD98+vg6+Dr4uvh6+
Pr4BvgG+Ib4RvjG+Cb4Jvin7C9YLfCXnl/hLfDN8M3wVvgpf+rm/4H7+F9zP
/6KZj8RpPhLn9/Pk+5X1W3x3nDfHf8/+BetLfCvOf8D/iG+N7wnfBt8zvhf2
p/v5XzTzkfvaDef38+TfbTjNR+7bb/j12cHXwdfF18PXxzfAN8A3xDfCN8Y3
wTfBN2V/wXqBr2w4zUfuL/HN8M3wVfgqfGlutvOROM1H4td9Pzec5iNxfj/f
zke+fovvjvPm+O/Zv2B9iW/F+Q/4H/Gt8T3h2+B7xvfC/lbI13dC7ms3nN/P
t/OR+/bw7ePr4Ovg6+Lr4evjG+Ab4BviG+Eb45vgm+Cbsr9gvcBXcn6Jv8Q3
wzfDV+Gr8KX3ke18JE7zkTjNR+JXzy8N5/fz7Xzk67f47jhvjv+e/QvWl/hW
nP+A/xHfGt8Tvg2+Z3wv7G+FfH0n5L52yM9v8/rvhty3h28fXwdfB18XXw9f
H98A3wDfEN8I3xjfBN8E35T9BesFvpLzS/wlvhm+Gb4KX4UvfU77S+7nf8n9
/C+b+Uic5iNxfj//y2Y+8vVbfHecN8d/z/4F60t8K85/wP+Ib43vCd8G3zO+
F/a3Qr6+E3Jfu+H8fv6XzXzkvj18+/g6+Dr4uvh6+Pr4BvgG+Ib4RvjG+Cb4
Jvim7C9YL/CVnF/iL/HN8M3wVfgqfOk+sp2PxK8/91PDaT4Sp/lInN/Pt/OR
r9/iu+O8Of579i9YX+Jbcf4D/kd8a3xP+Db4nvG9sL8V8vWdkPvaIT+/zeu/
G3LfHr59fB18HXxdfD18fXwDfAN8Q3wjfGN8E3wTfFP2F6wX+ErOL/GX+Gb4
ZvgqfBW+dB/5K+7nf8X9/K+a+Uic5iNxfj9Pvl9Zv8V3x3lz/PfsX7C+xLfi
/Af8j/jW+J7wbfA943thf7qf/1UzH7mv3XB+P0/+3YbTfOS+/YZfnx18HXxd
fD18fXwDfAN8Q3wjfGN8E3wTfFP2F6wX+MqG03zk/hLfDN8MX4WvwpfuI9v5
SJzmI/Hrvp8bTvOROL+fb+cjX7/Fd8d5c/z37F+wvsS34vwH/I/41vie8G3w
PeN7YX8r5Os7Ife1G87v59v5yH17+PbxdfB18HXx9fD18Q3wDfAN8Y3wjfFN
8E3wTdlfsF7gKzm/xF/im+Gb4avwVfjSfWQ7H4nTfCRO85H41fNLw/n9fDsf
+fotvjvOm+O/Z/+C9SW+Fec/4H/Et8b3hG+D7xnfC/tbIV/fCbmvHfLz27z+
uyH37eHbx9fB18HXxdfD18c3wDfAN8Q3wjfGN8E3wTdlf8F6ga/k/BJ/iW+G
b4avwlfhS/eRv+Z+/tfcz/+6mY/EaT4S5/fzv27mI1+/xXfHeXP89+xfsL7E
t+L8B/yP+Nb4nvBt8D3je2F/K+TrOyH3tRvO7+d/3cxH7tvDt4+vg6+Dr4uv
h6+Pb4BvgG+Ib4RvjG+Cb4Jvyv6C9QJfyfkl/hLfDN8MX4WvwpfuI9v5SPz6
cz81nOYjcZqPxPn9fDsf+fotvjvOm+O/Z/+C9SW+Fec/4H/Et8b3hG+D7xnf
C/tbIV/fCbmvHfLz27z+uyH37eHbx9fB18HXxdfD18c3wDfAN8Q3wjfGN8E3
wTdlf8F6ga/k/BJ/iW+Gb4avwlfhS/eRN9zP33A/f9PMR+I0H4nz+3ny/cr6
Lb47zpvjv2f/gvUlvhXnP+B/xLfG94Rvg+8Z3wv70/38TTMfua/dcH4/T/7d
htN85L79hl+fHXwdfF18PXx9fAN8A3xDfCN8Y3wTfBN8U/YXrBf4yobTfOT+
Et8M3wxfha/Cl+4j2/lInOYj8eu+nxtO85E4v59v5yNfv8V3x3lz/PfsX7C+
xLfi/Af8j/jW+J7wbfA943thfyvk6zsh97Ubzu/n2/nIfXv49vF18HXwdfH1
8PXxDfAN8A3xjfCN8U3wTfBN2V+wXuArOb/EX+Kb4Zvhq/BV+NJ9ZDsfidN8
JE7zkfjV80vD+f18Ox/5+i2+O86b479n/4L1Jb4V5z/gf8S3xveEb4PvGd8L
+1shX98Jua8d8vPbvP67Ifft4dvH18HXwdfF18PXxzfAN8A3xDfCN8Y3wTfB
N2V/wXqBr+T8En+Jb4Zvhq/CV+FL95G/4X7+N9zP/6aZj8RpPhLn9/O/aeYj
X7/Fd8d5c/z37F+wvsS34vwH/I/41vie8G3wPeN7YX8r5Os7Ife1G87v53/T
zEfu28O3j6+Dr4Ovi6+Hr49vgG+Ab4hvhG+Mb4Jvgm/K/oL1Al/J+SX+Et8M
3wxfha/Cl+4j2/lI/PpzPzWc5iNxmo/E+f18Ox/5+i2+O86b479n/4L1Jb4V
5z/gf8S3xveEb4PvGd8L+1shX98Jua8d8vPbvP67Ifft4dvH18HXwdfF18PX
xzfAN8A3xDfCN8Y3wTfBN2V/wXqBr+T8En+Jb4Zvhq/CV+FL95G/5X7+t9zP
/7aZj8RpPhLn9/Pk+5X1W3x3nDfHf8/+BetLfCvOf8D/iG+N7wnfBt8zvhf2
p/v53zbzkfvaDef38+TfbTjNR+7bb/j12cHXwdfF18PXxzfAN8A3xDfCN8Y3
wTfBN2V/wXqBr2w4zUfuL/HN8M3wVfgqfOk+sp2PxGk+Er/u+7nhNB+J8/v5
dj7y9Vt8d5w3x3/P/gXrS3wrzn/A/4hvje8J3wbfM74X9rdCvr4Tcl+74fx+
vp2P3LeHbx9fB18HXxdfD18f3wDfAN8Q3wjfGN8E3wTflP0F6wW+kvNL/CW+
Gb4ZvgpfhS/dR7bzkTjNR+I0H4lfPb80nN/Pt/ORr9/iu+O8Of579i9YX+Jb
cf4D/kd8a3xP+Db4nvG9sL8V8vWdkPvaIT+/zeu/G3LfHr59fB18HXxdfD18
fXwDfAN8Q3wjfGN8E3wTfFP2F6wX+ErOL/GX+Gb4ZvgqfBW+dB/5O+7nf8f9
/O+a+Uic5iNxfj//u2Y+8vVbfHecN8d/z/4F60t8K85/wP+Ib43vCd8G3zO+
F/a3Qr6+E3Jfu+H8fv53zXzkvj18+/g6+Dr4uvh6+Pr4BvgG+Ib4RvjG+Cb4
Jvim7C9YL/CVnF/iL/HN8M3wVfgqfOk+sp2PxK8/91PDaT4Sp/lInN/Pt/OR
r9/iu+O8Of579i9YX+Jbcf4D/kd8a3xP+Db4nvG9sL8V8vWdkPvaIT+/zeu/
G3LfHr59fB18HXxdfD18fXwDfAN8Q3wjfGN8E3wTfFP2F6wX+ErOL/GX+Gb4
ZvgqfBW+dB95y/38Lffzt818JE7zkTi/nyffr6zf4rvjvDn+e/YvWF/iW3H+
A/5HfGt8T/g2+J7xvbA/3c/fNvOR+9oN5/fz5N9tOM1H7ttv+PXZwdfB18XX
w9fHN8A3wDfEN8I3xjfBN8E3ZX/BeoGvbDjNR+4v8c3wzfBV+Cp86T6ynY/E
aT4Sv+77ueE0H4nz+/l2PvL1W3x3nDfHf8/+BetLfCvOf8D/iG+N7wnfBt8z
vhf2t0K+vhNyX7vh/H6+nY/ct4dvH18HXwdfF18PXx/fAN8A3xDfCN8Y3wTf
BN+U/QXrBb6S80v8Jb4Zvhm+Cl+FL91HtvOROM1H4jQfiV89vzSc38+385Gv
3+K747w5/nv2L1hf4ltx/gP+R3xrfE/4Nvie8b2wvxXy9Z2Q+9ohP7/N678b
ct8evn18HXwdfF18PXx9fAN8A3xDfCN8Y3wTfBN8U/YXrBf4Ss4v8Zf4Zvhm
+Cp8Fb50H/l77ud/z/3875v5SJzmI3F+P//7Zj7y9Vt8d5w3x3/P/gXrS3wr
zn/A/4hvje8J3wbfM74X9rdCvr4Tcl+74fx+/vfNfOS+PXz7+Dr4Ovi6+Hr4
+vgG+Ab4hvhG+Mb4Jvgm+KbsL1gv8JWcX+Iv8c3wzfBV+Cp86T6ynY/Erz/3
U8NpPhKn+Uic38+385Gv3+K747w5/nv2L1hf4ltx/gP+R3xrfE/4Nvie8b2w
vxXy9Z2Q+9ohP7/N678bct8evn18HXwdfF18PXx9fAN8A3xDfCN8Y3wTfBN8
U/YXrBf4Ss4v8Zf4Zvhm+Cp8Fb50H/kH7uf/wP38H5r5SJzmI3F+P0++X1m/
xXfHeXP89+xfsL7Et+L8B/yP+Nb4nvBt8D3je2F/up//QzMfua/dcH4/T/7d
htN85L79hl+fHXwdfF18PXx9fAN8A3xDfCN8Y3wTfBN8U/YXrBf4yobTfOT+
Et8M3wxfha/Cl+4j2/lInOYj8eu+nxtO85E4v59v5yNfv8V3x3lz/PfsX7C+
xLfi/Af8j/jW+J7wbfA943thfyvk6zsh97Ubzu/n2/nIfXv49vF18HXwdfH1
8PXxDfAN8A3xjfCN8U3wTfBN2V+wXuArOb/EX+Kb4Zvhq/BV+NJ9ZDsfidN8
JE7zkfjV80vD+f18Ox/5+i2+O86b479n/4L1Jb4V5z/gf8S3xveEb4PvGd8L
+1shX98Jua8d8vPbvP67Ifft4dvH18HXwdfF18PXxzfAN8A3xDfCN8Y3wTfB
N2V/wXqBr+T8En+Jb4Zvhq/CV+FL95F/5H7+j9zP/7GZj8RpPhLn9/N/bOYj
X7/Fd8d5c/z37F+wvsS34vwH/I/41vie8G3wPeN7YX8r5Os7Ife1G87v5//Y
zEfu28O3j6+Dr4Ovi6+Hr49vgG+Ab4hvhG+Mb4Jvgm/K/oL1Al/J+SX+Et8M
3wxfha/Cl+4j2/lI/PpzPzWc5iNxmo/E+f18Ox/5+i2+O86b479n/4L1Jb4V
5z/gf8S3xveEb4PvGd8L+1shX98Jua8d8vPbvP67Ifft4dvH18HXwdfF18PX
xzfAN8A3xDfCN8Y3wTfBN2V/wXqBr+T8En+Jb4Zvhq/CV+FL95F33M/fcT9/
18xH4jQfifP7efL9yvotvjvOm+O/Z/+C9SW+Fec/4H/Et8b3hG+D7xnfC/vT
/fxdMx+5r91wfj9P/t2G03zkvv2GX58dfB18XXw9fH18A3wDfEN8I3xjfBN8
E3xT9hesF/jKhtN85P4S3wzfDF+Fr8KX3k+285E4zUfi130/N5x/vnrH56vt
fOTrt/juOG+O/579C9aX+Fac/4D/Ed8a3xO+Db5nfC/sb4V8fSfkvnbD+eer
7Xzkvj18+/g6+Dr4uvh6+Pr4BvgG+Ib4RvjG+Cb4Jvim7C9YL/CVnF/iL/HN
8M3wVfgqfOm+vp2PxK8/91PDaT4Sp/lInH9/tZ2PfP0W3x3nzfHfs3/B+hLf
ivMf8D/iW+N7wrfB94zvhf2tkK/vhNzXbjj//mo7H7lvD98+vg6+Dr4uvh6+
Pr4BvgG+Ib4RvjG+Cb4Jvin7C9YLfCXnl/hLfDN8M3wVvgpf+ry1nY/EaT4S
p/lI/Or5peH8/rGdj3z9Ft8d583x37N/wfoS34rzH/A/4lvje8K3wfeM74X9
rZCv74Tc1w75+W1e/92Q+/bw7ePr4Ovg6+Lr4evjG+Ab4BviG+Eb45vgm+Cb
sr9gvcBXcn6Jv8Q3wzfDV+Gr8KXvs7bzkTjNR+I0H4nTfCTOv9/dzke+fovv
jvPm+O/Zv2B9iW/F+Q/4H/Gt8T3h2+B7xvfC/lbI13dC7muH/Pw2r/9uyH17
+PbxdfB18HXx9fD18Q3wDfAN8Y3wjfFN8E3wTdlfsF7gKzm/xF/im+Gb4avw
VfjSfeR33M9/x/38d818JE7zkTi/n/+umY98/RbfHefN8d+zf8H6Et+K8x/w
P+Jb43vCt8H3jO+F/el+/rtmPnJfu+H8fv67Zj5y317DaT5yXwdfB18XXw9f
H98A3wDfEN8I3xjfBN8E35T9BesFvrLhNB+5v8Q3wzfDV+Gr8KX7yHY+Eqf5
SPy67+eG03wkzu/n2/nI12/x3XHeHP89+xesL/GtOP8B/yO+Nb4nfBt8z/he
2N8K+fpOyH3thvP7+XY+ct8evn18HXwdfF18PXx9fAN8A3xDfCN8Y3wTfBN8
U/YXrBf4Ss4v8Zf4Zvhm+Cp8Fb50H9nOR+LXn/up4TQfidN8JM7v59v5yNdv
8d1x3hz/PfsXrC/xrTj/Af8jvjW+J3wbfM/4XtjfCvn6Tsh97Ybz+/l2PnLf
Hr59fB18HXxdfD18fXwDfAN8Q3wjfGN8E3wTfFP2F6wX+ErOL/GX+Gb4Zvgq
fBW+dB/ZzkfiNB+J03wkfvX80nB+P9/OR75+i++O8+b479m/YH2Jb8X5D/gf
8a3xPeHb4HvG98L+VsjXd0Lua4f8/Dav/27IfXv49vF18HXwdfH18PXxDfAN
8A3xjfCN8U3wTfBN2V+wXuArOb/EX+Kb4Zvhq/BV+NJ9ZDsfidN8JE7zkTjN
R+L8fr6dj3z9Ft8d583x37N/wfoS34rzH/A/4lvje8K3wfeM74X9rZCv74Tc
1w75+W1e/92Q+/bw7ePr4Ovg6+Lr4evjG+Ab4BviG+Eb45vgm+Cbsr9gvcBX
cn6Jv8Q3wzfDV+Gr8KX7yHvu5++5n79v5iNxmo/E+f38fTMf+fotvjvOm+O/
Z/+C9SW+Fec/4H/Et8b3hG+D7xnfC/vT/fx9Mx+5r91wfj9/38xH7ttrOM1H
7uvg6+Dr4uvh6+Mb4BvgG+Ib4Rvjm+Cb4Juyv2C9wFc2nOYj95f4Zvhm+Cp8
Fb50H9nOR+I0H4lf9/3ccJqPxPn9fDsf+fotvjvOm+O/Z/+C9SW+Fec/4H/E
t8b3hG+D7xnfC/tbIV/fCbmv3XB+P9/OR+7bw7ePr4Ovg6+Lr4evj2+Ab4Bv
iG+Eb4xvgm+Cb8r+gvUCX8n5Jf4S3wzfDF+Fr8KX7iPb+Uj8+nM/NZzmI3Ga
j8T5/Xw7H/n6Lb47zpvjv2f/gvUlvhXnP+B/xLfG94Rvg+8Z3wv7WyFf3wm5
r91wfj/fzkfu28O3j6+Dr4Ovi6+Hr49vgG+Ab4hvhG+Mb4Jvgm/K/oL1Al/J
+SX+Et8M3wxfha/Cl+4j2/lInOYjcZqPxK+eXxrO7+fb+cjXb/Hdcd4c/z37
F6wv8a04/wH/I741vid8G3zP+F7Y3wr5+k7Ife2Qn9/m9d8NuW8P3z6+Dr4O
vi6+Hr4+vgG+Ab4hvhG+Mb4Jvgm+KfsL1gt8JeeX+Et8M3wzfBW+Cl+6j2zn
I3Gaj8RpPhKn+Uic38+385Gv3+K747w5/nv2L1hf4ltx/gP+R3xrfE/4Nvie
8b2wvxXy9Z2Q+9ohP7/N678bct8evn18HXwdfF18PXx9fAN8A3xDfCN8Y3wT
fBN8U/YXrBf4Ss4v8Zf4Zvhm+Cp8Fb50H/k99/Pfcz//fTMfidN8JM7v579v
5iNfv8V3x3lz/PfsX7C+xLfi/Af8j/jW+J7wbfA943thf7qf/76Zj9zXbji/
n/++mY/ct9dwmo/c18HXwdfF18PXxzfAN8A3xDfCN8Y3wTfBN2V/wXqBr2w4
zUfuL/HN8M3wVfgqfOk+sp2PxGk+Er/u+7nhNB+J8/v5dj7y9Vt8d5w3x3/P
/gXrS3wrzn/A/4hvje8J3wbfM74X9rdCvr4Tcl+74fx+vp2P3LeHbx9fB18H
XxdfD18f3wDfAN8Q3wjfGN8E3wTflP0F6wW+kvNL/CW+Gb4ZvgpfhS/dR7bz
kfj1535qOM1H4jQfifP7+XY+8vVbfHecN8d/z/4F60t8K85/wP+Ib43vCd8G
3zO+F/a3Qr6+E3Jfu+H8fr6dj9y3h28fXwdfB18XXw9fH98A3wDfEN8I3xjf
BN8E35T9BesFvpLzS/wlvhm+Gb4KX4Uv3Ue285E4zUfiNB+JXz2/NJzfz7fz
ka/f4rvjvDn+e/YvWF/iW3H+A/5HfGt8T/g2+J7xvbC/FfL1nZD72iE/v83r
vxty3x6+fXwdfB18XXw9fH18A3wDfEN8I3xjfBN8E3xT9hesF/hKzi/xl/hm
+Gb4KnwVvnQf2c5H4jQfidN8JE7zkTi/n2/nI1+/xXfHeXP89+xfsL7Et+L8
B/yP+Nb4nvBt8D3je2F/K+TrOyH3tUN+fpvXfzfkvj18+/g6+Dr4uvh6+Pr4
BvgG+Ib4RvjG+Cb4Jvim7C9YL/CVnF/iL/HN8M3wVfgqfOk+8oH7+Qfu5x+a
+Uic5iNxfj//0MxHvn6L747z5vjv2b9gfYlvxfkP+B/xrfE94dvge8b3wv50
P//QzEfuazec388/NPOR+/YaTvOR+zr4Ovi6+Hr4+vgG+Ab4hvhG+Mb4Jvgm
+KbsL1gv8JUNp/nI/SW+Gb4ZvgpfhS/dR7bzkTjNR+LXfT83nOYjcX4/385H
vn6L747z5vjv2b9gfYlvxfkP+B/xrfE94dvge8b3wv5WyNd3Qu5rN5zfz7fz
kfv28O3j6+Dr4Ovi6+Hr4xvgG+Ab4hvhG+Ob4Jvgm7K/YL3AV3J+ib/EN8M3
w1fhq/Cl+8h2PhK//txPDaf5SJzmI3F+P9/OR75+i++O8+b479m/YH2Jb8X5
D/gf8a3xPeHb4HvG98L+VsjXd0Luazec38+385H79vDt4+vg6+Dr4uvh6+Mb
4BvgG+Ib4Rvjm+Cb4Juyv2C9wFdyfom/xDfDN8NX4avwpfvIdj4Sp/lInOYj
8avnl4bz+/l2PvL1W3x3nDfHf8/+BetLfCvOf8D/iG+N7wnfBt8zvhf2t0K+
vhNyXzvk57d5/XdD7tvDt4+vg6+Dr4uvh6+Pb4BvgG+Ib4RvjG+Cb4Jvyv6C
9QJfyfkl/hLfDN8MX4WvwpfuI9v5SJzmI3Gaj8RpPhLn9/PtfOTrt/juOG+O
/579C9aX+Fac/4D/Ed8a3xO+Db5nfC/sb4V8fSfkvnbIz2/z+u+G3LeHbx9f
B18HXxdfD18f3wDfAN8Q3wjfGN8E3wTflP0F6wW+kvNL/CW+Gb4ZvgpfhS/d
R/7A/fwP3M//0MxH4jQfifP7+R+a+cjXb/Hdcd4c/z37F6wv8a04/wH/I741
vid8G3zP+F7Yn+7nf2jmI/e1G87v539o5iP37TWc5iP3dfB18HXx9fD18Q3w
DfAN8Y3wjfFN8E3wTdlfsF7gKxtO85H7S3wzfDN8Fb4KX7qPbOcjcZqPxK/7
fm44zUfi/H6+nY98/RbfHefN8d+zf8H6Et+K8x/wP+Jb43vCt8H3jO+F/a2Q
r++E3NduOL+fb+cj9+3h28fXwdfB18XXw9fHN8A3wDfEN8I3xjfBN8E3ZX/B
eoGv5PwSf4lvhm+Gr8JX4Uv3ke18JH79uZ8aTvOROM1H4vx+vp2PfP0W3x3n
zfHfs3/B+hLfivMf8D/iW+N7wrfB94zvhf2tkK/vhNzXbji/n2/nI/ft4dvH
18HXwdfF18PXxzfAN8A3xDfCN8Y3wTfBN2V/wXqBr+T8En+Jb4Zvhq/CV+FL
95HtfCRO85E4zUfiV88vDef38+185Ou3+O44b47/nv0L1pf4Vpz/gP8R3xrf
E74Nvmd8L+xvhXx9J+S+dsjPb/P674bct4dvH18HXwdfF18PXx/fAN8A3xDf
CN8Y3wTfBN+U/QXrBb6S80v8Jb4Zvhm+Cl+FL91HtvOROM1H4jQfidN8JM7v
59v5yNdv8d1x3hz/PfsXrC/xrTj/Af8jvjW+J3wbfM/4XtjfCvn6Tsh97ZCf
3+b13w25bw/fPr4Ovg6+Lr4evj6+Ab4BviG+Eb4xvgm+Cb4p+wvWC3wl55f4
S3wzfDN8Fb4KX7qPfOR+/pH7+cdmPhKn+Uic388/NvORr9/iu+O8Of579i9Y
X+Jbcf4D/kd8a3xP+Db4nvG9sD/dzz8285H72g3n9/OPzXzkvr2G03zkvg6+
Dr4uvh6+Pr4BvgG+Ib4RvjG+Cb4Jvin7C9YLfGXDaT5yf4lvhm+Gr8JX4Uv3
ke18JE7zkfh1388Np/lInN/Pt/ORr9/iu+O8Of579i9YX+Jbcf4D/kd8a3xP
+Db4nvG9sL8V8vWdkPvaDef38+185L49fPv4/n+u7CVFnbTrF7ZGaqihhnFo
1Qje82Hv2uevEwN4xlHjyGnkOHII1c1GtapfIIkgiIiiiOL3QL53BOtqJYvl
uhYE/Kha/zvHy/FmeHO8BV6BV+At8VZ4a7wSr8TbMF/Rr/Bq9tf4NV6D1+C1
eC1eukeGfKT653e/93XKR6pTPlId7/MhH7G/xduxb49/YP5I/4R3Zv8F/4p3
w7vjPfCeeC/mR13sj7voZX0d7/MhH9Gb4E3xcrwcb4Y3x1vgFXgF3hJvhbfG
K/FKvA3zFf0Kr2Z/jV/jNXgNXovX4qV7ZMhHqlM+Up3ykeof58++jvf5kI/Y
3+Lt2LfHPzB/pH/CO7P/gn/Fu+Hd8R54T7wX86Mu9sdd9LIu7s/4/m9d9CZ4
U7wcL8eb4c3xFngFXoG3xFvhrfFKvBJvw3xFv8Kr2V/j13gNXoPX4rV46R4Z
8pHqlI9Up3ykOuUj1fE+H/IR+1u8Hfv2+Afmj/RPeGf2X/CveDe8O94D74n3
Yn7Uxf64i17Wxf0Z3/+ti94Eb4qX4+V4M7w53gKvwCvwlngrvDVeiVfibZiv
6Fd4Nftr/BqvwWvwWrwWL90j/8B9/g/c5//Q5yPVKR+pjvf5P/T5iP0t3o59
e/wD80f6J7wz+y/4V7wb3h3vgffEezGf7vN/6PMRvayv433+D30+ojfp65SP
6OV4Od4Mb463wCvwCrwl3gpvjVfilXgb5iv6FV7d1ykf0a/xGrwGr8Vr8dI9
MuQj1Skfqf6Z+6OvUz5SHe/zIR+xv8XbsW+Pf2D+SP+Ed2b/Bf+Kd8O74z3w
nngv5kdd7I+76GV9He/zIR/Rm+BN8XK8HG+GN8db4BV4Bd4Sb4W3xivxSrwN
8xX9Cq9mf41f4zV4DV6L1+Kle2TIR6p/fvd7X6d8pDrlI9XxPh/yEftbvB37
9vgH5o/0T3hn9l/wr3g3vDveA++J92J+1MX+uIte1tfxPh/yEb0J3hQvx8vx
ZnhzvAVegVfgLfFWeGu8Eq/E2zBf0a/wavbX+DVeg9fgtXgtXrpHhnykOuUj
1Skfqf5x/uzreJ8P+Yj9Ld6OfXv8A/NH+ie8M/sv+Fe8G94d74H3xHsxP+pi
f9xFL+vi/ozv/9ZFb4I3xcvxcrwZ3hxvgVfgFXhLvBXeGq/EK/E2zFf0K7ya
/TV+jdfgNXgtXouX7pEhH6lO+Uh1ykeqUz5SHe/zIR+xv8XbsW+Pf2D+SP+E
d2b/Bf+Kd8O74z3wnngv5kdd7I+76GVd3J/x/d+66E3wpng5Xo43w5vjLfAK
vAJvibfCW+OVeCXehvmKfoVXs7/Gr/EavAavxWvx0j3yj9zn/8h9/o99PlKd
8pHqeJ//Y5+P2N/i7di3xz8wf6R/wjuz/4J/xbvh3fEeeE+8F/PpPv/HPh/R
y/o63uf/2OcjepO+TvmIXo6X483w5ngLvAKvwFvirfDWeCVeibdhvqJf4dV9
nfIR/RqvwWvwWrwWL90jQz5SnfKR6p+5P/o65SPV8T4f8hH7W7wd+/b4B+aP
9E94Z/Zf8K94N7w73gPvifdiftTF/riLXtbX8T4f8hG9Cd4UL8fL8WZ4c7wF
XoFX4C3xVnhrvBKvxNswX9Gv8Gr21/g1XoPX4LV4LV66R4Z8pPrnd7/3dcpH
qlM+Uh3v8yEfsb/F27Fvj39g/kj/hHdm/wX/infDu+M98J54L+ZHXeyPu+hl
fR3v8yEf0ZvgTfFyvBxvhjfHW+AVeAXeEm+Ft8Yr8Uq8DfMV/QqvZn+NX+M1
eA1ei9fipXtkyEeqUz5SnfKR6h/nz76O9/mQj9jf4u3Yt8c/MH+kf8I7s/+C
f8W74d3xHnhPvBfzoy72x130si7uz/j+b130JnhTvBwvx5vhzfEWeAVegbfE
W+Gt8Uq8Em/DfEW/wqvZX+PXeA1eg9fitXjpHhnykeqUj1SnfKQ65SPV8T4f
8hH7W7wd+/b4B+aP9E94Z/Zf8K94N7w73gPvifdiftTF/riLXtbF/Rnf/62L
3gRvipfj5XgzvDneAq/AK/CWeCu8NV6JV+JtmK/oV3g1+2v8Gq/Ba/BavBYv
3SP/xH3+T9zn/9TnI9UpH6mO9/k/9fmI/S3ejn17/APzR/onvDP7L/hXvBve
He+B98R7MZ/u83/q8xG9rK/jff5PfT6iN+nrlI/o5Xg53gxvjrfAK/AKvCXe
Cm+NV+KVeBvmK/oVXt3XKR/Rr/EavAavxWvx0j0y5CPVKR+p/pn7o69TPlId
7/MhH7G/xduxb49/YP5I/4R3Zv8F/4p3w7vjPfCeeC/mR13sj7voZX0d7/Mh
H9Gb4E3xcrwcb4Y3x1vgFXgF3hJvhbfGK/FKvA3zFf0Kr2Z/jV/jNXgNXovX
4qV7ZMhHqn9+93tfp3ykOuUj1fE+H/IR+1u8Hfv2+Afmj/RPeGf2X/CveDe8
O94D74n3Yn7Uxf64i17W1/E+H/IRvQneFC/Hy/FmeHO8BV6BV+At8VZ4a7wS
r8TbMF/Rr/Bq9tf4NV6D1+C1eC1eukeGfKQ65SPVKR+p/nH+7Ot4nw/5iP0t
3o59e/wD80f6J7wz+y/4V7wb3h3vgffEezE/6mJ/3EUv6+L+jO//1kVvgjfF
y/FyvBneHG+BV+AVeEu8Fd4ar8Qr8TbMV/QrvJr9NX6N1+A1eC1ei5fukSEf
qU75SHXKR6pTPlId7/MhH7G/xduxb49/YP5I/4R3Zv8F/4p3w7vjPfCeeC/m
R13sj7voZV3cn/H937roTfCmeDlejjfDm+Mt8Aq8Am+Jt8Jb45V4Jd6G+Yp+
hVezv8av8Rq8Bq/Fa/HSPfLP3Of/zH3+z30+Up3ykep4n/9zn4/Y3+Lt2LfH
PzB/pH/CO7P/gn/Fu+Hd8R54T7wX8+k+/+c+H9HL+jre5//c5yN6k75O+Yhe
jpfjzfDmeAu8Aq/AW+Kt8NZ4JV6Jt2G+ol/h1X2d8hH9Gq/Ba/BavBYv3SND
PlKd8pHqn7k/+jrlI9XxPh/yEftbvB379vgH5o/0T3hn9l/wr3g3vDveA++J
92J+1MX+uIte1tfxPh/yEb0J3hQvx8vxZnhzvAVegVfgLfFWeGu8Eq/E2zBf
0a/wavbX+DVeg9fgtXgtXrpHhnyk+ud3v/d1ykeqUz5SHe/zIR+xv8XbsW+P
f2D+SP+Ed2b/Bf+Kd8O74z3wnngv5kdd7I+76GV9He/zIR/Rm+BN8XK8HG+G
N8db4BV4Bd4Sb4W3xivxSrwN8xX9Cq9mf41f4zV4DV6L1+Kle2TIR6pTPlKd
8pHqH+fPvo73+ZCP2N/i7di3xz8wf6R/wjuz/4J/xbvh3fEeeE+8F/OjLvbH
XfSyLu7P+P5vXfQmeFO8HC/Hm+HN8RZ4BV6Bt8Rb4a3xSrwSb8N8Rb/Cq9lf
49d4DV6D1+K1eOkeGfKR6pSPVKd8pDrlI9XxPh/yEftbvB379vgH5o/0T3hn
9l/wr3g3vDveA++J92J+1MX+uIte1sX9Gd//rYveBG+Kl+PleDO8Od4Cr8Ar
8JZ4K7w1XolX4m2Yr+hXeDX7a/war8Fr8Fq8Fi/dI//Cff4v3Of/0ucj1Skf
qY73+b/0+Yj9Ld6OfXv8A/NH+ie8M/sv+Fe8G94d74H3xHsxn+7zf+nzEb2s
r+N9/i99PqI36euUj+jleDneDG+Ot8Ar8Aq8Jd4Kb41X4pV4G+Yr+hVe3dcp
H9Gv8Rq8Bq/Fa/HSPTLkI9UpH6n+mfujr1M+Uh3v8yEfsb/F27Fvj39g/kj/
hHdm/wX/infDu+M98J54L+ZHXeyPu+hlfR3v8yEf0ZvgTfFyvBxvhjfHW+AV
eAXeEm+Ft8Yr8Uq8DfMV/QqvZn+NX+M1eA1ei9fipXtkyEeqf373e1+nfKQ6
5SPV8T4f8hH7W7wd+/b4B+aP9E94Z/Zf8K94N7w73gPvifdiftTF/riLXtbX
8T4f8hG9Cd4UL8fL8WZ4c7wFXoFX4C3xVnhrvBKvxNswX9Gv8Gr21/g1XoPX
4LV4LV66R4Z8pDrlI9UpH6n+cf7s63ifD/mI/S3ejn17/APzR/onvDP7L/hX
vBveHe+B98R7MT/qYn/cRS/r4v6M7//WRW+CN8XL8XK8Gd4cb4FX4BV4S7wV
3hqvxCvxNsxX9Cu8mv01fo3X4DV4LV6Ll+6RIR+pTvlIdcpHqlM+Uh3v8yEf
sb/F27Fvj39g/kj/hHdm/wX/infDu+M98J54L+ZHXeyPu+hlXdyf8f3fuuhN
8KZ4OV6ON8Ob4y3wCrwCb4m3wlvjlXgl3ob5in6FV7O/xq/xGrwGr8Vr8dI9
8q/c5//Kff6vfT5SnfKR6nif/2ufj9jf4u3Yt8c/MH+kf8I7s/+Cf8W74d3x
HnhPvBfz6T7/1z4f0cv6Ot7n/9rnI3qTvk75iF6Ol+PN8OZ4C7wCr8Bb4q3w
1nglXom3Yb6iX+HVfZ3yEf0ar8Fr8Fq8Fi/dI0M+Up3ykeqfuT/6OuUj1fE+
H/IR+1u8Hfv2+Afmj/RPeGf2X/CveDe8O94D74n3Yn7Uxf64i17W1/E+H/IR
vQneFC/Hy/FmeHO8BV6BV+At8VZ4a7wSr8TbMF/Rr/Bq9tf4NV6D1+C1eC1e
ukeGfKT653e/93XKR6pTPlId7/MhH7G/xduxb49/YP5I/4R3Zv8F/4p3w7vj
PfCeeC/mR13sj7voZX0d7/MhH9Gb4E3xcrwcb4Y3x1vgFXgF3hJvhbfGK/FK
vA3zFf0Kr2Z/jV/jNXgNXovX4qV7ZMhHqlM+Up3ykeof58++jvf5kI/Y3+Lt
2LfHPzB/pH/CO7P/gn/Fu+Hd8R54T7wX86Mu9sdd9LIu7s/4/m9d9CZ4U7wc
L8eb4c3xFngFXoG3xFvhrfFKvBJvw3xFv8Kr2V/j13gNXoPX4rV46R4Z8pHq
lI9Up3ykOuUj1fE+H/IR+1u8Hfv2+Afmj/RPeGf2X/CveDe8O94D74n3Yn7U
xf64i17Wxf0Z3/+ti94Eb4qX4+V4M7w53gKvwCvwlngrvDVeiVfibZiv6Fd4
Nftr/BqvwWvwWrwWL90j/8Z9/m/c5//W5yPVKR+pjvf5v/X5iP0t3o59e/wD
80f6J7wz+y/4V7wb3h3vgffEezGf7vN/6/MRvayv433+b30+ojfp65SP6OV4
Od4Mb463wCvwCrwl3gpvjVfilXgb5iv6FV7d1ykf0a/xGrwGr8Vr8dI9MuQj
1Skfqf6Z+6OvUz5SHe/zIR+xv8XbsW+Pf2D+SP+Ed2b/Bf+Kd8O74z3wnngv
5kdd7I+76GV9He/zIR/Rm+BN8XK8HG+GN8db4BV4Bd4Sb4W3xivxSrwN8xX9
Cq9mf41f4zV4DV6L1+Kle2TIR6p/fvd7X6d8pDrlI9XxPh/yEftbvB379vgH
5o/0T3hn9l/wr3g3vDveA++J92J+1MX+uIte1tfxPh/yEb0J3hQvx8vxZnhz
vAVegVfgLfFWeGu8Eq/E2zBf0a/wavbX+DVeg9fgtXgtXrpHhnykOuUj1Skf
qf5x/uzreJ8P+Yj9Ld6OfXv8A/NH+ie8M/sv+Fe8G94d74H3xHsxP+pif9xF
L+vi/ozv/9ZFb4I3xcvxcrwZ3hxvgVfgFXhLvBXeGq/EK/E2zFf0K7ya/TV+
jdfgNXgtXouX7pEhH6lO+Uh1ykeqUz5SHe/zIR+xv8XbsW+Pf2D+SP+Ed2b/
Bf+Kd8O74z3wnngv5kdd7I+76GVd3J/x/d+66E3wpng5Xo43w5vjLfAKvAJv
ibfCW+OVeCXehvmKfoVXs7/Gr/EavAavxWvx0j3y79zn/859/u99PlKd8pHq
eJ//e5+P2N/i7di3xz8wf6R/wjuz/4J/xbvh3fEeeE+8F/PpPv/3Ph/Ry/o6
3uf/3ucjepO+TvmIXo6X483w5ngLvAKvwFvirfDWeCVeibdhvqJf4dV9nfIR
/RqvwWvwWrwWL90jQz5SnfKR6p+5P/o65SPV8T4f8hH7W7wd+/b4B+aP9E94
Z/Zf8K94N7w73gPvifdiftTF/riLXtbX8T4f8hG9Cd4UL8fL8WZ4c7wFXoFX
4C3xVnhrvBKvxNswX9Gv8Gr21/g1XoPX4LV4LV66R4Z8pPrnd7/3dcpHqlM+
Uh3v8yEfsb/F27Fvj39g/kj/hHdm/wX/infDu+M98J54L+ZHXeyPu+hlfR3v
8yEf0ZvgTfFyvBxvhjfHW+AVeAXeEm+Ft8Yr8Uq8DfMV/QqvZn+NX+M1eA1e
i9fipXtkyEeqUz5SnfKR6h/nz76O9/mQj9jf4u3Yt8c/MH+kf8I7s/+Cf8W7
4d3xHnhPvBfzoy72x130si7uz/j+b130JnhTvBwvx5vhzfEWeAVegbfEW+Gt
8Uq8Em/DfEW/wqvZX+PXeA1eg9fitXjpHhnykeqUj1SnfKQ65SPV8T4f8hH7
W7wd+/b4B+aP9E94Z/Zf8K94N7w73gPvifdiftTF/riLXtbF/Rnf/62L3gRv
ipfj5XgzvDneAq/AK/CWeCu8NV6JV+JtmK/oV3g1+2v8Gq/Ba/BavBYv3SP/
wX3+H9zn/9HnI9UpH6mO9/l/9PmI/S3ejn17/APzR/onvDP7L/hXvBveHe+B
98R7MZ/u8//o8xG9rK/jff4ffT6iN+nrlI/o5Xg53gxvjrfAK/AKvCXeCm+N
V+KVeBvmK/oVXt3XKR/Rr/EavAavxWvx0j0y5CPVKR+p/pn7o69TPlId7/Mh
H7G/xduxb49/YP5I/4R3Zv8F/4p3w7vjPfCeeC/mR13sj7voZX0d7/MhH9Gb
4E3xcrwcb4Y3x1vgFXgF3hJvhbfGK/FKvA3zFf0Kr2Z/jV/jNXgNXovX4qV7
ZMhHqn9+93tfp3ykOuUj1fE+H/IR+1u8Hfv2+Afmj/RPeGf2X/CveDe8O94D
74n3Yn7Uxf64i17W1/E+H/IRvQneFC/Hy/FmeHO8BV6BV+At8VZ4a7wSr8Tb
MF/Rr/Bq9tf4NV6D1+C1eC1eukeGfKQ65SPVKR+p/nH+7Ot4nw/5iP0t3o59
e/wD80f6J7wz+y/4V7wb3h3vgffEezE/6mJ/3EUv6+L+jO//1kVvgjfFy/Fy
vBneHG+BV+AVeEu8Fd4ar8Qr8TbMV/QrvJr9NX6N1+A1eC1ei5fukSEfqU75
SHXKR6pTPlId7/MhH7G/xduxb49/YP5I/4R3Zv8F/4p3w7vjPfCeeC/mR13s
j7voZV3cn/H937roTfCmeDlejjfDm+Mt8Aq8Am+Jt8Jb45V4Jd6G+Yp+hVez
v8av8Rq8Bq/Fa/HSPfKf3Of/yX3+n30+Up3ykep4n/9nn4/Y3+Lt2LfHPzB/
pH/CO7P/gn/Fu+Hd8R54T7wX8+k+/88+H9HL+jre5//Z5yN6k75O+Yhejpfj
zfDmeAu8Aq/AW+Kt8NZ4JV6Jt2G+ol/h1X2d8hH9Gq/Ba/BavBbvv/578suQ
j1SH/7/6ZchHqsP/X/0y5CN6f9Hf4u3Yt8c/MH+kf8I7s/+Cf8W74d3xHnhP
vBfzoy72x130si7uz/j+b130JnhTvBwvx5vhzfEWeAVegbfEW+Gt8Uq8Em/D
fEW/wqvZX+PXeA1eg9fitXjpXh/ykeqUj1SnfKQ65SPV8d+vhnzE/hZvx749
/oH5I/0T3pn9F/wr3g3vjvfAe+K9mB91sT/uopf1dfz3qyEf0ZvgTfFyvBxv
hjfHW+AVeAXeEm+Ft8Yr8Uq8DfMV/QqvZn+NX+M1eA1ei9fi/df/b/1tyEeq
f373e1+nfKQ65SPV4f7425CP2N/i7di3xz8wf6R/wjuz/4J/xbvh3fEeeE+8
F/OjLvbHXfSyLu7P+P5vXfQmeFO8HC/Hm+HN8RZ4BV6Bt8Rb4a3xSrwSb8N8
Rb/Cq9lf49d4DV6D1+K1eOnfs4Z8pDrlI9UpH6lO+Uh1ykf0/qK/xduxb49/
YP5I/4R3Zv8F/4p3w7vjPfCeeC/mR13sj7voZX2d8hH9ty56E7wpXo6X483w
5ngLvAKvwFvirfDWeCVeibdhvqJf4dXsr/FrvAavwWvxWrz/ukfeuc/fuc/f
uc/fuc/fuc/fh3zE/hZvx749/oH5I/0T3pn9F/wr3g3vjvfAe+K9mB91sT/u
opf1dbjP34d8RG+CN8XL8XK8Gd4cb4FX4BV4S7wV3hqvxCvxNsxX9Cu8mv01
fo3X4DV4LV6Ll/69l/v8g/v8g/v8g/v8g/v8Y8hH7G/xduzb4x+YP9I/4Z3Z
f8G/4t3w7ngPvCfei/lRF/vjLnpZF/dnfP+3LnoTvClejpfjzfDmeAu8Aq/A
W+Kt8NZ4JV6Jt2G+ol/h1eyv8Wu8Bq/Ba/FavP+6Rz65zz+5zz+5zz+5zz+5
zz+HfMT+Fm/Hvj3+gfkj/RPemf0X/CveDe+O98B74r2YH3WxP+6il3Vxf8b3
f+uiN8Gb4uV4Od4Mb463wCvwCrwl3gpvjVfilXgb5iv6FV7N/hq/xmvwGrwW
r8VL7yHc51/c51/c51/c51/c519DPmJ/i7dj3x7/wPyR/gnvzP4L/hXvhnfH
e+A98V7Mj7rYH3fRy7q4P+P7v3XRm+BN8XK8HG+GN8db4BV4Bd4Sb4W3xivx
SrwN8xX9Cq9mf41f4zV4DV6L1+L91z3yzX3+zX3+zX3+zX3+zX3+PeQj9rd4
O/bt8Q/MH+mf8M7sv+Bf8W54d7wH3hPvxfyoi/1xF72si/szvv9bF70J3hQv
x8vxZnhzvAVegVfgLfFWeGu8Eq/E2zBf0a/wavbX+DVeg9fgtXgtXnov/G/x
Pv97nfKR6pSPVP94f/Z1uM977y/6W7wd+/b4B+aP9E94Z/Zf8K94N7w73gPv
ifdiPr2f/7c+H9HL+jrc573/1tcpH9Gb9vXP3xwvx5vhzfEWeAVegbfEW+Gt
8Uq8Em/DfEW/wqv7OuUj+jVeg9fgtXgtXnovHPKR6pSPVP/M/dHXKR+pDvf5
L0M+Yn+Lt2PfHv/A/JH+Ce/M/gv+Fe+Gd8d74D3xXsyPutgfd9HLurg/4/u/
ddGb4E3xcrwcb4Y3x1vgFXgF3hJvhbfGK/FKvA3zFf0Kr2Z/jV/jNXgNXovX
4qX3wiEfqU75SHXKR6pTPlId7vNfh3zE/hZvx749/oH5I/0T3pn9F/wr3g3v
jvfAe+K9mB91sT/uopf1dbjPfx3yEb0J3hQvx8vxZnhzvAVegVfgLfFWeGu8
Eq/E2zBf0a/wavbX+DVeg9fgtXgtXnovHPKR6p/f/d7XKR+pTvlIdbjP/zbk
I/a3eDv27fEPzB/pn/DO7L/gX/FueHe8B94T78X8qIv9cRe9rIv7M77/Wxe9
Cd4UL8fL8WZ4c7wFXoFX4C3xVnhrvBKvxNswX9Gv8Gr21/g1XoPX4LV4LV56
LxzykeqUj1SnfKQ65SPV4T7/bchH7G/xduzb4x+YP9I/4Z3Zf8G/4t3w7ngP
vCfei/lRF/vjLnpZX4f7/LchH9Gb4E3xcrwcb4Y3x1vgFXgF3hJvhbfGK/FK
vA3zFf0Kr2Z/jV/jNXgNXovX4qX3Qu7zd+7zd+7zd+7zd+7z9yEfsb/F27Fv
j39g/kj/hHdm/wX/infDu+M98J54L+bT+zn3+fuQj7h/qMN9/j7kI3pTvBwv
x5vhzfEWeAVegbfEW+Gt8Uq8Em/DfEW/wqv7OuUj+jVeg9fgtXgtXnov5D7/
4D7/4D7/4D7/4D7/GPIR+1u8Hfv2+Afmj/RPeGf2X/CveDe8O94D74n3Yn7U
xf64i17Wxf0Z3/+ti94Eb4qX4+V4M7w53gKvwCvwlngrvDVeiVfibZiv6Fd4
Nftr/BqvwWvwWrwWL70Xcp9/cp9/cp9/cp9/cp9/DvmI/S3ejn17/APzR/on
vDP7L/hXvBveHe+B98R7MT/qYn/cRS/r4v6M7//WRW+CN8XL8XK8Gd4cb4FX
4BV4S7wV3hqvxCvxNsxX9Cu8mv01fo3X4DV4LV6Ll94Luc+/uM+/uM+/uM+/
uM+/hnzE/hZvx749/oH5I/0T3pn9F/wr3g3vjvfAe+K9mB91sT/uopd1cX/G
93/rojfBm+LleDneDG+Ot8Ar8Aq8Jd4Kb41X4pV4G+Yr+hVezf4av8Zr8Bq8
Fq/FS++F3Off3Off3Off3Off3OffQz5if4u3Y98e/8D8kf4J78z+C/4V74Z3
x3vgPfFezI+62B930cu6uD/j+7910ZvgTfFyvBxvhjfHW+AVeAXeEm+Ft8Yr
8Uq8DfMV/QqvZn+NX+M1eA1ei9fipffC/x7v87/XKR+pTvlI9Y/3Z1+H+7z3
/qK/xduxb49/YP5I/4R3Zv8F/4p3w7vjPfCeeC/m0/v5f+/zEb2sr8N93vtv
fZ3yEb1pX//8zfFyvBneHG+BV+AVeEu8Fd4ar8Qr8TbMV/QrvLqvUz6iX+M1
eA1ei9fipffCIR+pTvlI9c/cH32d8pHqcJ//MuQj9rd4O/bt8Q/MH+mf8M7s
v+Bf8W54d7wH3hPvxfyoi/1xF72si/szvv9bF70J3hQvx8vxZnhzvAVegVfg
LfFWeGu8Eq/E2zBf0a/wavbX+DVeg9fgtXgtXnovHPKR6pSPVKd8pDrlI9Xh
Pv91yEfsb/F27NvjH5g/0j/hndl/wb/i3fDueA+8J96L+VEX++Muellfh/v8
1yEf0ZvgTfFyvBxvhjfHW+AVeAXeEm+Ft8Yr8Uq8DfMV/QqvZn+NX+M1eA1e
i9fipffCIR+p/vnd732d8pHqlI9Uh/v8b0M+Yn+Lt2PfHv/A/JH+Ce/M/gv+
Fe+Gd8d74D3xXsyPutgfd9HLurg/4/u/ddGb4E3xcrwcb4Y3x1vgFXgF3hJv
hbfGK/FKvA3zFf0Kr2Z/jV/jNXgNXovX4qX3wiEfqU75SHXKR6pTPlId7vPf
hnzE/hZvx749/oH5I/0T3pn9F/wr3g3vjvfAe+K9mB91sT/uopf1dbjPfxvy
Eb0J3hQvx8vxZnhzvAVegVfgLfFWeGu8Eq/E2zBf0a/wavbX+DVeg9fgtXgt
Xnov5D5/5z5/5z5/5z5/5z5/H/IR+1u8Hfv2+Afmj/RPeGf2X/CveDe8O94D
74n3Yj69n3Ofvw/5iPuHOtzn70M+ojfFy/FyvBneHG+BV+AVeEu8Fd4ar8Qr
8TbMV/QrvLqvUz6iX+M1eA1ei9fipfdC7vMP7vMP7vMP7vMP7vOPIR+xv8Xb
sW+Pf2D+SP+Ed2b/Bf+Kd8O74z3wnngv5kdd7I+76GVd3J/x/d+66E3wpng5
Xo43w5vjLfAKvAJvibfCW+OVeCXehvmKfoVXs7/Gr/EavAavxWvx0nsh9/kn
9/kn9/kn9/kn9/nnkI/Y3+Lt2LfHPzB/pH/CO7P/gn/Fu+Hd8R54T7wX86Mu
9sdd9LIu7s/4/m9d9CZ4U7wcL8eb4c3xFngFXoG3xFvhrfFKvBJvw3xFv8Kr
2V/j13gNXoPX4rV46b2Q+/yL+/yL+/yL+/yL+/xryEfsb/F27NvjH5g/0j/h
ndl/wb/i3fDueA+8J96L+VEX++MuelkX92d8/7cuehO8KV6Ol+PN8OZ4C7wC
r8Bb4q3w1nglXom3Yb6iX+HV7K/xa7wGr8Fr8Vq89F7Iff7Nff7Nff7Nff7N
ff495CP2t3g79u3xD8wf6Z/wzuy/4F/xbnh3vAfeE+/F/KiL/XEXvayL+zO+
/1sXvQneFC/Hy/FmeHO8BV6BV+At8VZ4a7wSr8TbMF/Rr/Bq9tf4NV6D1+C1
eC1eei/8Nd7nf69TPlKd8pHqH+/Pvg73ee/9RX+Lt2PfHv/A/JH+Ce/M/gv+
Fe+Gd8d74D3xXsyn9/Nf+3xEL+vrcJ/3/ltfp3xEb9rXP39zvBxvhjfHW+AV
eAXeEm+Ft8Yr8Uq8DfMV/Qqv7uuUj+jXeA1eg9fitXjpvXDIR6pTPlL9M/dH
X6d8pDrc578M+Yj9Ld6OfXv8A/NH+ie8M/sv+Fe8G94d74H3xHsxP+pif9xF
L+vi/ozv/9ZFb4I3xcvxcrwZ3hxvgVfgFXhLvBXeGq/EK/E2zFf0K7ya/TV+
jdfgNXgtXouX3guHfKQ65SPVKR+pTvlIdbjPfx3yEftbvB379vgH5o/0T3hn
9l/wr3g3vDveA++J92J+1MX+uK9TPuL+jO//1kVvgjfFy/FyvBneHG+BV+AV
eEu8Fd4ar8Qr8TbMV/QrvJr9NX6N1+A1eC1ei5feC4d8pPrnZ7/3dcpHqlM+
Uh3u878N+Yj9Ld6OfXv8A/NH+ie8M/sv+Fe8G94d74H3xHsxP+pif9xFL+vi
/ozv/9ZFb4I3xcvxcrwZ3hxvgVfgFXhLvBXeGq/EK/E2zFf0K7ya/TV+jdfg
NXgtXouX3guHfKQ65SPVKR+pTvlIdbjPfxvyEftbvB379vgH5o/0T3hn9l/w
r3g3vDveA++J92J+1MX+uIte1tfhPv9tyEf0JnhTvBwvx5vhzfEWeAVegbfE
W+Gt8Uq8Em/DfEW/wqvZX+PXeA1eg9fitXjpvZD7/J37/J37/J37/J37/H3I
R+xv8Xbs2+MfmD/SP+Gd2X/Bv+Ld8O54D7wn3ov59H7Off4+5CPuH+pwn78P
+YjeFC/Hy/FmeHO8BV6BV+At8VZ4a7wSr8TbMF/Rr/Dqvk75iH6N1+A1eC1e
i5feC7nPP7jPP7jPP7jPP7jPP4Z8xP4Wb8e+Pf6B+SP9E96Z/Rf8K94N7473
wHvivZgfdbE/7qKXdXF/xvd/66I3wZvi5Xg53gxvjrfAK/AKvCXeCm+NV+KV
eBvmK/oVXs3+Gr/Ga/AavBavxUvvhdznn9znn9znn9znn9znn0M+Yn+Lt2Pf
Hv/A/JH+Ce/M/gv+Fe+Gd8d74D3xXsyPutgfd9HLurg/4/u/ddGb4E3xcrwc
b4Y3x1vgFXgF3hJvhbfGK/FKvA3zFf0Kr2Z/jV/jNXgNXovX4qX3Qu7zL+7z
L+7zL+7zL+7zryEfsb/F27Fvj39g/kj/hHdm/wX/infDu+M98J54L+ZHXeyP
u+hlXdyf8f3fuuhN8KZ4OV6ON8Ob4y3wCrwCb4m3wlvjlXgl3ob5in6FV7O/
xq/xGrwGr8Vr8dJ7Iff5N/f5N/f5N/f5N/f595CP2N/i7di3xz8wf6R/wjuz
/4J/xbvh3fEeeE+8F/OjLvbHXfSyLu7P+P5vXfQmeFO8HC/Hm+HN8RZ4BV6B
t8Rb4a3xSrwSb8N8Rb/Cq9lf49d4DV6D1+K1eOm98H/E+/zvdcpHqlM+Uv3j
/dnX4T7vvb/ob/F27NvjH5g/0j/hndl/wb/i3fDueA+8J96L+fR+/j/6fEQv
6+twn/f+W1+nfERv2tc/f3O8HG+GN8db4BV4Bd4Sb4W3xivxSrwN8xX9Cq/u
65SP6Nd4DV6D1+K1eOm9cMhHqlM+Uv0z90dfp3ykOtznvwz5iP0t3o59e/wD
80f6J7wz+y/4V7wb3h3vgffEezE/6mJ/3EUv6+L+jO//1kVvgjfFy/FyvBne
HG+BV+AVeEu8Fd4ar8Qr8TbMV/QrvJr9NX6N1+A1eC1ei5feC4d8pDrlI9Up
H6lO+Uh1uM9/HfIR+1u8Hfv2+Afmj/RPeGf2X/CveDe8O94D74n3Yn7Uxf64
i17W1+E+/3XIR/QmeFO8HC/Hm+HN8RZ4BV6Bt8Rb4a3xSrwSb8N8Rb/Cq9lf
49d4DV6D1+K1eOm9cMhHqn9+93tfp3ykOuUj1eE+/9uQj9jf4u3Yt8c/MH+k
f8I7s/+Cf8W74d3xHnhPvBfzoy72x130si7uz/j+b130JnhTvBwvx5vhzfEW
eAVegbfEW+Gt8Uq8Em/DfEW/wqvZX+PXeA1eg9fitXjpvXDIR6pTPlKd8pHq
lI9Uh/v8tyEfsb/F27Fvj39g/kj/hHdm/wX/infDu+M98J54L+ZHXeyPu+hl
fR3u89+GfERvgjfFy/FyvBneHG+BV+AVeEu8Fd4ar8Qr8TbMV/QrvJr9NX6N
1+A1eC1ei5feC7nP37nP37nP37nP37nP34d8xP4Wb8e+Pf6B+SP9E96Z/Rf8
K94N7473wHvivZhP7+fc5+9DPuL+oQ73+fuQj+hN8XK8HG+GN8db4BV4Bd4S
b4W3xivxSrwN8xX9Cq/u65SP6Nd4DV6D1+K1eOm9kPv8g/v8g/v8g/v8g/v8
Y8hH7G/xduzb4x+YP9I/4Z3Zf8G/4t3w7ngPvCfei/lRF/vjLnpZF/dnfP+3
LnoTvClejpfjzfDmeAu8Aq/AW+Kt8NZ4JV6Jt2G+ol/h1eyv8Wu8Bq/Ba/Fa
vPReyH3+yX3+yX3+yX3+yX3+OeQj9rd4O/bt8Q/MH+mf8M7sv+Bf8W54d7wH
3hPvxfyoi/1xF72si/szvv9bF70J3hQvx8vxZnhzvAVegVfgLfFWeGu8Eq/E
2zBf0a/wavbX+DVeg9fgtXgtXnov5D7/4j7/4j7/4j7/4j7/GvIR+1u8Hfv2
+Afmj/RPeGf2X/CveDe8O94D74n3Yn7Uxf64i17Wxf0Z3/+ti94Eb4qX4+V4
M7w53gKvwCvwlngrvDVeiVfibZiv6Fd4Nftr/BqvwWvwWrwWL70Xcp9/c59/
c59/c59/c59/D/mI/S3ejn17/APzR/onvDP7L/hXvBveHe+B98R7MT/qYn/c
RS/r4v6M7//WRW+CN8XL8XK8Gd4cb4FX4BV4S7wV3hqvxCvxNsxX9Cu8mv01
fo3X4DV4LV6Ll94L/2e8z/9ep3ykOuUj1T/en30d7vPe+4v+Fm/Hvj3+gfkj
/RPemf0X/CveDe+O98B74r2YT+/n/7PPR/Syvg73ee+/9XXKR/Smff3zN8fL
8WZ4c7wFXoFX4C3xVnhrvBKvxNswX9Gv8Oq+TvmIfo3X4DV4LV6Ll94Lh3yk
OuUj1T9zf/R1ykeqw33+y5CP2N/i7di3xz8wf6R/wjuz/4J/xbvh3fEeeE+8
F/OjLvbHXfSyLu7P+P5vXfQmeFO8HC/Hm+HN8RZ4BV6Bt8Rb4a3xSrwSb8N8
Rb/Cq9lf49d4DV6D1+K1eOm9cMhHqlM+Up3ykeqUj1SH+/zXIR+xv8XbsW+P
f2D+SP+Ed2b/Bf+Kd8O74z3wnngv5kdd7I+76GV9He7zX4d8RG+CN8XL8XK8
Gd4cb4FX4BV4S7wV3hqvxCvxNsxX9Cu8mv01fo3X4DV4LV6Ll94Lh3yk+ud3
v/d1ykeqUz5SHe7zvw35iP0t3o59e/wD80f6J7wz+y/4V7wb3h3vgffEezE/
6mJ/3EUv6+L+jO//1kVvgjfFy/FyvBneHG+BV+AVeEu8Fd4ar8Qr8TbMV/Qr
vJr9NX6N1+A1eC1ei5feC4d8pDrlI9UpH6lO+Uh1uM9/G/IR+1u8Hfv2+Afm
j/RPeGf2X/CveDe8O94D74n3Yn7Uxf64i17W1+E+/23IR/QmeFO8HC/Hm+HN
8RZ4BV6Bt8Rb4a3xSrwSb8N8Rb/Cq9lf49d4DV6D1+K1eOm9kPv8nfv8nfv8
nfv8nfv8fchH7G/xduzb4x+YP9I/4Z3Zf8G/4t3w7ngPvCfei/n0fs59/j7k
I+4f6nCfvw/5iN4UL8fL8WZ4c7wFXoFX4C3xVnhrvBKvxNswX9Gv8Oq+TvmI
fo3X4DV4LV6Ll94Luc8/uM8/uM8/uM8/uM8/hnzE/hZvx749/oH5I/0T3pn9
F/wr3g3vjvfAe+K9mB91sT/uopd1cX/G93/rojfBm+LleDneDG+Ot8Ar8Aq8
Jd4Kb41X4pV4G+Yr+hVezf4av8Zr8Bq8Fq/FS++F3Oef3Oef3Oef3Oef3Oef
Qz5if4u3Y98e/8D8kf4J78z+C/4V74Z3x3vgPfFezI+62B930cu6uD/j+791
0ZvgTfFyvBxvhjfHW+AVeAXeEm+Ft8Yr8Uq8DfMV/QqvZn+NX+M1eA1ei9fi
pfdC7vMv7vMv7vMv7vMv7vOvIR+xv8XbsW+Pf2D+SP+Ed2b/Bf+Kd8O74z3w
nngv5kdd7I+76GVd3J/x/d+66E3wpng5Xo43w5vjLfAKvAJvibfCW+OVeCXe
hvmKfoVXs7/Gr/EavAavxWvx0nsh9/k39/k39/k39/k39/n3kI/Y3+Lt2LfH
PzB/pH/CO7P/gn/Fu+Hd8R54T7wX86Mu9sdd9LIu7s/4/m9d9CZ4U7wcL8eb
4c3xFngFXoG3xFvhrfFKvBJvw3xFv8Kr2V/j13gNXoPX4rV46b3wf8X7/O91
ykeqUz5S/eP92dfhPu+9v+hv8Xbs2+MfmD/SP+Gd2X/Bv+Ld8O54D7wn3ov5
9H7+v/p8RC/r63Cf9/5bX6d8RG/a1z9/c7wcb4Y3x1vgFXgF3hJvhbfGK/FK
vA3zFf0Kr+7rlI/o13gNXoPX4rV46b1wyEeqUz5S/TP3R1+nfKQ63Oe/DPmI
/S3ejn17/APzR/onvDP7L/hXvBveHe+B98R7MT/qYn/cRS/r4v6M7//WRW+C
N8XL8XK8Gd4cb4FX4BV4S7wV3hqvxCvxNsxX9Cu8mv01fo3X4DV4LV6Ll94L
h3ykOuUj1SkfqU75SHW4z38d8hH7W7wd+/b4B+aP9E94Z/Zf8K94N7w73gPv
ifdiftTF/riLXtbX4T7/dchH9CZ4U7wcL8eb4c3xFngFXoG3xFvhrfFKvBJv
w3xFv8Kr2V/j13gNXoPX4rV46b1wyEeqf373e1+nfKQ65SPV4T7/25CP2N/i
7di3xz8wf6R/wjuz/4J/xbvh3fEeeE+8F/OjLvbHXfSyLu7P+P5vXfQmeFO8
HC/Hm+HN8RZ4BV6Bt8Rb4a3xSrwSb8N8Rb/Cq9lf49d4DV6D1+K1eOm9cMhH
qlM+Up3ykeqUj1SH+/y3IR+xv8XbsW+Pf2D+SP+Ed2b/Bf+Kd8O74z3wnngv
5kdd7I+76GV9He7z34Z8RG+CN8XL8XK8Gd4cb4FX4BV4S7wV3hqvxCvxNsxX
9Cu8mv01fo3X4DV4LV6Ll94Luc/fuc/fuc/fuc/fuc/fh3zE/hZvx749/oH5
I/0T3pn9F/wr3g3vjvfAe+K9mE/v59zn70M+4v6hDvf5+5CP6E3xcrwcb4Y3
x1vgFXgF3hJvhbfGK/FKvA3zFf0Kr+7rlI/o13gNXoPX4rV46b2Q+/yD+/yD
+/yD+/yD+/xjyEfsb/F27NvjH5g/0j/hndl/wb/i3fDueA+8J96L+VEX++Mu
elkX92d8/7cuehO8KV6Ol+PN8OZ4C7wCr8Bb4q3w1nglXom3Yb6iX+HV7K/x
a7wGr8Fr8Vq89F7Iff7Jff7Jff7Jff7Jff455CP2t3g79u3xD8wf6Z/wzuy/
4F/xbnh3vAfeE+/F/KiL/XEXvayL+zO+/1sXvQneFC/Hy/FmeHO8BV6BV+At
8VZ4a7wSr8TbMF/Rr/Bq9tf4NV6D1+C1eC1eei/kPv/iPv/iPv/iPv/iPv8a
8hH7W7wd+/b4B+aP9E94Z/Zf8K94N7w73gPvifdiftTF/riLXtbF/Rnf/62L
3gRvipfj5XgzvDneAq/AK/CWeCu8NV6JV+JtmK/oV3g1+2v8Gq/Ba/BavBYv
vRdyn39zn39zn39zn39zn38P+Yj9Ld6OfXv8A/NH+ie8M/sv+Fe8G94d74H3
xHsxP+pif9xFL+vi/ozv/9ZFb4I3xcvxcrwZ3hxvgVfgFXhLvBXeGq/EK/E2
zFf0K7ya/TV+jdfgNXgtXouX3gv/d7zP/16nfKQ65SPVP96ffR3u8977i/4W
b8e+Pf6B+SP9E96Z/Rf8K94N7473wHvivZhP7+f/u89H9LK+Dvd577/1dcpH
9KZ9/fM3x8vxZnhzvAVegVfgLfFWeGu8Eq/E2zBf0a/w6r5O+Yh+jdfgNXgt
XouX3guHfKQ65SPVP3N/9HXKR6rDff7LkI/Y3+Lt2LfHPzB/pH/CO7P/gn/F
u+Hd8R54T7wX86Mu9sdd9LIu7s/4/m9d9CZ4U7wcL8eb4c3xFngFXoG3xFvh
rfFKvBJvw3xFv8Kr2V/j13gNXoPX4rV46b1wyEeqUz5SnfKR6pSPVIf7/Nch
H7G/xduxb49/YP5I/4R3Zv8F/4p3w7vjPfCeeC/mR13sj7voZX0d7vNfh3xE
b4I3xcvxcrwZ3hxvgVfgFXhLvBXeGq/EK/E2zFf0K7ya/TV+jdfgNXgtXouX
3guHfKT653e/93XKR6pTPlId7vO/DfmI/S3ejn17/APzR/onvDP7L/hXvBve
He+B98R7MT/qYn/cRS/r4v6M7//WRW+CN8XL8XK8Gd4cb4FX4BV4S7wV3hqv
xCvxNsxX9Cu8mv01fo3X4DV4LV6Ll94Lh3ykOuUj1SkfqU75SHW4z38b8hH7
W7wd+/b4B+aP9E94Z/Zf8K94N7w73gPvifdiftTF/riLXtbX4T7/bchH9CZ4
U7wcL8eb4c3xFngFXoG3xFvhrfFKvBJvw3xFv8Kr2V/j13gNXoPX4rV46b2Q
+/yd+/yd+/yd+/yd+/x9yEfsb/F27NvjH5g/0j/hndl/wb/i3fDueA+8J96L
+fR+zn3+PuQj7h/qcJ+/D/mI3hQvx8vxZnhzvAVegVfgLfFWeGu8Eq/E2zBf
0a/w6r5O+Yh+jdfgNXgtXouX3gu5zz+4zz+4zz+4zz+4zz+GfMT+Fm/Hvj3+
gfkj/RPemf0X/CveDe+O98B74r2YH3WxP+6il3Vxf8b3f+uiN8Gb4uV4Od4M
b463wCvwCrwl3gpvjVfilXgb5iv6FV7N/hq/xmvwGrwWr8VL74Xc55/c55/c
55/c55/c559DPmJ/i7dj3x7/wPyR/gnvzP4L/hXvhnfHe+A98V7Mj7rYH3fR
y7q4P+P7v3XRm+BN8XK8HG+GN8db4BV4Bd4Sb4W3xivxSrwN8xX9Cq9mf41f
4zV4DV6L1+Kl90Lu8y/u8y/u8y/u8y/u868hH7G/xduxb49/YP5I/4R3Zv8F
/4p3w7vjPfCeeC/mR13sj7voZV3cn/H937roTfCmeDlejjfDm+Mt8Aq8Am+J
t8Jb45V4Jd6G+Yp+hVezv8av8Rq8Bq/Fa/HSeyH3+Tf3+Tf3+Tf3+Tf3+feQ
j9jf4u3Yt8c/MH+kf8I7s/+Cf8W74d3xHnhPvBfzoy72x130si7uz/j+b130
JnhTvBwvx5vhzfEWeAVegbfEW+Gt8Uq8Em/DfEW/wqvZX+PXeA1eg9fitXjp
vfD/xPv873XKR6pTPlL94/3Z1+E+772/6G/xduzb4x+YP9I/4Z3Zf8G/4t3w
7ngPvCfei/n0fv5/+nxEL+vrcJ/3/ltfp3xEb9rXP39zvBxvhjfHW+AVeAXe
Em+Ft8Yr8Uq8DfMV/Qqv7uuUj+jXeA1eg9fitXjpvXDIR6pTPlL9M/dHX6d8
pDrc578M+Yj9Ld6OfXv8A/NH+ie8M/sv+Fe8G94d74H3xHsxP+pif9xFL+vi
/ozv/9ZFb4I3xcvxcrwZ3hxvgVfgFXhLvBXeGq/EK/E2zFf0K7ya/TV+jdfg
NXgtXouX3guHfKQ65SPVKR+pTvlIdbjPfx3yEftbvB379vgH5o/0T3hn9l/w
r3g3vDveA++J92J+1MX+uIte1tfhPv91yEf0JnhTvBwvx5vhzfEWeAVegbfE
W+Gt8Uq8Em/DfEW/wqvZX+PXeA1eg9fitXjpvXDIR6p/fvd7X6d8pDrlI9Xh
Pv/bkI/Y3+Lt2LfHPzB/pH/CO7P/gn/Fu+Hd8R54T7wX86Mu9sdd9LIu7s/4
/m9d9CZ4U7wcL8eb4c3xFngFXoG3xFvhrfFKvBJvw3xFv8Kr2V/j13gNXoPX
4rV46b1wyEeqUz5SnfKR6pSPVIf7/LchH7G/xduxb49/YP5I/4R3Zv8F/4p3
w7vjPfCeeC/mR13sj7voZX0d7vPfhnxEb4I3xcvxcrwZ3hxvgVfgFXhLvBXe
Gq/EK/E2zFf0K7ya/TV+jdfgNXgtXouX3gu5z9+5z9+5z9+5z9+5z9+HfMT+
Fm/Hvj3+gfkj/RPemf0X/CveDe+O98B74r2YT+/n3OfvQz7i/qEO9/n7kI/o
TfFyvBxvhjfHW+AVeAXeEm+Ft8Yr8Uq8DfMV/Qqv7uuUj+jXeA1eg9fitXjp
vZD7/IP7/IP7/IP7/IP7/GPIR+xv8Xbs2+MfmD/SP+Gd2X/Bv+Ld8O54D7wn
3ov5URf74y56WRf3Z3z/ty56E7wpXo6X483w5ngLvAKvwFvirfDWeCVeibdh
vqJf4dXsr/FrvAavwWvxWrz0Xsh9/sl9/sl9/sl9/sl9/jnkI/a3eDv27fEP
zB/pn/DO7L/gX/FueHe8B94T78X8qIv9cRe9rIv7M77/Wxe9Cd4UL8fL8WZ4
c7wFXoFX4C3xVnhrvBKvxNswX9Gv8Gr21/g1XoPX4LV4LV56L+Q+/+I+/+I+
/+I+/+I+/xryEftbvB379vgH5o/0T3hn9l/wr3g3vDveA++J92J+1MX+uIte
1sX9Gd//rYveBG+Kl+PleDO8Od4Cr8Ar8JZ4K7w1XolX4m2Yr+hXeDX7a/wa
r8Fr8Fq8Fi+9F3Kff3Off3Off3Off3Offw/5iP0t3o59e/wD80f6J7wz+y/4
V7wb3h3vgffEezE/6mJ/3EUv6+L+jO//1kVvgjfFy/FyvBneHG+BV+AVeEu8
Fd4ar8Qr8TbMV/QrvJr9NX6N1+A1eC1ei5feC/9vvM//Xqd8pDrlI9U/3p99
He7z3vuL/hZvx749/oH5I/0T3pn9F/wr3g3vjvfAe+K9mE/v5/+3z0f0sr4O
93nvv/V1ykf0pn398zfHy/FmeHO8BV6BV+At8VZ4a7wSr8TbMF/Rr/Dqvk75
iH6N1+A1eC1ei5feC4d8pDrlI9U/c3/0dcpHqsN9/suQj9jf4u3Yt8c/MH+k
f8I7s/+Cf8W74d3xHnhPvBfzoy72x130si7uz/j+b130JnhTvBwvx5vhzfEW
eAVegbfEW+Gt8Uq8Em/DfEW/wqvZX+PXeA1eg9fitXjpvXDIR6pTPlKd8pHq
lI9Uh/v81yEfsb/F27Fvj39g/kj/hHdm/wX/infDu+M98J54L+ZHXeyPu+hl
fR3u81+HfERvgjfFy/FyvBneHG+BV+AVeEu8Fd4ar8Qr8TbMV/QrvJr9NX6N
1+A1eC1ei5feC4d8pPrnd7/3dcpHqlM+Uh3u878N+Yj9Ld6OfXv8A/NH+ie8
M/sv+Fe8G94d74H3xHsxP+pif9xFL+vi/ozv/9ZFb4I3xcvxcrwZ3hxvgVfg
FXhLvBXeGq/EK/E2zFf0K7ya/TV+jdfgNXgtXouX3guHfKQ65SPVKR+pTvlI
dbjPfxvyEftbvB379vgH5o/0T3hn9l/wr3g3vDveA++J92J+1MX+uIte1tfh
Pv9tyEf0JnhTvBwvx5vhzfEWeAVegbfEW+Gt8Uq8Em/DfEW/wqvZX+PXeA1e
g9fitXjpvZD7/J37/J37/J37/J37/H3IR+xv8Xbs2+MfmD/SP+Gd2X/Bv+Ld
8O54D7wn3ov59H7Off4+5CPuH+pwn78P+YjeFC/Hy/FmeHO8BV6BV+At8VZ4
a7wSr8TbMF/Rr/Dqvk75iH6N1+A1eC1ei5feC7nPP7jPP7jPP7jPP7jPP4Z8
xP4Wb8e+Pf6B+SP9E96Z/Rf8K94N7473wHvivZgfdbE/7qKXdXF/xvd/66I3
wZvi5Xg53gxvjrfAK/AKvCXeCm+NV+KVeBvmK/oVXs3+Gr/Ga/AavBavxUvv
hdznn9znn9znn9znn9znn0M+Yn+Lt2PfHv/A/JH+Ce/M/gv+Fe+Gd8d74D3x
XsyPutgfd9HLurg/4/u/ddGb4E3xcrwcb4Y3x1vgFXgF3hJvhbfGK/FKvA3z
Ff0Kr2Z/jV/jNXgNXovX4qX3Qu7zL+7zL+7zL+7zL+7zryEfsb/F27Fvj39g
/kj/hHdm/wX/infDu+M98J54L+ZHXeyPu+hlXdyf8f3fuuhN8KZ4OV6ON8Ob
4y3wCrwCb4m3wlvjlXgl3ob5in6FV7O/xq/xGrwGr8Vr8dJ7Iff5N/f5N/f5
N/f5N/f595CP2N/i7di3xz8wf6R/wjuz/4J/xbvh3fEeeE+8F/OjLvbHXfSy
Lu7P+P5vXfQmeFO8HC/Hm+HN8RZ4BV6Bt8Rb4a3xSrwSb8N8Rb/Cq9lf49d4
DV6D1+K1eOm98P/F+/zvdcpHqlM+Uv3j/dnX4T7vvb/ob/F27NvjH5g/0j/h
ndl/wb/i3fDueA+8J96L+fR+/v/6fEQv6+twn/f+W1+nfERv2tc/f3O8HG+G
N8db4BV4Bd4Sb4W3xivxSrwN8xX9Cq/u65SP6Nd4DV6D1+K1eOm9cMhHqlM+
Uv0z90dfp3ykOtznvwz5iP0t3o59e/wD80f6J7wz+y/4V7wb3h3vgffEezE/
6mJ/3EUv6+L+jO//1kVvgjfFy/FyvBneHG+BV+AVeEu8Fd4ar8Qr8TbMV/Qr
vJr9NX6N1+A1eC1ei5feC4d8pDrlI9UpH6lO+Uh1uM9/HfIR+1u8Hfv2+Afm
j/RPeGf2X/CveDe8O94D74n3Yn7Uxf64i17W1+E+/3XIR/QmeFO8HC/Hm+HN
8RZ4BV6Bt8Rb4a3xSrwSb8N8Rb/Cq9lf49d4DV6D1+K1eOm9cMhHqn9+93tf
p3ykOuUj1eE+/9uQj9jf4u3Yt8c/MH+kf8I7s/+Cf8W74d3xHnhPvBfzoy72
x130si7uz/j+b130JnhTvBwvx5vhzfEWeAVegbfEW+Gt8Uq8Em/DfEW/wqvZ
X+PXeA1eg9fitXjpvXDIR6pTPlKd8pHqlI9Uh/v8tyEfsb/F27Fvj39g/kj/
hHdm/wX/infDu+M98J54L+ZHXeyPu+hlfR3u89+GfERvgjfFy/FyvBneHG+B
V+AVeEu8Fd4ar8Qr8TbMV/QrvJr9NX6N1+A1eC1ei5feC7nP37nP37nP37nP
37nP34d8xP4Wb8e+Pf6B+SP9E96Z/Rf8K94N7473wHvivZhP7+fc5+9DPuL+
oQ73+fuQj+hN8XK8HG+GN8db4BV4Bd4Sb4W3xivxSrwN8xX9Cq/u65SP6Nd4
DV6D1+K1eOm9kPv8g/v8g/v8g/v8g/v8Y8hH7G/xduzb4x+YP9I/4Z3Zf8G/
4t3w7ngPvCfei/lRF/vjLnpZF/dnfP+3LnoTvClejpfjzfDmeAu8Aq/AW+Kt
8NZ4JV6Jt2G+ol/h1eyv8Wu8Bq/Ba/FavPReyH3+yX3+yX3+yX3+yX3+OeQj
9rd4O/bt8Q/MH+mf8M7sv+Bf8W54d7wH3hPvxfyoi/1xF72si/szvv9bF70J
3hQvx8vxZnhzvAVegVfgLfFWeGu8Eq/E2zBf0a/wavbX+DVeg9fgtXgtXnov
5D7/4j7/4j7/4j7/4j7/GvIR+1u8Hfv2+Afmj/RPeGf2X/CveDe8O94D74n3
Yn7Uxf64i17Wxf0Z3/+ti94Eb4qX4+V4M7w53gKvwCvwlngrvDVeiVfibZiv
6Fd4Nftr/BqvwWvwWrwWL70Xcp9/c59/c59/c59/c59/D/mI/S3ejn17/APz
R/onvDP7L/hXvBveHe+B98R7MT/qYn/cRS/r4v6M7//WRW+CN8XL8XK8Gd4c
b4FX4BV4S7wV3hqvxCvxNsxX9Cu8mv01fo3X4DV4LV6Ll94L/794n/+9TvlI
dcpHqn+8P/s63Oe99xf9Ld6OfXv8A/NH+ie8M/sv+Fe8G94d74H3xHsxn97P
/78+H9HL+jrc573/1tcpH9Gb9vXP3xwvx5vhzfEWeAVegbfEW+Gt8Uq8Em/D
fEW/wqv7OuUj+jVeg9fgtXgtXnovHPKR6pSPVP/M/dHXKR+pDvf5L0M+Yn+L
t2PfHv/A/JH+Ce/M/gv+Fe+Gd8d74D3xXsyPutgfd9HLurg/4/u/ddGb4E3x
crwcb4Y3x1vgFXgF3hJvhbfGK/FKvA3zFf0Kr2Z/jV/jNXgNXovX4qX3wiEf
qU75SHXKR6pTPlId7vNfh3zE/hZvx749/oH5I/0T3pn9F/wr3g3vjvfAe+K9
mB91sT/uovf/c20/KYtkW9yoNdRQQw1jR7TOBM4Eqvv92d+99+vlBHICOYGc
wDuAnMA7gZxATiDhdLNRrYJqFkgiCCKWoojiPZC1DfbTShYr17Ngw6LqhxnF
q87y+W/9feTeGG+CV+KVeFO8Gd4cr8Kr8BZ4S7wVXo1X462Zb+g3eIH9AT/g
tXgtXofX4aXfC/v7SPWvv/efV53uI9XpPlKd5fMP/X3k/Q3eln07/D3zB/pH
vBP7z/gXvCveDe+O98B7Mj+IeX8Yc6+I+f6C9x/F3BvjTfBKvBJvijfDm+NV
eBXeAm+Jt8Kr8Wq8NfMN/QYvsD/gB7wWr8Xr8Dq89Hthfx+pTveR6nQfqU73
keosn3/q7yPvb/C27Nvh75k/0D/indh/xr/gXfFueHe8B96T+UHM+8OYe8Wr
zvL5p/4+cm+MN8Er8Uq8Kd4Mb45X4VV4C7wl3gqvxqvx1sw39Bu8wP6AH/Ba
vBavw+vw0u+F5PM38vkb+fyNfP5GPn/r7yPvb/C27Nvh75k/0D/indh/xr/g
XfFueHe8B96T+fT7Ofn8rb+PfH9fZ/n8rb+P3JvglXgl3hRvhjfHq/AqvAXe
Em+FV+PVeGvmG/oNXnjV6T5yP+C1eC1eh9fhpd8Lyefv5PN38vk7+fydfP7e
30fe3+Bt2bfD3zN/oH/EO7H/jH/Bu+Ld8O54D7wn84OY94cx94qY7y94/1HM
vTHeBK/EK/GmeDO8OV6FV+Et8JZ4K7war8ZbM9/Qb/AC+wN+wGvxWrwOr8NL
vxeSz7+Rz7+Rz7+Rz7+Rz7/195H3N3hb9u3w98wf6B/xTuw/41/wrng3vDve
A+/J/CDm/WHMvSLm+wvefxRzb4w3wSvxSrwp3gxvjlfhVXgLvCXeCq/Gq/HW
zDf0G7zA/oAf8Fq8Fq/D6/DS74Xk8x/k8x/k8x/k8x/k8x/9feT9Dd6WfTv8
PfMH+ke8E/vP+Be8K94N7473wHsyP4h5fxhzr4j5/oL3H8XcG+NN8Eq8Em+K
N8Ob41V4Fd4Cb4m3wqvxarw18w39Bi+wP+AHvBavxevwOrz0eyH5/Cf5/Cf5
/Cf5/Cf5/Gd/H3l/g7dl3w5/z/yB/hHvxP4z/gXvinfDu+M98J7MD2LeH8bc
K2K+v+D9RzH3xngTvBKvxJvizfDmeBVehbfAW+Kt8Gq8Gm/NfEO/wQvsD/gB
r8Vr8Tq8Di/9Xvg/8nz+3zrdR6rTfaT6l/fHq87y+cv7i/4Gb8u+Hf6e+QP9
I96J/Wf8C94V74Z3x3vgPZlPv5//j9d95F7xqrN8/vJHrzrdR+5NXvWvP0u8
Em+KN8Ob41V4Fd4Cb4m3wqvxarw18w39Bi+86nQfuR/wWrwWr8Pr8NLvhf19
pDrdR6p/zf3+qtN9pDrL5//q7yPvb/C27Nvh75k/0D/indh/xr/gXfFueHe8
B96T+UHM+8OYe0XM9xe8/yjm3hhvglfilXhTvBneHK/Cq/AWeEu8FV6NV+Ot
mW/oN3iB/QE/4LV4LV6H1+Gl3wv7+0h1uo9Up/tIdbqPVGf5/Lf+PvL+Bm/L
vh3+nvkD/SPeif1n/AveFe+Gd8d74D2ZH8S8P4y5V7zqLJ//1t9H7o3xJngl
Xok3xZvhzfEqvApvgbfEW+HVeDXemvmGfoMX2B/wA16L1+J1eB1e+r2wv49U
//p7/3nV6T5Sne4j1Vk+/9DfR97f4G3Zt8PfM3+gf8Q7sf+Mf8G74t3w7ngP
vCfzg5j3hzH3ipjvL3j/Ucy9Md4Er8Qr8aZ4M7w5XoVX4S3wlngrvBqvxlsz
39Bv8AL7A37Aa/FavA6vw0u/F/b3kep0H6lO95HqdB+pzvL5p/4+8v4Gb8u+
Hf6e+QP9I96J/Wf8C94V74Z3x3vgPZkfxLw/jLlXvOosn3/q7yP3xngTvBKv
xJvizfDmeBVehbfAW+Kt8Gq8Gm/NfEO/wQvsD/gBr8Vr8Tq8Di/9Xkg+fyOf
v5HP38jnb+Tzt/4+8v4Gb8u+Hf6e+QP9I96J/Wf8C94V74Z3x3vgPZlPv5+T
z9/6+8j393WWz9/6+8i9CV6JV+JN8WZ4c7wKr8Jb4C3xVng1Xo23Zr6h3+CF
V53uI/cDXovX4nV4HV76vZB8/k4+fyefv5PP38nn7/195P0N3pZ9O/w98wf6
R7wT+8/4F7wr3g3vjvfAezI/iHl/GHOviPn+gvcfxdwb403wSrwSb4o3w5vj
VXgV3gJvibfCq/FqvDXzDf0GL7A/4Ae8Fq/F6/A6vPR7Ifn8G/n8G/n8G/n8
G/n8W38feX+Dt2XfDn/P/IH+Ee/E/jP+Be+Kd8O74z3wnswPYt4fxtwrYr6/
4P1HMffGeBO8Eq/Em+LN8OZ4FV6Ft8Bb4q3warwab818Q7/BC+wP+AGvxWvx
OrwOL/1eSD7/QT7/QT7/QT7/QT7/0d9H3t/gbdm3w98zf6B/xDux/4x/wbvi
3fDueA+8J/ODmPeHMfeKmO8veP9RzL0x3gSvxCvxpngzvDlehVfhLfCWeCu8
Gq/GWzPf0G/wAvsDfsBr8Vq8Dq/DS78Xks9/ks9/ks9/ks9/ks9/9veR9zd4
W/bt8PfMH+gf8U7sP+Nf8K54N7w73gPvyfwg5v1hzL0i5vsL3n8Uc2+MN8Er
8Uq8Kd4Mb45X4VV4C7wl3gqvxqvx1sw39Bu8wP6AH/BavBavw+vw0u+F/zPP
5/+t032kOt1Hqn95f7zqLJ+/vL/ob/C27Nvh75k/0D/indh/xr/gXfFueHe8
B96T+fT7+f983UfuFa86y+cvf/Sq033k3uRV//qzxCvxpngzvDlehVfhLfCW
eCu8Gq/GWzPf0G/wwqtO95H7Aa/Fa/E6vA4v/V7Y30eq032k+tfc76863Ueq
s3z+r/4+8v4Gb8u+Hf6e+QP9I96J/Wf8C94V74Z3x3vgPZkfxLw/jLlXxHx/
wfuPYu6N8SZ4JV6JN8Wb4c3xKrwKb4G3xFvh1Xg13pr5hn6DF9gf8ANei9fi
dXgdXvq9sL+PVKf7SHW6j1Sn+0h1ls9/6+8j72/wtuzb4e+ZP9A/4p3Yf8a/
4F3xbnh3vAfek/lBzPvDmHvFq87y+W/9feTeGG+CV+KVeFO8Gd4cr8Kr8BZ4
S7wVXo1X462Zb+g3eIH9AT/gtXgtXofX4aXfC/v7SPWvv/efV53uI9XpPlKd
5fMP/X3k/Q3eln07/D3zB/pHvBP7z/gXvCveDe+O98B7Mj+IeX8Yc6+I+f6C
9x/F3BvjTfBKvBJvijfDm+NVeBXeAm+Jt8Kr8Wq8NfMN/QYvsD/gB7wWr8Xr
8Dq89Hthfx+pTveR6nQfqU73keosn3/q7yPvb/C27Nvh75k/0D/indh/xr/g
XfFueHe8B96T+UHM+8OYe8WrzvL5p/4+cm+MN8Er8Uq8Kd4Mb45X4VV4C7wl
3gqvxqvx1sw39Bu8wP6AH/BavBavw+vw0u+F5PM38vkb+fyNfP5GPn/r7yPv
b/C27Nvh75k/0D/indh/xr/gXfFueHe8B96T+fT7Ofn8rb+PfH9fZ/n8rb+P
3JvglXgl3hRvhjfHq/AqvAXeEm+FV+PVeGvmG/oNXnjV6T5yP+C1eC1eh9fh
pd8Lyefv5PN38vk7+fydfP7e30fe3+Bt2bfD3zN/oH/EO7H/jH/Bu+Ld8O54
D7wn84OY94cx94qY7y94/1HMvTHeBK/EK/GmeDO8OV6FV+Et8JZ4K7war8Zb
M9/Qb/AC+wN+wGvxWrwOr8NLvxeSz7+Rz7+Rz7+Rz7+Rz7/195H3N3hb9u3w
98wf6B/xTuw/41/wrng3vDveA+/J/CDm/WHMvSLm+wvefxRzb4w3wSvxSrwp
3gxvjlfhVXgLvCXeCq/Gq/HWzDf0G7zA/oAf8Fq8Fq/D6/DS74Xk8x/k8x/k
8x/k8x/k8x/9feT9Dd6WfTv8PfMH+ke8E/vP+Be8K94N7473wHsyP4h5fxhz
r4j5/oL3H8XcG+NN8Eq8Em+KN8Ob41V4Fd4Cb4m3wqvxarw18w39Bi+wP+AH
vBavxevwOrz0eyH5/Cf5/Cf5/Cf5/Cf5/Gd/H3l/g7dl3w5/z/yB/hHvxP4z
/gXvinfDu+M98J7MD2LeH8bcK2K+v+D9RzH3xngTvBKvxJvizfDmeBVehbfA
W+Kt8Gq8Gm/NfEO/wQvsD/gBr8Vr8Tq8Di/9Xvi/8nz+3zrdR6rTfaT6l/fH
q87y+cv7i/4Gb8u+Hf6e+QP9I96J/Wf8C94V74Z3x3vgPZlPv5//r9d95F7x
qrN8/vJHrzrdR+5NXvWvP0u8Em+KN8Ob41V4Fd4Cb4m3wqvxarw18w39Bi+8
6nQfuR/wWrwWr8Pr8NLvhf19pDrdR6p/zf3+qtN9pDrL5//q7yPvb/C27Nvh
75k/0D/indh/xr/gXfFueHe8B96T+UHM+8OYe0XM9xe8/yjm3hhvglfilXhT
vBneHK/Cq/AWeEu8FV6NV+OtmW/oN3iB/QE/4LV4LV6H1+Gl3wv7+0h1uo9U
p/tIdbqPVGf5/Lf+PvL+Bm/Lvh3+nvkD/SPeif1n/AveFe+Gd8d74D2ZH8S8
P4y5V7zqLJ//1t9H7o3xJnglXok3xZvhzfEqvApvgbfEW+HVeDXemvmGfoMX
2B/wA16L1+J1eB1e+r2wv49U//p7/3nV6T5Sne4j1Vk+/9DfR97f4G3Zt8Pf
M3+gf8Q7sf+Mf8G74t3w7ngPvCfzg5j3hzH3ipjvL3j/Ucy9Md4Er8Qr8aZ4
M7w5XoVX4S3wlngrvBqvxlsz39Bv8AL7A37Aa/FavA6vw0u/F/b3kep0H6lO
95HqdB+pzvL5p/4+8v4Gb8u+Hf6e+QP9I96J/Wf8C94V74Z3x3vgPZkfxLw/
jLlXvOosn3/q7yP3xngTvBKvxJvizfDmeBVehbfAW+Kt8Gq8Gm/NfEO/wQvs
D/gBr8Vr8Tq8Di/9Xkg+fyOfv5HP38jnb+Tzt/4+8v4Gb8u+Hf6e+QP9I96J
/Wf8C94V74Z3x3vgPZlPv5+Tz9/6+8j393WWz9/6+8i9CV6JV+JN8WZ4c7wK
r8Jb4C3xVng1Xo23Zr6h3+CFV53uI/cDXovX4nV4HV76vZB8/k4+fyefv5PP
38nn7/195P0N3pZ9O/w98wf6R7wT+8/4F7wr3g3vjvfAezI/iHl/GHOviPn+
gvcfxdwb403wSrwSb4o3w5vjVXgV3gJvibfCq/FqvDXzDf0GL7A/4Ae8Fq/F
6/A6vPR7Ifn8G/n8G/n8G/n8G/n8W38feX+Dt2XfDn/P/IH+Ee/E/jP+Be+K
d8O74z3wnswPYt4fxtwrYr6/4P1HMffGeBO8Eq/Em+LN8OZ4FV6Ft8Bb4q3w
arwab818Q7/BC+wP+AGvxWvxOrwOL/1eSD7/QT7/QT7/QT7/QT7/0d9H3t/g
bdm3w98zf6B/xDux/4x/wbvi3fDueA+8J/ODmPeHMfeKmO8veP9RzL0x3gSv
xCvxpngzvDlehVfhLfCWeCu8Gq/GWzPf0G/wAvsDfsBr8Vq8Dq/DS78Xks9/
ks9/ks9/ks9/ks9/9veR9zd4W/bt8PfMH+gf8U7sP+Nf8K54N7w73gPvyfwg
5v1hzL0i5vsL3n8Uc2+MN8Er8Uq8Kd4Mb45X4VV4C7wl3gqvxqvx1sw39Bu8
wP6AH/BavBavw+vw0u+F/zvP5/+t032kOt1Hqn95f7zqLJ+/vL/ob/C27Nvh
75k/0D/indh/xr/gXfFueHe8B96T+fT7+f9+3UfuFa86y+cvf/Sq033k3uRV
//qzxCvxpngzvDlehVfhLfCWeCu8Gq/GWzPf0G/wwqtO95H7Aa/Fa/E6vA4v
/V7Y30eq032k+tfc76863Ueqs3z+r/4+8v4Gb8u+Hf6e+QP9I96J/Wf8C94V
74Z3x3vgPZkfxLw/jLlXxHx/wfuPYu6N8SZ4JV6JN8Wb4c3xKrwKb4G3xFvh
1Xg13pr5hn6DF9gf8ANei9fidXgdXvq9sL+PVKf7SHW6j1Sn+0h1ls9/6+8j
72/wtuzb4e+ZP9A/4p3Yf8a/4F3xbnh3vAfek/lBzPvDmHvFq87y+W/9feTe
GG+CV+KVeFO8Gd4cr8Kr8BZ4S7wVXo1X462Zb+g3eIH9AT/gtXgtXofX4aXf
C/v7SPWvv/efV53uI9XpPlKd5fMP/X3k/Q3eln07/D3zB/pHvBP7z/gXvCve
De+O98B7Mj+IeX8Yc6+I+f6C9x/F3BvjTfBKvBJvijfDm+NVeBXeAm+Jt8Kr
8Wq8NfMN/QYvsD/gB7wWr8Xr8Dq89Hthfx+pTveR6nQfqU73keosn3/q7yPv
b/C27Nvh75k/0D/indh/xr/gXfFueHe8B96T+UHM+8OYe8WrzvL5p/4+cm+M
N8Er8Uq8Kd4Mb45X4VV4C7wl3gqvxqvx1sw39Bu8wP6AH/BavBavw+vw0u+F
5PM38vkb+fyNfP5GPn/r7yPvb/C27Nvh75k/0D/indh/xr/gXfFueHe8B96T
+fT7Ofn8rb+PfH9fZ/n8rb+P3JvglXgl3hRvhjfHq/AqvAXeEm+FV+PVeGvm
G/oNXnjV6T5yP+C1eC1eh9fhpd8Lyefv5PN38vk7+fydfP7e30fe3+Bt2bfD
3zN/oH/EO7H/jH/Bu+Ld8O54D7wn84OY94cx94qY7y94/1HMvTHeBK/EK/Gm
eDO8OV6FV+Et8JZ4K7war8ZbM9/Qb/AC+wN+wGvxWrwOr8NLvxeSz7+Rz7+R
z7+Rz7+Rz7/195H3N3hb9u3w98wf6B/xTuw/41/wrng3vDveA+/J/CDm/WHM
vSLm+wvefxRzb4w3wSvxSrwp3gxvjlfhVXgLvCXeCq/Gq/HWzDf0G7zA/oAf
8Fq8Fq/D6/DS74Xk8x/k8x/k8x/k8x/k8x/9feT9Dd6WfTv8PfMH+ke8E/vP
+Be8K94N7473wHsyP4h5fxhzr4j5/oL3H8XcG+NN8Eq8Em+KN8Ob41V4Fd4C
b4m3wqvxarw18w39Bi+wP+AHvBavxevwOrz0eyH5/Cf5/Cf5/Cf5/Cf5/Gd/
H3l/g7dl3w5/z/yB/hHvxP4z/gXvinfDu+M98J7MD2LeH8bcK2K+v+D9RzH3
xngTvBKvxJvizfDmeBVehbfAW+Kt8Gq8Gm/NfEO/wQvsD/gBr8Vr8Tq8Di/9
XhjzfP7fOt1HqtN9pPqX98erzvL5y/uL/gZvy74d/p75A/0j3on9Z/wL3hXv
hnfHe+A9mU+/n8fXfeRe8aqzfP7yR6863UfuTV71rz9LvBJvijfDm+NVeBXe
Am+Jt8Kr8Wq8NfMN/QYvvOp0H7kf8Fq8Fq/D6/D++e/JMub/f7WM+f9fLfv7
SHW6j1Rn/3+1jPn/Xy37+8i9Lft2+HvmD/SPeCf2n/EveFe8G94d74H3ZH4Q
8/4w5l4R8/0F7z+KuTfGm+CVeCXeFG+GN8er8Cq8Bd4Sb4VX49V4a+Yb+g1e
YH/AD3gtXovX4XV46ff0/j5Sne4j1ek+Up3uI9XpPnLvL/obvC37dvh75g/0
j3gn9p/xL3hXvBveHe+B92R+EPP+MOZeEfP9Be8/irk3xpvglXgl3hRvhjfH
q/AqvAXeEm+FV+PVeGvmG/oNXmB/wA94LV6L1+F1eP/8/9a/+/tIdbqPVKf7
SHW6j1Rn+ePf/X3k/Q3eln07/D3zB/pHvBP7z/gXvCveDe+O98B7Mj+IeX8Y
c6+I+f6C9x/F3BvjTfBKvBJvijfDm+NVeBXeAm+Jt8Kr8Wq8NfMN/QYvsD/g
B7wWr8Xr8Dq89O9N+vtIdbqPVKf7SPUv749Xne4j9/6iv8Hbsm+Hv2f+QP+I
d2L/Gf+Cd8W74d3xHnhP5gcx7w9j7hWvOt1H7o9i7o3xJnglXok3xZvhzfEq
vApvgbfEW+HVeDXemvmGfoMX2B/wA16L1+J1eB3eP3kkks8j+TySzyP5PJLP
Y38feX+Dt2XfDn/P/IH+Ee/E/jP+Be+Kd8O74z3wnswPYt4fxtwrXnWWz2N/
H7k3xpvglXgl3hRvhjfHq/AqvAXeEm+FV+PVeGvmG/oNXmB/wA94LV6L1+F1
eOnfY5HPP5DPP5DPP5DPP5DPP/T3kfc3eFv27fD3zB/oH/FO7D/jX/CueDe8
O94D78n8IOb9Ycy9Iub7C95/FHNvjDfBK/FKvCneDG+OV+FVeAu8Jd4Kr8ar
8dbMN/QbvMD+gB/wWrwWr8Pr8P7JIx/J5x/J5x/J5x/J5x/J5x/7+8j7G7wt
+3b4e+YP9I94J/af8S94V7wb3h3vgfdkfhDz/jDmXhHz/QXvP4q5N8ab4JV4
Jd4Ub4Y3x6vwKrwF3hJvhVfj1Xhr5hv6DV5gf8APeC1ei9fhdXjp3yuSzz+R
zz+Rzz+Rzz+Rzz/195H3N3hb9u3w98wf6B/xTuw/41/wrng3vDveA+/J/CDm
/WHMveJVZ/n8U38fuTfGm+CVeCXeFG+GN8er8Cq8Bd4Sb4VX49V4a+Yb+g1e
YH/AD3gtXovX4XV4/+SRz+Tzz+Tzz+Tzz+Tzz+Tzz/195P0N3pZ9O/w98wf6
R7wT+8/4F7wr3g3vjvfAezI/iHl/GHOviPn+gvcfxdwb403wSrwSb4o3w5vj
VXgV3gJvibfCq/FqvDXzDf0GL7A/4Ae8Fq/F6/A6vPTvecnnb+TzN/L5G/n8
jXz+1t9H3t/gbdm3w98zf6B/xDux/4x/wbvi3fDueA+8J/Pp37eTz9/6+8j3
93WWz9/6+8i9CV6JV+JN8WZ4c7wKr8Jb4C3xVng1Xo23Zr6h3+CFV53uI/cD
XovX4nV4Hd4/eeQL+fwL+fwL+fwL+fwL+fxLfx95f4O3Zd8Of8/8gf4R78T+
M/4F74p3w7vjPfCezA9i3h/G3Ctivr/g/Ucx98Z4E7wSr8Sb4s3w5ngVXoW3
wFvirfBqvBpvzXxDv8EL7A/4Aa/Fa/E6vA4v/Xt38vk7+fydfP5OPn8nn7/3
95H3N3hb9u3w98wf6B/xTuw/41/wrng3vDveA+/J/CDm/WHMvSLm+wvefxRz
b4w3wSvxSrwp3gxvjlfhVXgLvCXeCq/Gq/HWzDf0G7zA/oAf8Fq8Fq/D6/D+
ySNfyedfyedfyedfyedfyedf+/vI+xu8Lft2+HvmD/SPeCf2n/EveFe8G94d
74H3ZH4Q8/4w5l4R8/0F7z+KuTfGm+CVeCXeFG+GN8er8Cq8Bd4Sb4VX49V4
a+Yb+g1eYH/AD3gtXovX4XV46XsQ8vk38vk38vk38vk38vm3/j7y/gZvy74d
/p75A/0j3on9Z/wL3hXvhnfHe+A9mR/EvD+MuVfEfH/B+49i7o3xJnglXok3
xZvhzfEqvApvgbfEW+HVeDXemvmGfoMX2B/wA16L1+J1eB3eP3nkO/n8O/n8
O/n8O/n8O/n8e38feX+Dt2XfDn/P/IH+Ee/E/jP+Be+Kd8O74z3wnswPYt4f
xtwrXnWWz7/395F7Y7wJXolX4k3xZnhzvAqvwlvgLfFWeDVejbdmvqHf4AX2
B/yA1+K1eB1eh5e+lyKf/yCf/yCf/yCf/yCf/+jvI+9v8Lbs2+HvmT/QP+Kd
2H/Gv+Bd8W54d7wH3pP5Qcz7w5h7Rcz3F7z/KObeGG+CV+KVeFO8Gd4cr8Kr
8BZ4S7wVXo1X462Zb+g3eIH9AT/gtXgtXofX4f2TR/4kn/9JPv+TfP4n+fxP
8vmf/X3k/Q3eln07/D3zB/pHvBP7z/gXvCveDe+O98B7Mj+IeX8Yc6+I+f6C
9x/F3BvjTfBKvBJvijfDm+NVeBXeAm+Jt8Kr8Wq8NfMN/QYvsD/gB7wWr8Xr
8Dq89D0h+fwn+fwn+fwn+fwn+fxnfx95f4O3Zd8Of8/8gf4R78T+M/4F74p3
w7vjPfCezA9i3h/G3Ctivr/g/Ucx98Z4E7wSr8Sb4s3w5ngVXoW3wFvirfBq
vBpvzXxDv8EL7A/4Aa/Fa/E6vA7vnzzyN/n8b/L53+Tzv8nnf5PP/+7vI+9v
8Lbs2+HvmT/QP+Kd2H/Gv+Bd8W54d7wH3pP5Qcz7w5h7Rcz3F7z/KObeGG+C
V+KVeFO8Gd4cr8Kr8BZ4S7wVXo1X462Zb+g3eIH9AT/gtXgtXofX4aXvbf9P
ns//W//y//Oq032kOt1HqrN8/vL+or/B27Jvh79n/kD/iHdi/xn/gnfFu+Hd
8R54T+YHMe8PY+4VrzrL5y9/9KrTfeTe5FX/+rPEK/GmeDO8OV6FV+Et8JZ4
K7war8ZbM9/Qb/DCq073kfsBr8Vr8Tq8Di99b9vfR6rTfaT619zvrzrdR6qz
fL7s7yPvb/C27Nvh75k/0D/indh/xr/gXfFueHe8B96T+UHM+8OYe0XM9xe8
/yjm3hhvglfilXhTvBneHK/Cq/AWeEu8FV6NV+OtmW/oN3iB/QE/4LV4LV6H
1+Gl7237+0h1uo9Up/tIdbqPVGf5/F/9feT9Dd6WfTv8PfMH+ke8E/vP+Be8
K94N7473wHsyP4h5fxhzr4j5/oL3H8XcG+NN8Eq8Em+KN8Ob41V4Fd4Cb4m3
wqvxarw18w39Bi+wP+AHvBavxevwOrz0vW1/H6lO95HqdB+pTveR6iyf/7u/
j7y/wduyb4e/Z/5A/4h3Yv8Z/4J3xbvh3fEeeE/mBzHvD2PuFTHfX/D+o5h7
Y7wJXolX4k3xZnhzvAqvwlvgLfFWeDVejbdmvqHf4AX2B/yA1+K1eB1eh5e+
t+3vI9XpPlKd7iPVv7w/XnWWz3/r7yPvb/C27Nvh75k/0D/indh/xr/gXfFu
eHe8B96T+UHM+8OYe8WrzvL5b/195N4Yb4JX4pV4U7wZ3hyvwqvwFnhLvBVe
jVfjrZlv6Dd4gf0BP+C1eC1eh9fhpe9tyeeRfB7J55F8Hsnnsb+PvL/B27Jv
h79n/kD/iHdi/xn/gnfFu+Hd8R54T+YHMe8PY+4VrzrL57G/j9wb403wSrwS
b4o3w5vjVXgV3gJvibfCq/FqvDXzDf0GL7zqdB+5H/BavBavw+vw0ve25PMP
5PMP5PMP5PMP5PMP/X3k/Q3eln07/D3zB/pHvBP7z/gXvCveDe+O98B7Mj+I
eX8Yc6+I+f6C9x/F3BvjTfBKvBJvijfDm+NVeBXeAm+Jt8Kr8Wq8NfMN/QYv
sD/gB7wWr8Xr8Dq89L0t+fwj+fwj+fwj+fwj+fxjfx95f4O3Zd8Of8/8gf4R
78T+M/4F74p3w7vjPfCezA9i3h/G3Ctivr/g/Ucx98Z4E7wSr8Sb4s3w5ngV
XoW3wFvirfBqvBpvzXxDv8EL7A/4Aa/Fa/E6vA4vfW9LPv9EPv9EPv9EPv9E
Pv/U30fe3+Bt2bfD3zN/oH/EO7H/jH/Bu+Ld8O54D7wn84OY94cx94pXneXz
T/195N4Yb4JX4pV4U7wZ3hyvwqvwFnhLvBVejVfjrZlv6Dd4gf0BP+C1eC1e
h9fhpe9tyeefyeefyeefyeefyeef+/vI+xu8Lft2+HvmD/SPeCf2n/EveFe8
G94d74H3ZH4Q8/4w5l4R8/0F7z+KuTfGm+CVeCXeFG+GN8er8Cq8Bd4Sb4VX
49V4a+Yb+g1eYH/AD3gtXovX4XV46Xtb8vkb+fyNfP5GPn8jn7/195H3N3hb
9u3w98wf6B/xTuw/41/wrng3vDveA+/JfPr+nHz+1t9Hvr+vs3z+1t9H7k3w
SrwSb4o3w5vjVXgV3gJvibfCq/FqvDXzDf0GL7zqdB+5H/BavBavw+vw0ve2
5PMv5PMv5PMv5PMv5PMv/X3k/Q3eln07/D3zB/pHvBP7z/gXvCveDe+O98B7
Mj+IeX8Yc6+I+f6C9x/F3BvjTfBKvBJvijfDm+NVeBXeAm+Jt8Kr8Wq8NfMN
/QYvsD/gB7wWr8Xr8Dq89L0t+fydfP5OPn8nn7+Tz9/7+8j7G7wt+3b4e+YP
9I94J/af8S94V7wb3h3vgfdkfhDz/jDmXhHz/QXvP4q5N8ab4JV4Jd4Ub4Y3
x6vwKrwF3hJvhVfj1Xhr5hv6DV5gf8APeC1ei9fhdXjpe1vy+Vfy+Vfy+Vfy
+Vfy+df+PvL+Bm/Lvh3+nvkD/SPeif1n/AveFe+Gd8d74D2ZH8S8P4y5V8R8
f8H7j2LujfEmeCVeiTfFm+HN8Sq8Cm+Bt8Rb4dV4Nd6a+YZ+gxfYH/ADXovX
4nV4HV763pZ8/o18/o18/o18/o18/q2/j7y/wduyb4e/Z/5A/4h3Yv8Z/4J3
xbvh3fEeeE/mBzHvD2PuFTHfX/D+o5h7Y7wJXolX4k3xZnhzvAqvwlvgLfFW
eDVejbdmvqHf4AX2B/yA1+K1eB1eh5e+tyWffyeffyeffyeffyeff+/vI+9v
8Lbs2+HvmT/QP+Kd2H/Gv+Bd8W54d7wH3pP59P05+fx7fx/5/r7O8vn3/j5y
b4JX4pV4U7wZ3hyvwqvwFnhLvBVejVfjrZlv6Dd44VWn+8j9gNfitXgdXoeX
vrcln/8gn/8gn/8gn/8gn//o7yPvb/C27Nvh75k/0D/indh/xr/gXfFueHe8
B96T+UHM+8OYe0XM9xe8/yjm3hhvglfilXhTvBneHK/Cq/AWeEu8FV6NV+Ot
mW/oN3iB/QE/4LV4LV6H1+Gl723J53+Sz/8kn/9JPv+TfP5nfx95f4O3Zd8O
f8/8gf4R78T+M/4F74p3w7vjPfCezA9i3h/G3Ctivr/g/Ucx98Z4E7wSr8Sb
4s3w5ngVXoW3wFvirfBqvBpvzXxDv8EL7A/4Aa/Fa/E6vA4vfW9LPv9JPv9J
Pv9JPv9JPv/Z30fe3+Bt2bfD3zN/oH/EO7H/jH/Bu+Ld8O54D7wn84OY94cx
94qY7y94/1HMvTHeBK/EK/GmeDO8OV6FV+Et8JZ4K7war8ZbM9/Qb/AC+wN+
wGvxWrwOr8NL39uSz/8mn/9NPv+bfP43+fzv/j7y/gZvy74d/p75A/0j3on9
Z/wL3hXvhnfHe+A9mR/EvD+MuVfEfH/B+49i7o3xJnglXok3xZvhzfEqvApv
gbfEW+HVeDXemvmGfoMX2B/wA16L1+J1eB1e+t72/8nz+X/rX/5/XnW6j1Sn
+0h1ls9f3l/0N3hb9u3w98wf6B/xTuw/41/wrng3vDveA+/JfPr+PPWHMfeK
V53l85c/etXpPnJv8qp//VnilXhTvBneHK/Cq/AWeEu8FV6NV+OtmW/oN3jh
Vaf7yP2A1+K1eB1eh5e+t+3vI9XpPlL9a+73V53uI9VZPl/295H3N3hb9u3w
98wf6B/xTuw/41/wrng3vDveA+/J/CDm/WHMvSLm+wvefxRzb4w3wSvxSrwp
3gxvjlfhVXgLvCXeCq/Gq/HWzDf0G7zA/oAf8Fq8Fq/D6/DS97b9faQ63Ueq
032kOt1HqrN8/q/+PvL+Bm/Lvh3+nvkD/SPeif1n/AveFe+Gd8d74D2ZH8S8
P4y5V8R8f8H7j2LujfEmeCVeiTfFm+HN8Sq8Cm+Bt8Rb4dV4Nd6a+YZ+gxfY
H/ADXovX4nV4HV763ra/j1Sn+0h1uo9Up/tIdZbP/93fR97f4G3Zt8PfM3+g
f8Q7sf+Mf8G74t3w7ngPvCfzg5j3hzH3ipjvL3j/Ucy9Md4Er8Qr8aZ4M7w5
XoVX4S3wlngrvBqvxlsz39Bv8AL7A37Aa/FavA6vw0vf2/b3kep0H6lO95Hq
X94frzrL57/195H3N3hb9u3w98wf6B/xTuw/41/wrng3vDveA+/J/CDm/WHM
veJVZ/n8t/4+cm+MN8Er8Uq8Kd4Mb45X4VV4C7wl3gqvxqvx1sw39Bu8wP6A
H/BavBavw+vw0ve25PNIPo/9faQ63Ueqs3we+/vI+xu8Lft2+HvmD/SPeCf2
n/EveFe8G94d74H3ZD59f04+f3nFq87yeezvI/fGeBO8Eq/Em+LN8OZ4FV6F
t8Bb4q3warwab818Q7/BC6863UfuB7wWr8Xr8Dq89L0t+fwD+fxD8n5/1ek+
Up3l8w/9feT9Dd6WfTv8PfMH+ke8E/vP+Be8K94N7473wHsyP4h5fxhzr4j5
/oL3H8XcG+NN8Eq8Em+KN8Ob41V4Fd4Cb4m3wqvxarw18w39Bi+wP+AHvBav
xevwOrz0vS35/CP5/GN/H6lO95HqLJ9/7O8j72/wtuzb4e+ZP9A/4p3Yf8a/
4F3xbnh3vAfek/lBzPvDmHtFzPcXvP8o5t4Yb4JX4pV4U7wZ3hyvwqvwFnhL
vBVejVfjrZlv6Dd4gf0BP+C1eC1eh9fhpe9tyeefyOef+vtIdbqPVGf5/FN/
H3l/g7dl3w5/z/yB/hHvxP4z/gXvinfDu+M98J7MD2LeH8bcK151ls8/9feR
e2O8CV6JV+JN8WZ4c7wKr8Jb4C3xVng1Xo23Zr6h3+AF9gf8gNfitXgdXoeX
vrcln38mn3/u7yPVv5w/XnWWzz/395H3N3hb9u3w98wf6B/xTuw/41/wrng3
vDveA+/J/CDm/WHMvSLm+wvefxRzb4w3wSvxSrwp3gxvjlfhVXgLvCXeCq/G
q/HWzDf0G7zA/oAf8Fq8Fq/D6/DS97bk8zfy+Vt/H6lO95HqLJ+/9feR9zd4
W/bt8PfMH+gf8U7sP+Nf8K54N7w73gPvyXz6/px8/vKKV53l87f+PnJvjDfB
K/FKvCneDG+OV+FVeAu8Jd4Kr8ar8dbMN/QbvPCq033kfsBr8Vq8Dq/DS9/b
ks+/kM+/JO/3V53uI9VZPv/S30fe3+Bt2bfD3zN/oH/EO7H/jH/Bu+Ld8O54
D7wn84OY94cx94qY7y94/1HMvTHeBK/EK/GmeDO8OV6FV+Et8JZ4K7war8Zb
M9/Qb/AC+wN+wGvxWrwOr8NL39uSz9/J5+/9faQ63Ueqs3z+3t9H3t/gbdm3
w98zf6B/xDux/4x/wbvi3fDueA+8J/ODmPeHMfeKmO8veP9RzL0x3gSvxCvx
pngzvDlehVfhLfCWeCu8Gq/GWzPf0G/wAvsDfsBr8Vq8Dq/DS9/bks+/ks+/
9veR6nQfqc7y+df+PvL+Bm/Lvh3+nvkD/SPeif1n/AveFe+Gd8d74D2ZH8S8
P4y5V8R8f8H7j2LujfEmeCVeiTfFm+HN8Sq8Cm+Bt8Rb4dV4Nd6a+YZ+gxfY
H/ADXovX4nV4HV763pZ8/o18/q2/j1T/8v541Vk+/9bfR97f4G3Zt8PfM3+g
f8Q7sf+Mf8G74t3w7ngPvCfzg5j3hzH3ipjvL3j/Ucy9Md4Er8Qr8aZ4M7w5
XoVX4S3wlngrvBqvxlsz39Bv8AL7A37Aa/FavA6vw/snj3wnn38nn3/v7yPV
6T5SneXz7/195P0N3pZ9O/w98wf6R7wT+8/4F7wr3g3vjvfAezI/iHl/GHOv
eNVZPv/e30fujfEmeCVeiTfFm+HN8Sq8Cm+Bt8Rb4dV4Nd6a+YZ+gxdedbqP
3A94LV6L1+F1eOl7W/L5D/L5j+T9/qrTfaQ6y+c/+vvI+xu8Lft2+HvmD/SP
eCf2n/EveFe8G94d74H3ZH4Q8/4w5l4R8/0F7z+KuTfGm+CVeCXeFG+GN8er
8Cq8Bd4Sb4VX49V4a+Yb+g1eYH/AD3gtXovX4XV46Xtb8vmf5PM/+/tIdbqP
VGf5/M/+PvL+Bm/Lvh3+nvkD/SPeif1n/AveFe+Gd8d74D2ZH8S8P4y5V8R8
f8H7j2LujfEmeCVeiTfFm+HN8Sq8Cm+Bt8Rb4dV4Nd6a+YZ+gxfYH/ADXovX
4nV4HV763pZ8/pN8/rO/j1Sn+0h1ls9/9veR9zd4W/bt8PfMH+gf8U7sP+Nf
8K54N7w73gPvyfwg5v1hzL0i5vsL3n8Uc2+MN8Er8Uq8Kd4Mb45X4VV4C7wl
3gqvxqvx1sw39Bu8wP6AH/BavBavw+vw0ve25PO/yed/9/eR6l/eH686y+d/
9/eR9zd4W/bt8PfMH+gf8U7sP+Nf8K54N7w73gPvyfwg5v1hzL0i5vsL3n8U
c2+MN8Er8Uq8Kd4Mb45X4VV4C7wl3gqvxqvx1sw39Bu8wP6AH/BavBavw+vw
/skjg/83z+f/rX/5/3nV6T5Sne4j1Vk+f3l/0d/gbdm3w98zf6B/xDux/4x/
wbvi3fDueA+8J/ODmPeHMfeKV53l85c/etXpPnJv8qp//VnilXhTvBneHK/C
q/AWeEu8FV6NV+OtmW/oN3jhVaf7yP2A1+K1eB1eh5e+t+3vI9XpPlL9a+73
V53uI9VZPl/295H3N3hb9u3w98wf6B/xTuw/41/wrng3vDveA+/J/CDm/WHM
vSLm+wvefxRzb4w3wSvxSrwp3gxvjlfhVXgLvCXeCq/Gq/HWzDf0G7zA/oAf
8Fq8Fq/D6/DS97b9faQ63Ueq032kOt1HqrN8/q/+PvL+Bm/Lvh3+nvkD/SPe
if1n/AveFe+Gd8d74D2ZH8S8P4y5V8R8f8H7j2LujfEmeCVeiTfFm+HN8Sq8
Cm+Bt8Rb4dV4Nd6a+YZ+gxfYH/ADXovX4nV4HV763ra/j1Sn+0h1uo9Up/tI
dZbP/93fR97f4G3Zt8PfM3+gf8Q7sf+Mf8G74t3w7ngPvCfzg5j3hzH3ipjv
L3j/Ucy9Md4Er8Qr8aZ4M7w5XoVX4S3wlngrvBqvxlsz39Bv8AL7A37Aa/Fa
vA6vw0vf2/b3kep0H6lO95HqX94frzrL57/195H3N3hb9u3w98wf6B/xTuw/
41/wrng3vDveA+/J/CDm/WHMveJVZ/n8t/4+cm+MN8Er8Uq8Kd4Mb45X4VV4
C7wl3gqvxqvx1sw39Bu8wP6AH/BavBavw+vw/skjkXweyeeRfB7J55F8Hvv7
yPsbvC37dvh75g/0j3gn9p/xL3hXvBveHe+B92R+EPP+MOZe8aqzfB77+8i9
Md4Er8Qr8aZ4M7w5XoVX4S3wlngrvBqvxlsz39Bv8MKrTveR+wGvxWvxOrwO
L31vSz7/QD7/QD7/QD7/QD7/0N9H3t/gbdm3w98zf6B/xDux/4x/wbvi3fDu
eA+8J/ODmPeHMfeKmO8veP9RzL0x3gSvxCvxpngzvDlehVfhLfCWeCu8Gq/G
WzPf0G/wAvsDfsBr8Vq8Dq/DS9/bks8/ks8/ks8/ks8/ks8/9veR9zd4W/bt
8PfMH+gf8U7sP+Nf8K54N7w73gPvyfwg5v1hzL0i5vsL3n8Uc2+MN8Er8Uq8
Kd4Mb45X4VV4C7wl3gqvxqvx1sw39Bu8wP6AH/BavBavw+vw0ve25PNP5PNP
5PNP5PNP5PNP/X3k/Q3eln07/D3zB/pHvBP7z/gXvCveDe+O98B7Mj+IeX8Y
c6941Vk+/9TfR+6N8SZ4JV6JN8Wb4c3xKrwKb4G3xFvh1Xg13pr5hn6DF9gf
8ANei9fidXgdXvrelnz+mXz+mXz+mXz+mXz+ub+PvL/B27Jvh79n/kD/iHdi
/xn/gnfFu+Hd8R54T+YHMe8PY+4VMd9f8P6jmHtjvAleiVfiTfFmeHO8Cq/C
W+At8VZ4NV6Nt2a+od/gBfYH/IDX4rV4HV6Hl763JZ+/kc/fyOdv5PM38vlb
fx95f4O3Zd8Of8/8gf4R78T+M/4F74p3w7vjPfCezKfvz8nnb/195Pv7Osvn
b/195N4Er8Qr8aZ4M7w5XoVX4S3wlngrvBqvxlsz39Bv8MKrTveR+wGvxWvx
OrwOL31vSz7/Qj7/Qj7/Qj7/Qj7/0t9H3t/gbdm3w98zf6B/xDux/4x/wbvi
3fDueA+8J/ODmPeHMfeKmO8veP9RzL0x3gSvxCvxpngzvDlehVfhLfCWeCu8
Gq/GWzPf0G/wAvsDfsBr8Vq8Dq/DS9/bks/fyefv5PN38vk7+fy9v4+8v8Hb
sm+Hv2f+QP+Id2L/Gf+Cd8W74d3xHnhP5gcx7w9j7hUx31/w/qOYe2O8CV6J
V+JN8WZ4c7wKr8Jb4C3xVng1Xo23Zr6h3+AF9gf8gNfitXgdXoeXvrcln38l
n38ln38ln38ln3/t7yPvb/C27Nvh75k/0D/indh/xr/gXfFueHe8B96T+UHM
+8OYe0XM9xe8/yjm3hhvglfilXhTvBneHK/Cq/AWeEu8FV6NV+OtmW/oN3iB
/QE/4LV4LV6H1+Gl723J59/I59/I59/I59/I59/6+8j7G7wt+3b4e+YP9I94
J/af8S94V7wb3h3vgfdkfhDz/jDmXhHz/QXvP4q5N8ab4JV4Jd4Ub4Y3x6vw
KrwF3hJvhVfj1Xhr5hv6DV5gf8APeC1ei9fhdXjpe1vy+Xfy+Xfy+Xfy+Xfy
+ff+PvL+Bm/Lvh3+nvkD/SPeif1n/AveFe+Gd8d74D2ZT9+fk8+/9/eR7+/r
LJ9/7+8j9yZ4JV6JN8Wb4c3xKrwKb4G3xFvh1Xg13pr5hn6DF151uo/cD3gt
XovX4XV46Xtb8vkP8vkP8vkP8vkP8vmP/j7y/gZvy74d/p75A/0j3on9Z/wL
3hXvhnfHe+A9mR/EvD+MuVfEfH/B+49i7o3xJnglXok3xZvhzfEqvApvgbfE
W+HVeDXemvmGfoMX2B/wA16L1+J1eB1e+t6WfP4n+fxP8vmf5PM/yed/9veR
9zd4W/bt8PfMH+gf8U7sP+Nf8K54N7w73gPvyfwg5v1hzL0i5vsL3n8Uc2+M
N8Er8Uq8Kd4Mb45X4VV4C7wl3gqvxqvx1sw39Bu8wP6AH/BavBavw+vw0ve2
5POf5POf5POf5POf5POf/X3k/Q3eln07/D3zB/pHvBP7z/gXvCveDe+O98B7
Mj+IeX8Yc6+I+f6C9x/F3BvjTfBKvBJvijfDm+NVeBXeAm+Jt8Kr8Wq8NfMN
/QYvsD/gB7wWr8Xr8Dq89L0t+fxv8vnf5PO/yed/k8//7u8j72/wtuzb4e+Z
P9A/4p3Yf8a/4F3xbnh3vAfek/lBzPvDmHtFzPcXvP8o5t4Yb4JX4pV4U7wZ
3hyvwqvwFnhLvBVejVfjrZlv6Dd4gf0BP+C1eC1eh9fhpe9t/788n/+3/uX/
51Wn+0h1uo9UZ/n85f1Ff4O3Zd8Of8/8gf4R78T+M/4F74p3w7vjPfCezKfv
z1N/GHOveNVZPn/5o1ed7iP3Jq/6158lXok3xZvhzfEqvApvgbfEW+HVeDXe
mvmGfoMXXnW6j9wPeC1ei9fhdXjpe9v+PlKd7iPVv+Z+f9XpPlKd5fNlfx95
f4O3Zd8Of8/8gf4R78T+M/4F74p3w7vjPfCezA9i3h/G3Ctivr/g/Ucx98Z4
E7wSr8Sb4s3w5ngVXoW3wFvirfBqvBpvzXxDv8EL7A/4Aa/Fa/E6vA4vfW/b
30eq032kOt1HqtN9pDrL5//q7yPvb/C27Nvh75k/0D/indh/xr/gXfFueHe8
B96T+UHM+8OYe0XM9xe8/yjm3hhvglfilXhTvBneHK/Cq/AWeEu8FV6NV+Ot
mW/oN3iB/QE/4LV4LV6H1+Gl7237+0h1uo9Up/tIdbqPVGf5/N/9feT9Dd6W
fTv8PfMH+ke8E/vP+Be8K94N7473wHsyP4h5fxhzr4j5/oL3H8XcG+NN8Eq8
Em+KN8Ob41V4Fd4Cb4m3wqvxarw18w39Bi+wP+AHvBavxevwOrz0vW1/H6lO
95HqdB+p/uX98aqzfP5bfx95f4O3Zd8Of8/8gf4R78T+M/4F74p3w7vjPfCe
zA9i3h/G3CtedZbPf+vvI/fGeBO8Eq/Em+LN8OZ4FV6Ft8Bb4q3warwab818
Q7/BC+wP+AGvxWvxOrwOL31vSz6P5PNIPo/k80g+j/195P0N3pZ9O/w98wf6
R7wT+8/4F7wr3g3vjvfAezKfvj8nn8f+PvL9fZ3l89jfR+5N8Eq8Em+KN8Ob
41V4Fd4Cb4m3wqvxarw18w39Bi+86nQfuR/wWrwWr8Pr8NL3tuTzD+TzD+Tz
D+TzD+TzD/195P0N3pZ9O/w98wf6R7wT+8/4F7wr3g3vjvfAezI/iHl/GHOv
iPn+gvcfxdwb403wSrwSb4o3w5vjVXgV3gJvibfCq/FqvDXzDf0GL7A/4Ae8
Fq/F6/A6vPS9Lfn8I/n8I/n8I/n8I/n8Y38feX+Dt2XfDn/P/IH+Ee/E/jP+
Be+Kd8O74z3wnswPYt4fxtwrYr6/4P1HMffGeBO8Eq/Em+LN8OZ4FV6Ft8Bb
4q3warwab818Q7/BC+wP+AGvxWvxOrwOL31vSz7/RD7/RD7/RD7/RD7/1N9H
3t/gbdm3w98zf6B/xDux/4x/wbvi3fDueA+8J/ODmPeHMfeKV53l80/9feTe
GG+CV+KVeFO8Gd4cr8Kr8BZ4S7wVXo1X462Zb+g3eIH9AT/gtXgtXofX4aXv
bcnnn8nnn8nnn8nnn8nnn/v7yPsbvC37dvh75g/0j3gn9p/xL3hXvBveHe+B
92R+EPP+MOZeEfP9Be8/irk3xpvglXgl3hRvhjfHq/AqvAXeEm+FV+PVeGvm
G/oNXmB/wA94LV6L1+F1eOl7W/L5G/n8jXz+Rj5/I5+/9feR9zd4W/bt8PfM
H+gf8U7sP+Nf8K54N7w73gPvyXz6/px8/tbfR76/r7N8/tbfR+5N8Eq8Em+K
N8Ob41V4Fd4Cb4m3wqvxarw18w39Bi+86nQfuR/wWrwWr8Pr8NL3tuTzL+Tz
L+TzL+TzL+TzL/195P0N3pZ9O/w98wf6R7wT+8/4F7wr3g3vjvfAezI/iHl/
GHOviPn+gvcfxdwb403wSrwSb4o3w5vjVXgV3gJvibfCq/FqvDXzDf0GL7A/
4Ae8Fq/F6/A6vPS9Lfn8nXz+Tj5/J5+/k8/f+/vI+xu8Lft2+HvmD/SPeCf2
n/EveFe8G94d74H3ZH4Q8/4w5l4R8/0F7z+KuTfGm+CVeCXeFG+GN8er8Cq8
Bd4Sb4VX49V4a+Yb+g1eYH/AD3gtXovX4XV46Xtb8vlX8vlX8vlX8vlX8vnX
/j7y/gZvy74d/p75A/0j3on9Z/wL3hXvhnfHe+A9mR/EvD+MuVfEfH/B+49i
7o3xJnglXok3xZvhzfEqvApvgbfEW+HVeDXemvmGfoMX2B/wA16L1+J1eB1e
+t6WfP6NfP6NfP6NfP6NfP6tv4+8v8Hbsm+Hv2f+QP+Id2L/Gf+Cd8W74d3x
HnhP5gcx7w9j7hUx31/w/qOYe2O8CV6JV+JN8WZ4c7wKr8Jb4C3xVng1Xo23
Zr6h3+AF9gf8gNfitXgdXoeXvrcln38nn38nn38nn38nn3/v7yPvb/C27Nvh
75k/0D/indh/xr/gXfFueHe8B96T+fT9Ofn8e38f+f6+zvL59/4+cm+CV+KV
eFO8Gd4cr8Kr8BZ4S7wVXo1X462Zb+g3eOFVp/vI/YDX4rV4HV6Hl763JZ//
IJ//IJ//IJ//IJ//6O8j72/wtuzb4e+ZP9A/4p3Yf8a/4F3xbnh3vAfek/lB
zPvDmHtFzPcXvP8o5t4Yb4JX4pV4U7wZ3hyvwqvwFnhLvBVejVfjrZlv6Dd4
gf0BP+C1eC1eh9fhpe9tyed/ks//JJ//ST7/k3z+Z38feX+Dt2XfDn/P/IH+
Ee/E/jP+Be+Kd8O74z3wnswPYt4fxtwrYr6/4P1HMffGeBO8Eq/Em+LN8OZ4
FV6Ft8Bb4q3warwab818Q7/BC+wP+AGvxWvxOrwOL31vSz7/ST7/ST7/ST7/
ST7/2d9H3t/gbdm3w98zf6B/xDux/4x/wbvi3fDueA+8J/ODmPeHMfeKmO8v
eP9RzL0x3gSvxCvxpngzvDlehVfhLfCWeCu8Gq/GWzPf0G/wAvsDfsBr8Vq8
Dq/DS9/bks//Jp//TT7/m3z+N/n87/4+8v4Gb8u+Hf6e+QP9I96J/Wf8C94V
74Z3x3vgPZkfxLw/jLlXxHx/wfuPYu6N8SZ4JV6JN8Wb4c3xKrwKb4G3xFvh
1Xg13pr5hn6DF9gf8ANei9fidXgdXvre9v/m+fy/9S//P6863Ueq032kOsvn
L+8v+hu8Lft2+HvmD/SPeCf2n/EveFe8G94d74H3ZD59f576w5h7xavO8vnL
H73qdB+5N3nVv/4s8Uq8Kd4Mb45X4VV4C7wl3gqvxqvx1sw39Bu88KrTfeR+
wGvxWrwOr8NL39v295HqdB+p/jX3+6tO95HqLJ8v+/vI+xu8Lft2+HvmD/SP
eCf2n/EveFe8G94d74H3ZH4Q8/4w5l4R8/0F7z+KuTfGm+CVeCXeFG+GN8er
8Cq8Bd4Sb4VX49V4a+Yb+g1eYH/AD3gtXovX4XV46Xvb/j5Sne4j1ek+Up3u
I9VZPv9Xfx95f4O3Zd8Of8/8gf4R78T+M/4F74p3w7vjPfCezA9i3h/G3Cti
vr/g/Ucx98Z4E7wSr8Sb4s3w5ngVXoW3wFvirfBqvBpvzXxDv8EL7A/4Aa/F
a/E6vA4vfW/b30eq032kOt1HqtN9pDrL5//u7yPvb/C27Nvh75k/0D/indh/
xr/gXfFueHe8B96T+UHM+8OYe0XM9xe8/yjm3hhvglfilXhTvBneHK/Cq/AW
eEu8FV6NV+OtmW/oN3iB/QE/4LV4LV6H1+Gl7237+0h1uo9Up/tI9S/vj1ed
5fPf+vvI+xu8Lft2+HvmD/SPeCf2n/EveFe8G94d74H3ZH4Q8/4w5l7xqrN8
/lt/H7k3xpvglXgl3hRvhjfHq/AqvAXeEm+FV+PVeGvmG/oNXmB/wA94LV6L
1+F1eOl7W/J5JJ9H8nkkn0fyeezvI+9v8Lbs2+HvmT/QP+Kd2H/Gv+Bd8W54
d7wH3pP59P05+Tz295Hv7+ssn8f+PnJvglfilXhTvBneHK/Cq/AWeEu8FV6N
V+OtmW/oN3jhVaf7yP2A1+K1eB1eh5e+tyWffyCffyCffyCffyCff+jvI+9v
8Lbs2+HvmT/QP+Kd2H/Gv+Bd8W54d7wH3pP5Qcz7w5h7Rcz3F7z/KObeGG+C
V+KVeFO8Gd4cr8Kr8BZ4S7wVXo1X462Zb+g3eIH9AT/gtXgtXofX4aXvbcnn
H8nnH8nnH8nnH8nnH/v7yPsbvC37dvh75g/0j3gn9p/xL3hXvBveHe+B92R+
EPP+MOZeEfP9Be8/irk3xpvglXgl3hRvhjfHq/AqvAXeEm+FV+PVeGvmG/oN
XmB/wA94LV6L1+F1eOl7W/L5J/L5J/L5J/L5J/L5p/4+8v4Gb8u+Hf6e+QP9
I96J/Wf8C94V74Z3x3vgPZkfxLw/jLlXvOosn3/q7yP3xngTvBKvxJvizfDm
eBVehbfAW+Kt8Gq8Gm/NfEO/wQvsD/gBr8Vr8Tq8Di99b0s+/0w+/0w+/0w+
/0w+/9zfR97f4G3Zt8PfM3+gf8Q7sf+Mf8G74t3w7ngPvCfzg5j3hzH3ipjv
L3j/Ucy9Md4Er8Qr8aZ4M7w5XoVX4S3wlngrvBqvxlsz39Bv8AL7A37Aa/Fa
vA6vw0vf25LP38jnb+TzN/L5G/n8rb+PvL/B27Jvh79n/kD/iHdi/xn/gnfF
u+Hd8R54T+bT9+fk87f+PvL9fZ3l87f+PnJvglfilXhTvBneHK/Cq/AWeEu8
FV6NV+OtmW/oN3jhVaf7yP2A1+K1eB1eh5e+tyWffyGffyGffyGffyGff+nv
I+9v8Lbs2+HvmT/QP+Kd2H/Gv+Bd8W54d7wH3pP5Qcz7w5h7Rcz3F7z/KObe
GG+CV+KVeFO8Gd4cr8Kr8BZ4S7wVXo1X462Zb+g3eIH9AT/gtXgtXofX4aXv
bcnn7+Tzd/L5O/n8nXz+3t9H3t/gbdm3w98zf6B/xDux/4x/wbvi3fDueA+8
J/ODmPeHMfeKmO8veP9RzL0x3gSvxCvxpv8/13aTqkiXhYFaQw011DB2RKsm
UBP4JrBb9zfvAHICZwI5gTOAnEBOICeQEzhQ3WxUqyCbBZIIgoipKKJ4Cz62
wX5asnlZzwJhNd5G4M3w5ngVXoW3wFvirfBqvBpvzXxD3uAF9gf8gNfitXgd
XoeXvreln3+nn3+nn3+nn3+nn3/v7yPPN3hb9u3w98wfyI94J/af8S94V7wb
3h3vgfdkfhDzfBhzr4j5/oL/fxRzb4w3wSvxSrwp3gxvjlfhVXgLvCXeCq/G
q/HWzDfkDV5gf8APeC1ei9fhdXjpe1v6+Q/6+Q/6+Q/6+Q/6+Y/+PvJ8g7dl
3w5/z/yB/Ih3Yv8Z/4J3xbvh3fEeeE/mBzHPhzH3ipjvL/j/RzH3xngTvBKv
xJvizfDmeBVehbfAW+Kt8Gq8Gm/NfEPe4AX2B/yA1+K1eB1eh5e+t6Wff9DP
P+jnH/TzD/r5R38feb7B27Jvh79n/kB+xDux/4x/wbvi3fDueA+8J/Pp+3P6
+Ud/H/n+/p3184/+PnJvglfilXhTvBneHK/Cq/AWeEu8FV6NV+OtmW/IG7zw
eqf7yP2A1+K1eB1eh5e+t6Wf/6Sf/6Sf/6Sf/6Sf/+zvI883eFv27fD3zB/I
j3gn9p/xL3hXvBveHe+B92R+EPN8GHOviPn+gv9/FHNvjDfBK/FKvCneDG+O
V+FVeAu8Jd4Kr8ar8dbMN+QNXmB/wA94LV6L1+F1eOl7W/r5L/r5L/r5L/r5
L/r5r/4+8nyDt2XfDn/P/IH8iHdi/xn/gnfFu+Hd8R54T+YHMc+HMfeKmO8v
+P9HMffGeBO8Eq/Em+LN8OZ4FV6Ft8Bb4q3warwab818Q97gBfYH/IDX4rV4
HV6Hl763pZ//pp//pp//pp//pp//7u8jzzd4W/bt8PfMH8iPeCf2n/EveFe8
G94d74H3ZH4Q83wYc6+I+f6C/38Uc2+MN8Er8Uq8Kd4Mb45X4VV4C7wl3gqv
xqvx1sw35A1eYH/AD3gtXovX4XV46Xtb+vkf+vkf+vkf+vkf+vmf/j7yfIO3
Zd8Of8/8gfyId2L/Gf+Cd8W74d3xHnhP5gcxz4cx94qY7y/4/0cx98Z4E7wS
r8Sb4s3w5ngVXoW3wFvirfBqvBpvzXxD3uAF9gf8gNfitXgdXoeXvrf9P/J+
/r/33/6/Xu90H+md7iO9s37+8v5LvsHbsm+Hv2f+QH7EO7H/jH/Bu+Ld8O54
D7wn8+n785QPY+4Vr3fWz1/+6PVO95F7E7wSr8Sb4s3w5ngVXoW3wFvirfBq
vBpvzXxD3uCF1zvdR+4HvBavxevwOrz0vW1/H+md7iO9/5779+ud7iO9s36+
7O8jzzd4W/bt8PfMH8iPeCf2n/EveFe8G94d74H3ZH4Q83wYc6+I+f6C/38U
c2+MN8Er8Uq8Kd4Mb45X4VV4C7wl3gqvxqvx1sw35A1eYH/AD3gtXovX4XV4
6Xvb/j7SO91Heqf7SO90H+md9fN/9PeR5xu8Lft2+HvmD+RHvBP7z/gXvCve
De+O98B7Mj+IeT6MuVfEfH/B/z+KuTfGm+CVeCXeFG+GN8er8Cq8Bd4Sb4VX
49V4a+Yb8gYvsD/gB7wWr8Xr8Dq89L1tfx/pne4jvdN9pHe6j/TO+vk/+/vI
8w3eln07/D3zB/Ij3on9Z/wL3hXvhnfHe+A9mR/EPB/G3Ctivr/g/x/F3Bvj
TfBKvBJvijfDm+NVeBXeAm+Jt8Kr8Wq8NfMNeYMX2B/wA16L1+J1eB1e+t62
v4/0TveR3uk+0vtv7z+vd9bP/+rvI883eFv27fD3zB/Ij3gn9p/xL3hXvBve
He+B92R+EPN8GHOveL2zfv5Xfx+5N8ab4JV4Jd4Ub4Y3x6vwKrwF3hJvhVfj
1Xhr5hvyBi+wP+AHvBavxevwOrz0vS39PNLPI/080s8j/Tz295HnG7wt+3b4
e+YP5Ee8E/vP+Be8K94N7473wHsyn74/p5/H/j7y/f076+exv4/cm+CVeCXe
FG+GN8er8Cq8Bd4Sb4VX49V4a+Yb8gYvvN7pPnI/4LV4LV6H1+Gl723p55/o
55/o55/o55/o55/6+8jzDd6WfTv8PfMH8iPeif1n/AveFe+Gd8d74D2ZH8Q8
H8bcK2K+v+D/H8XcG+NN8Eq8Em+KN8Ob41V4Fd4Cb4m3wqvxarw18w15gxfY
H/ADXovX4nV4HV763pZ+/pl+/pl+/pl+/pl+/rm/jzzf4G3Zt8PfM38gP+Kd
2H/Gv+Bd8W54d7wH3pP5QczzYcy9Iub7C/7/Ucy9Md4Er8Qr8aZ4M7w5XoVX
4S3wlngrvBqvxlsz35A3eIH9AT/gtXgtXofX4aXvbennb/TzN/r5G/38jX7+
1t9Hnm/wtuzb4e+ZP5Af8U7sP+Nf8K54N7w73gPvyfwg5vkw5l7xemf9/K2/
j9wb403wSrwSb4o3w5vjVXgV3gJvibfCq/FqvDXzDXmDF9gf8ANei9fidXgd
Xvreln7+hX7+hX7+hX7+hX7+pb+PPN/gbdm3w98zfyA/4p3Yf8a/4F3xbnh3
vAfek/lBzPNhzL0i5vsL/v9RzL0x3gSvxCvxpngzvDlehVfhLfCWeCu8Gq/G
WzPfkDd4gf0BP+C1eC1eh9fhpe9t6efv9PN3+vk7/fydfv7e30eeb/C27Nvh
75k/kB/xTuw/41/wrng3vDveA+/JfPr+nH7+3t9Hvr9/Z/38vb+P3JvglXgl
3hRvhjfHq/AqvAXeEm+FV+PVeGvmG/IGL7ze6T5yP+C1eC1eh9fhpe9t6edf
6edf6edf6edf6edf+/vI8w3eln07/D3zB/Ij3on9Z/wL3hXvhnfHe+A9mR/E
PB/G3Ctivr/g/x/F3BvjTfBKvBJvijfDm+NVeBXeAm+Jt8Kr8Wq8NfMNeYMX
2B/wA16L1+J1eB1e+t6Wfv6Nfv6Nfv6Nfv6Nfv6tv4883+Bt2bfD3zN/ID/i
ndh/xr/gXfFueHe8B96T+UHM82HMvSLm+wv+/1HMvTHeBK/EK/GmeDO8OV6F
V+Et8JZ4K7war8ZbM9+QN3iB/QE/4LV4LV6H1+Gl723p59/p59/p59/p59/p
59/7+8jzDd6WfTv8PfMH8iPeif1n/AveFe+Gd8d74D2ZH8Q8H8bcK2K+v+D/
H8XcG+NN8Eq8Em+KN8Ob41V4Fd4Cb4m3wqvxarw18w15gxfYH/ADXovX4nV4
HV763pZ+/oN+/oN+/oN+/oN+/qO/jzzf4G3Zt8PfM38gP+Kd2H/Gv+Bd8W54
d7wH3pP5QczzYcy9Iub7C/7/Ucy9Md4Er8Qr8aZ4M7w5XoVX4S3wlngrvBqv
xlsz35A3eIH9AT/gtXgtXofX4aXvbennH/TzD/r5B/38g37+0d9Hnm/wtuzb
4e+ZP5Af8U7sP+Nf8K54N7w73gPvyXz6/px+/tHfR76/f2f9/KO/j9yb4JV4
Jd4Ub4Y3x6vwKrwF3hJvhVfj1Xhr5hvyBi+83uk+cj/gtXgtXofX4aXvbenn
P+nnP+nnP+nnP+nnP/v7yPMN3pZ9O/w98wfyI96J/Wf8C94V74Z3x3vgPZkf
xDwfxtwrYr6/4P8fxdwb403wSrwSb4o3w5vjVXgV3gJvibfCq/FqvDXzDXmD
F9gf8ANei9fidXgdXvreln7+i37+i37+i37+i37+q7+PPN/gbdm3w98zfyA/
4p3Yf8a/4F3xbnh3vAfek/lBzPNhzL0i5vsL/v9RzL0x3gSvxCvxpngzvDle
hVfhLfCWeCu8Gq/GWzPfkDd4gf0BP+C1eC1eh9fhpe9t6ee/6ee/6ee/6ee/
6ee/+/vI8w3eln07/D3zB/Ij3on9Z/wL3hXvhnfHe+A9mR/EPB/G3Ctivr/g
/x/F3BvjTfBKvBJvijfDm+NVeBXeAm+Jt8Kr8Wq8NfMNeYMX2B/wA16L1+J1
eB1e+t6Wfv6Hfv6Hfv6Hfv6Hfv6nv4883+Bt2bfD3zN/ID/indh/xr/gXfFu
eHe8B96T+UHM82HMvSLm+wv+/1HMvTHeBK/EK/GmeDO8OV6FV+Et8JZ4K7wa
r8ZbM9+QN3iB/QE/4LV4LV6H1+Gl723/z7yf/+/9t/+v1zvdR3qn+0jvrJ+/
vP+Sb/C27Nvh75k/kB/xTuw/41/wrng3vDveA+/JfPr+POXDmHvF653185c/
er3TfeTe5PX++7fEK/GmeDO8OV6FV+Et8JZ4K7war8ZbM9+QN3jh9U73kfsB
r8Vr8Tq8Di99b9vfR3qn+0jvv+f+/Xqn+0jvrJ8v+/vI8w3eln07/D3zB/Ij
3on9Z/wL3hXvhnfHe+A9mR/EPB/G3Ctivr/g/x/F3BvjTfBKvBJvijfDm+NV
eBXeAm+Jt8Kr8Wq8NfMNeYMX2B/wA16L1+J1eB1e+t62v4/0TveR3uk+0jvd
R3pn/fwf/X3k+QZvy74d/p75A/kR78T+M/4F74p3w7vjPfCezA9ing9j7hUx
31/w/49i7o3xJnglXok3xZvhzfEqvApvgbfEW+HVeDXemvmGvMEL7A/4Aa/F
a/E6vA4vfW/b30d6p/tI73Qf6Z3uI72zfv7P/j7yfIO3Zd8Of8/8gfyId2L/
Gf+Cd8W74d3xHnhP5gcxz4cx94qY7y/4/0cx98Z4E7wSr8Sb4s3w5ngVXoW3
wFvirfBqvBpvzXxD3uAF9gf8gNfitXgdXoeXvrft7yO9032kd7qP9P7b+8/r
nfXzv/r7yPMN3pZ9O/w98wfyI96J/Wf8C94V74Z3x3vgPZkfxDwfxtwrXu+s
n//V30fujfEmeCVeiTfFm+HN8Sq8Cm+Bt8Rb4dV4Nd6a+Ya8wQvsD/gBr8Vr
8Tq8Di99b0s/j/TzSD+P9PNIP4/9feT5Bm/Lvh3+nvkD+RHvxP4z/gXvinfD
u+M98J7Mp+/P6eexv498f//O+nns7yP3JnglXok3xZvhzfEqvApvgbfEW+HV
eDXemvmGvMELr3e6j9wPeC1ei9fhdXjpe1v6+Sf6+Sf6+Sf6+Sf6+af+PvJ8
g7dl3w5/z/yB/Ih3Yv8Z/4J3xbvh3fEeeE/mBzHPhzH3ipjvL/j/RzH3xngT
vBKvxJvizfDmeBVehbfAW+Kt8Gq8Gm/NfEPe4AX2B/yA1+K1eB1eh5e+t6Wf
f6aff6aff6aff6aff+7vI883eFv27fD3zB/Ij3gn9p/xL3hXvBveHe+B92R+
EPN8GHOviPn+gv9/FHNvjDfBK/FKvCneDG+OV+FVeAu8Jd4Kr8ar8dbMN+QN
XmB/wA94LV6L1+F1eOl7W/r5G/38jX7+Rj9/o5+/9feR5xu8Lft2+HvmD+RH
vBP7z/gXvCveDe+O98B7Mj+IeT6MuVe83lk/f+vvI/fGeBO8Eq/Em+LN8OZ4
FV6Ft8Bb4q3warwab818Q97gBfYH/IDX4rV4HV6Hl763pZ9/oZ9/oZ9/oZ9/
oZ9/6e8jzzd4W/bt8PfMH8iPeCf2n/EveFe8G94d74H3ZH4Q83wYc6+I+f6C
/38Uc2+MN8Er8Uq8Kd4Mb45X4VV4C7wl3gqvxqvx1sw35A1eYH/AD3gtXovX
4XV46Xtb+vk7/fydfv5OP3+nn7/395HnG7wt+3b4e+YP5Ee8E/vP+Be8K94N
7473wHsyn74/p5+/9/eR7+/fWT9/7+8j9yZ4JV6JN8Wb4c3xKrwKb4G3xFvh
1Xg13pr5hrzBC693uo/cD3gtXovX4XV46Xtb+vlX+vlX+vlX+vlX+vnX/j7y
fIO3Zd8Of8/8gfyId2L/Gf+Cd8W74d3xHnhP5gcxz4cx94qY7y/4/0cx98Z4
E7wSr8Sb4s3w5ngVXoW3wFvirfBqvBpvzXxD3uAF9gf8gNfitXgdXoeXvrel
n3+jn3+jn3+jn3+jn3/r7yPPN3hb9u3w98wfyI94J/af8S94V7wb3h3vgfdk
fhDzfBhzr4j5/oL/fxRzb4w3wSvxSrwp3gxvjlfhVXgLvCXeCq/Gq/HWzDfk
DV5gf8APeC1ei9fhdXjpe1v6+Xf6+Xf6+Xf6+Xf6+ff+PvJ8g7dl3w5/z/yB
/Ih3Yv8Z/4J3xbvh3fEeeE/mBzHPhzH3ipjvL/j/RzH3xngTvBKvxJvizfDm
eBVehbfAW+Kt8Gq8Gm/NfEPe4AX2B/yA1+K1eB1eh5e+t6Wf/6Cf/6Cf/6Cf
/6Cf/+jvI883eFv27fD3zB/Ij3gn9p/xL3hXvBveHe+B92R+EPN8GHOviPn+
gv9/FHNvjDfBK/FKvCneDG+OV+FVeAu8Jd4Kr8ar8dbMN+QNXmB/wA94LV6L
1+F1eOl7W/r5B/38g37+QT//oJ9/9PeR5xu8Lft2+HvmD+RHvBP7z/gXvCve
De+O98B7Mp++P6eff/T3ke/v31k//+jvI/cmeCVeiTfFm+HN8Sq8Cm+Bt8Rb
4dV4Nd6a+Ya8wQuvd7qP3A94LV6L1+F1eOl7W/r5T/r5T/r5T/r5T/r5z/4+
8nyDt2XfDn/P/IH8iHdi/xn/gnfFu+Hd8R54T+YHMc+HMfeKmO8v+P9HMffG
eBO8Eq/Em+LN8OZ4FV6Ft8Bb4q3warwab818Q97gBfYH/IDX4rV4HV6Hl763
pZ//op//op//op//op//6u8jzzd4W/bt8PfMH8iPeCf2n/EveFe8G94d74H3
ZH4Q83wYc6+I+f6C/38Uc2+MN8Er8Uq8Kd4Mb45X4VV4C7wl3gqvxqvx1sw3
5A1eYH/AD3gtXovX4XV46Xtb+vlv+vlv+vlv+vlv+vnv/j7yfIO3Zd8Of8/8
gfyId2L/Gf+Cd8W74d3xHnhP5gcxz4cx94qY7y/4/0cx98Z4E7wSr8Sb4s3w
5ngVXoW3wFvirfBqvBpvzXxD3uAF9gf8gNfitXgdXoeXvreln/+hn/+hn/+h
n/+hn//p7yPPN3hb9u3w98wfyI94J/af8S94V7wb3h3vgfdkfhDzfBhzr4j5
/oL/fxRzb4w3wSvxSrwp3gxvjlfhVXgLvCXeCq/Gq/HWzDfkDV5gf8APeC1e
i9fhdXjpe9v/K+/n/3v/7f/r9U73kd7pPtI76+cv77/kG7wt+3b4e+YP5Ee8
E/vP+Be8K94N7473wHsyn74/T/kw5l7xemf9/OWPXu90H7k3eb3//i3xSrwp
3gxvjlfhVXgLvCXeCq/Gq/HWzDfkDV54vdN95H7Aa/FavA6vw0vf2/b3kd7p
PtL777l/v97pPtI76+fL/j7yfIO3Zd8Of8/8gfyId2L/Gf+Cd8W74d3xHnhP
5gcxz4cx94qY7y/4/0cx98Z4E7wSr8Sb4s3w5ngVXoW3wFvirfBqvBpvzXxD
3uAF9gf8gNfitXgdXoeXvrft7yO9032kd7qP9E73kd5ZP/9Hfx95vsHbsm+H
v2f+QH7EO7H/jH/Bu+Ld8O54D7wn84OY58OYe0XM9xf8/6OYe2O8CV6JV+JN
8WZ4c7wKr8Jb4C3xVng1Xo23Zr4hb/AC+wN+wGvxWrwOr8NL39v295He6T7S
O91Heqf7SO+sn/+zv4883+Bt2bfD3zN/ID/indh/xr/gXfFueHe8B96T+UHM
82HMvSLm+wv+/1HMvTHeBK/EK/GmeDO8OV6FV+Et8JZ4K7war8ZbM9+QN3iB
/QE/4LV4LV6H1+Gl7237+0jvdB/pne4jvf/2/vN6Z/38r/4+8nyDt2XfDn/P
/IH8iHdi/xn/gnfFu+Hd8R54T+YHMc+HMfeK1zvr53/195F7Y7wJXolX4k3x
ZnhzvAqvwlvgLfFWeDVejbdmviFv8AL7A37Aa/FavA6vw0vf29LPI/080s8j
/TzSz2N/H3m+wduyb4e/Z/5AfsQ7sf+Mf8G74t3w7ngPvCfz6ftz+nns7yPf
37+zfh77+8i9CV6JV+JN8WZ4c7wKr8Jb4C3xVng1Xo23Zr4hb/DC653uI/cD
XovX4nV4HV763pZ+/ol+/ol+/ol+/ol+/qm/jzzf4G3Zt8PfM38gP+Kd2H/G
v+Bd8W54d7wH3pP5QczzYcy9Iub7C/7/Ucy9Md4Er8Qr8aZ4M7w5XoVX4S3w
lngrvBqvxlsz35A3eIH9AT/gtXgtXofX4aXvbennn+nnn+nnn+nnn+nnn/v7
yPMN3pZ9O/w98wfyI96J/Wf8C94V74Z3x3vgPZkfxDwfxtwrYr6/4P8fxdwb
403wSrwSb4o3w5vjVXgV3gJvibfCq/FqvDXzDXmDF9gf8ANei9fidXgdXvre
ln7+Rj9/o5+/0c/f6Odv/X3k+QZvy74d/p75A/kR78T+M/4F74p3w7vjPfCe
zA9ing9j7hWvd9bP3/r7yL0x3gSvxCvxpngzvDlehVfhLfCWeCu8Gq/GWzPf
kDd4gf0BP+C1eC1eh9fhpe9t6edf6Odf6Odf6Odf6Odf+vvI8w3eln07/D3z
B/Ij3on9Z/wL3hXvhnfHe+A9mR/EPB/G3Ctivr/g/x/F3BvjTfBKvBJvijfD
m+NVeBXeAm+Jt8Kr8Wq8NfMNeYMX2B/wA16L1+J1eB1e+t6Wfv5OP3+nn7/T
z9/p5+/9feT5Bm/Lvh3+nvkD+RHvxP4z/gXvinfDu+M98J7Mp+/P6efv/X3k
+/t31s/f+/vIvQleiVfiTfFmeHO8Cq/CW+At8VZ4NV6Nt2a+IW/wwuud7iP3
A16L1+J1eB1e+t6Wfv6Vfv6Vfv6Vfv6Vfv61v4883+Bt2bfD3zN/ID/indh/
xr/gXfFueHe8B96T+UHM82HMvSLm+wv+/1HMvTHeBK/EK/GmeDO8OV6FV+Et
8JZ4K7war8ZbM9+QN3iB/QE/4LV4LV6H1+Gl723p59/o59/o59/o59/o59/6
+8jzDd6WfTv8PfMH8iPeif1n/AveFe+Gd8d74D2ZH8Q8H8bcK2K+v+D/H8Xc
G+NN8Eq8Em+KN8Ob41V4Fd4Cb4m3wqvxarw18w15gxfYH/ADXovX4nV4HV76
3pZ+/p1+/p1+/p1+/p1+/r2/jzzf4G3Zt8PfM38gP+Kd2H/Gv+Bd8W54d7wH
3pP5QczzYcy9Iub7C/7/Ucy9Md4Er8Qr8aZ4M7w5XoVX4S3wlngrvBqvxlsz
35A3eIH9AT/gtXgtXofX4aXvbennP+jnP+jnP+jnP+jnP/r7yPMN3pZ9O/w9
8wfyI96J/Wf8C94V74Z3x3vgPZkfxDwfxtwrYr6/4P8fxdwb403wSrwSb4o3
w5vjVXgV3gJvibfCq/FqvDXzDXmDF9gf8ANei9fidXgdXvreln7+QT//oJ9/
0M8/6Ocf/X3k+QZvy74d/p75A/kR78T+M/4F74p3w7vjPfCezKfvz+nnH/19
5Pv7d9bPP/r7yL0JXolX4k3xZnhzvAqvwlvgLfFWeDVejbdmviFv8MLrne4j
9wNei9fidXgdXvreln7+k37+k37+k37+k37+s7+PPN/gbdm3w98zfyA/4p3Y
f8a/4F3xbnh3vAfek/lBzPNhzL0i5vsL/v9RzL0x3gSvxCvxpngzvDlehVfh
LfCWeCu8Gq/GWzPfkDd4gf0BP+C1eC1eh9fhpe9t6ee/6Oe/6Oe/6Oe/6Oe/
+vvI8w3eln07/D3zB/Ij3on9Z/wL3hXvhnfHe+A9mR/EPB/G3Ctivr/g/x/F
3BvjTfBKvBJvijfDm+NVeBXeAm+Jt8Kr8Wq8NfMNeYMX2B/wA16L1+J1eB1e
+t6Wfv6bfv6bfv6bfv6bfv67v4883+Bt2bfD3zN/ID/indh/xr/gXfFueHe8
B96T+UHM82HMvSLm+wv+/1HMvTHeBK/EK/GmeDO8OV6FV+Et8JZ4K7war8Zb
M9+QN3iB/QE/4LV4LV6H1+Gl723p53/o53/o53/o53/o53/6+8jzDd6WfTv8
PfMH8iPeif1n/AveFe+Gd8d74D2ZH8Q8H8bcK2K+v+D/H8XcG+NN8Eq8Em+K
N8Ob41V4Fd4Cb4m3wqvxarw18w15gxfYH/ADXovX4nV4HV763vb/zvv5/95/
+/96vdN9pHe6j/TO+vnL+y/5Bm/Lvh3+nvkD+RHvxP4z/gXvinfDu+M98J7M
p+/PUz6MuVe83lk/f/mj1zvdR+5NXu+/f0u8Em+KN8Ob41V4Fd4Cb4m3wqvx
arw18w15gxde73QfuR/wWrwWr8Pr8NL3tv19pHe6j/T+e+7fr3e6j/TO+vmy
v4883+Bt2bfD3zN/ID/indh/xr/gXfFueHe8B96T+UHM82HMvSLm+wv+/1HM
vTHeBK/EK/GmeDO8OV6FV+Et8JZ4K7war8ZbM9+QN3iB/QE/4LV4LV6H1+Gl
7237+0jvdB/pne4jvdN9pHfWz//R30eeb/C27Nvh75k/kB/xTuw/41/wrng3
vDveA+/J/CDm+TDmXhHz/QX//yjm3hhvglfilXhTvBneHK/Cq/AWeEu8FV6N
V+OtmW/IG7zA/oAf8Fq8Fq/D6/DS97b9faR3uo/0TveR3uk+0jvr5//s7yPP
N3hb9u3w98wfyI94J/af8S94V7wb3h3vgfdkfhDzfBhzr4j5/oL/fxRzb4w3
wSvxSrwp3gxvjlfhVXgLvCXeCq/Gq/HWzDfkDV5gf8APeC1ei9fhdXjpe9v+
PtI73Ud6p/tI77+9/7zeWT//q7+PPN/gbdm3w98zfyA/4p3Yf8a/4F3xbnh3
vAfek/lBzPNhzL3i9c76+V/9feTeGG+CV+KVeFO8Gd4cr8Kr8BZ4S7wVXo1X
462Zb8gbvMD+gB/wWrwWr8Pr8NL3tvTzSD+P9PNIP4/089jfR55v8Lbs2+Hv
mT+QH/FO7D/jX/CueDe8O94D78l8+v6cfh77+8j39++sn8f+PnJvglfilXhT
vBneHK/Cq/AWeEu8FV6NV+OtmW/IG7zweqf7yP2A1+K1eB1eh5e+t6Wff6Kf
f6Kff6Kff6Kff+rvI883eFv27fD3zB/Ij3gn9p/xL3hXvBveHe+B92R+EPN8
GHOviPn+gv9/FHNvjDfBK/FKvCneDG+OV+FVeAu8Jd4Kr8ar8dbMN+QNXmB/
wA94LV6L1+F1eOl7W/r5Z/r5Z/r5Z/r5Z/r55/4+8nyDt2XfDn/P/IH8iHdi
/xn/gnfFu+Hd8R54T+YHMc+HMfeKmO8v+P9HMffGeBO8Eq/Em+LN8OZ4FV6F
t8Bb4q3warwab818Q97gBfYH/IDX4rV4HV6Hl763pZ+/0c/f6Odv9PM3+vlb
fx95vsHbsm+Hv2f+QH7EO7H/jH/Bu+Ld8O54D7wn84OY58OYe8XrnfXzt/4+
cm+MN8Er8Uq8Kd4Mb45X4VV4C7wl3gqvxqvx1sw35A1eYH/AD3gtXovX4XV4
6Xtb+vkX+vkX+vkX+vkX+vmX/j7yfIO3Zd8Of8/8gfyId2L/Gf+Cd8W74d3x
HnhP5gcxz4cx94qY7y/4/0cx98Z4E7wSr8Sb4s3w5ngVXoW3wFvirfBqvBpv
zXxD3uAF9gf8gNfitXgdXoeXvreln7/Tz9/p5+/083f6+Xt/H3m+wduyb4e/
Z/5AfsQ7sf+Mf8G74t3w7ngPvCfz6ftz+vl7fx/5/v6d9fP3/j5yb4JX4pV4
U7wZ3hyvwqvwFnhLvBVejVfjrZlvyBu88Hqn+8j9gNfitXgdXoeXvreln3+l
n3+ln3+ln3+ln3/t7yPPN3hb9u3w98wfyI94J/af8S94V7wb3h3vgfdkfhDz
fBhzr4j5/oL/fxRzb4w3wSvxSrwp3gxvjlfhVXgLvCXeCq/Gq/HWzDfkDV5g
f8APeC1ei9fhdXjpe1v6+Tf6+Tf6+Tf6+Tf6+bf+PvJ8g7dl3w5/z/yB/Ih3
Yv8Z/4J3xbvh3fEeeE/mBzHPhzH3ipjvL/j/RzH3xngTvBKvxJvizfDmeBVe
hbfAW+Kt8Gq8Gm/NfEPe4AX2B/yA1+K1eB1eh5e+t6Wff6eff6eff6eff6ef
f+/vI883eFv27fD3zB/Ij3gn9p/xL3hXvBveHe+B92R+EPN8GHOviPn+gv9/
FHNvjDfBK/FKvCneDG+OV+FVeAu8Jd4Kr8ar8dbMN+QNXmB/wA94LV6L1+F1
eOl7W/r5D/r5D/r5D/r5D/r5j/4+8nyDt2XfDn/P/IH8iHdi/xn/gnfFu+Hd
8R54T+YHMc+HMfeKmO8v+P9HMffGeBO8Eq/Em+LN8OZ4FV6Ft8Bb4q3warwa
b818Q97gBfYH/IDX4rV4HV6Hl763pZ9/0M8/6Ocf9PMP+vlHfx95vsHbsm+H
v2f+QH7EO7H/jH/Bu+Ld8O54D7wn8+n7c/r5R38f+f7+nfXzj/4+cm+CV+KV
eFO8Gd4cr8Kr8BZ4S7wVXo1X462Zb8gbvPB6p/vI/YDX4rV4HV6Hl763pZ//
pJ//pJ//pJ//pJ//7O8jzzd4W/bt8PfMH8iPeCf2n/EveFe8G94d74H3ZH4Q
83wYc6+I+f6C/38Uc2+MN8Er8Uq8Kd4Mb45X4VV4C7wl3gqvxqvx1sw35A1e
YH/AD3gtXovX4XV46Xtb+vkv+vkv+vkv+vkv+vmv/j7yfIO3Zd8Of8/8gfyI
d2L/Gf+Cd8W74d3xHnhP5gcxz4cx94qY7y/4/0cx98Z4E7wSr8Sb4s3w5ngV
XoW3wFvirfBqvBpvzXxD3uAF9gf8gNfitXgdXoeXvreln/+mn/+mn/+mn/+m
n//u7yPPN3hb9u3w98wfyI94J/af8S94V7wb3h3vgfdkfhDzfBhzr4j5/oL/
fxRzb4w3wSvxSrwp3gxvjlfhVXgLvCXeCq/Gq/HWzDfkDV5gf8APeC1ei9fh
dXjpe1v6+R/6+R/6+R/6+R/6+Z/+PvJ8g7dl3w5/z/yB/Ih3Yv8Z/4J3xbvh
3fEeeE/mBzHPhzH3ipjvL/j/RzH3xngTvBKvxJvizfDmeBVehbfAW+Kt8Gq8
Gm/NfEPe4AX2B/yA1+K1eB1eh5e+t/1/8n7+v/ff/r9e73Qf6Z3uI72zfv7y
/ku+wduyb4e/Z/5AfsQ7sf+Mf8G74t3w7ngPvCfz6fvzlA9j7hWvd9bPX/7o
9U73kXuT1/vv3xKvxJvizfDmeBVehbfAW+Kt8Gq8Gm/NfEPe4IXXO91H7ge8
Fq/F6/A6vPS9bX8f6Z3uI73/nvv3653uI72zfr7s7yPPN3hb9u3w98wfyI94
J/af8S94V7wb3h3vgfdkfhDzfBhzr4j5/oL/fxRzb4w3wSvxSrwp3gxvjlfh
VXgLvCXeCq/Gq/HWzDfkDV5gf8APeC1ei9fhdXjpe9v+PtI73Ud6p/tI73Qf
6Z3183/095HnG7wt+3b4e+YP5Ee8E/vP+Be8K94N7473wHsyP4h5Poy5V8R8
f8H/P4q5N8ab4JV4Jd4Ub4Y3x6vwKrwF3hJvhVfj1Xhr5hvyBi+wP+AHvBav
xevwOrz0vW1/H+md7iO9032kd7qP9M76+T/7+8jzDd6WfTv8PfMH8iPeif1n
/AveFe+Gd8d74D2ZH8Q8H8bcK2K+v+D/H8XcG+NN8Eq8Em+KN8Ob41V4Fd4C
b4m3wqvxarw18w15gxfYH/ADXovX4nV4HV763ra/j/RO95He6T7S+2/vP693
1s//6u8jzzd4W/bt8PfMH8iPeCf2n/EveFe8G94d74H3ZH4Q83wYc694vbN+
/ld/H7k3xpvglXgl3hRvhjfHq/AqvAXeEm+FV+PVeGvmG/IGL7A/4Ae8Fq/F
6/A6vPS9Lf080s8j/TzSzyP9PPb3kecbvC37dvh75g/kR7wT+8/4F7wr3g3v
jvfAezKfvj+nn8f+PvL9/Tvr57G/j9yb4JV4Jd4Ub4Y3x6vwKrwF3hJvhVfj
1Xhr5hvyBi+83uk+cj/gtXgtXofX4aXvbennn+jnn+jnn+jnn+jnn/r7yPMN
3pZ9O/w98wfyI96J/Wf8C94V74Z3x3vgPZkfxDwfxtwrYr6/4P8fxdwb403w
SrwSb4o3w5vjVXgV3gJvibfCq/FqvDXzDXmDF9gf8ANei9fidXgdXvreln7+
mX7+mX7+mX7+mX7+ub+PPN/gbdm3w98zfyA/4p3Yf8a/4F3xbnh3vAfek/lB
zPNhzL0i5vsL/v9RzL0x3gSvxCvxpngzvDlehVfhLfCWeCu8Gq/GWzPfkDd4
gf0BP+C1eC1eh9fhpe9t6edv9PM3+vkb/fyNfv7W30eeb/C27Nvh75k/kB/x
Tuw/41/wrng3vDveA+/J/CDm+TDmXvF6Z/38rb+P3BvjTfBKvBJvijfDm+NV
eBXeAm+Jt8Kr8Wq8NfMNeYMX2B/wA16L1+J1eB1e+t6Wfv6Ffv6Ffv6Ffv6F
fv6lv4883+Bt2bfD3zN/ID/indh/xr/gXfFueHe8B96T+UHM82HMvSLm+wv+
/1HMvTHeBK/EK/GmeDO8OV6FV+Et8JZ4K7war8ZbM9+QN3iB/QE/4LV4LV6H
1+Gl723p5+/083f6+Tv9/J1+/t7fR55v8Lbs2+HvmT+QH/FO7D/jX/CueDe8
O94D78l8+v6cfv7e30e+v39n/fy9v4/cm+CVeCXeFG+GN8er8Cq8Bd4Sb4VX
49V4a+Yb8gYvvN7pPnI/4LV4LV6H1+Gl723p51/p51/p51/p51/p51/7+8jz
Dd6WfTv8PfMH8iPeif1n/AveFe+Gd8d74D2ZH8Q8H8bcK2K+v+D/H8XcG+NN
8Eq8Em+KN8Ob41V4Fd4Cb4m3wqvxarw18w15gxfYH/ADXovX4nV4HV763pZ+
/o1+/o1+/o1+/o1+/q2/jzzf4G3Zt8PfM38gP+Kd2H/Gv+Bd8W54d7wH3pP5
QczzYcy9Iub7C/7/Ucy9Md4Er8Qr8aZ4M7w5XoVX4S3wlngrvBqvxlsz35A3
eIH9AT/gtXgtXofX4aXvbenn3+nn3+nn3+nn3+nn3/v7yPMN3pZ9O/w98wfy
I96J/Wf8C94V74Z3x3vgPZkfxDwfxtwrYr6/4P8fxdwb403wSrwSb4o3w5vj
VXgV3gJvibfCq/FqvDXzDXmDF9gf8ANei9fidXgdXvreln7+g37+g37+g37+
g37+o7+PPN/gbdm3w98zfyA/4p3Yf8a/4F3xbnh3vAfek/lBzPNhzL0i5vsL
/v9RzL0x3gSvxCvxpngzvDlehVfhLfCWeCu8Gq/GWzPfkDd4gf0BP+C1eC1e
h9fhpe9t6ecf9PMP+vkH/fyDfv7R30eeb/C27Nvh75k/kB/xTuw/41/wrng3
vDveA+/JfPr+nH7+0d9Hvr9/Z/38o7+P3JvglXgl3hRvhjfHq/AqvAXeEm+F
V+PVeGvmG/IGL7ze6T5yP+C1eC1eh9fhpe9t6ec/6ec/6ec/6ec/6ec/+/vI
8w3eln07/D3zB/Ij3on9Z/wL3hXvhnfHe+A9mR/EPB/G3Ctivr/g/x/F3Bvj
TfBKvBJvijfDm+NVeBXeAm+Jt8Kr8Wq8NfMNeYMX2B/wA16L1+J1eB1e+t6W
fv6Lfv6Lfv6Lfv6Lfv6rv4883+Bt2bfD3zN/ID/indh/xr/gXfFueHe8B96T
+UHM82HMvSLm+wv+/1HMvTHeBK/EK/GmeDO8OV6FV+Et8JZ4K7war8ZbM9+Q
N3iB/QE/4LV4LV6H1+Gl723p57/p57/p57/p57/p57/7+8jzDd6WfTv8PfMH
8iPeif1n/AveFe+Gd8d74D2ZH8Q8H8bcK2K+v+D/H8XcG+NN8Eq8Em+KN8Ob
41V4Fd4Cb4m3wqvxarw18w15gxfYH/ADXovX4nV4HV763pZ+/od+/od+/od+
/od+/qe/jzzf4G3Zt8PfM38gP+Kd2H/Gv+Bd8W54d7wH3pP5QczzYcy9Iub7
C/7/Ucy9Md4Er8Qr8aZ4M7w5XoVX4S3wlngrvBqvxlsz35A3eIH9AT/gtXgt
XofX4aXvbf/fvJ//7/23/6/XO91Heqf7SO+sn7+8/5Jv8Lbs2+HvmT+QH/FO
7D/jX/CueDe8O94D78l8+v485cOYe8XrnfXzlz96vdN95N7k9f77t8Qr8aZ4
M7w5XoVX4S3wlngrvBqvxlsz35A3eOH1TveR+wGvxWvxOrwOL31v299Heqf7
SO+/5/79eqf7SO+sny/7+8jzDd6WfTv8PfMH8iPeif1n/AveFe+Gd8d74D2Z
H8Q8H8bcK2K+v+D/H8XcG+NN8Eq8Em+KN8Ob41V4Fd4Cb4m3wqvxarw18w15
gxfYH/ADXovX4nV4HV763ra/j/RO95He6T7SO91Hemf9/B/9feT5Bm/Lvh3+
nvkD+RHvxP4z/gXvinfDu+M98J7MD2KeD2PuFTHfX/D/j2LujfEmeCVeiTfF
m+HN8Sq8Cm+Bt8Rb4dV4Nd6a+Ya8wQvsD/gBr8Vr8Tq8Di99b9vfR3qn+0jv
dB/pne4jvbN+/s/+PvJ8g7dl3w5/z/yB/Ih3Yv8Z/4J3xbvh3fEeeE/mBzHP
hzH3ipjvL/j/RzH3xngTvBKvxJvizfDmeBVehbfAW+Kt8Gq8Gm/NfEPe4AX2
B/yA1+K1eB1eh5e+t+3vI73TfaR3uo/0/tv7z+ud9fO/+vvI8w3eln07/D3z
B/Ij3on9Z/wL3hXvhnfHe+A9mR/EPB/G3Cte76yf/9XfR+6N8SZ4JV6JN8Wb
4c3xKrwKb4G3xFvh1Xg13pr5hrzBC+wP+AGvxWvxOrwOL31vSz+P9PNIP4/0
80g/j/195PkGb8u+Hf6e+QP5Ee/E/jP+Be+Kd8O74z3wnsyn78/p57G/j3x/
/876eezvI/cmeCVeiTfFm+HN8Sq8Cm+Bt8Rb4dV4Nd6a+Ya8wQuvd7qP3A94
LV6L1+F1eOl7W/r5J/r5J/r5J/r5J/r5p/4+8nyDt2XfDn/P/IH8iHdi/xn/
gnfFu+Hd8R54T+YHMc+HMfeKmO8v+P9HMffGeBO8Eq/Em+LN8OZ4FV6Ft8Bb
4q3warwab818Q97gBfYH/IDX4rV4HV6Hl763pZ9/pp9/pp9/pp9/pp9/7u8j
zzd4W/bt8PfMH8iPeCf2n/EveFe8G94d74H3ZH4Q83wYc6+I+f6C/38Uc2+M
N8Er8Uq8Kd4Mb45X4VV4C7wl3gqvxqvx1sw35A1eYH/AD3gtXovX4XV46Xtb
+vkb/fyNfv5GP3+jn7/195HnG7wt+3b4e+YP5Ee8E/vP+Be8K94N7473wHsy
P4h5Poy5V7zeWT9/6+8j98Z4E7wSr8Sb4s3w5ngVXoW3wFvirfBqvBpvzXxD
3uAF9gf8gNfitXgdXoeXvreln3+hn3+hn3+hn3+hn3/p7yPPN3hb9u3w98wf
yI94J/af8S94V7wb3h3vgfdkfhDzfBhzr4j5/oL/fxRzb4w3wSvxSrwp3gxv
jlfhVXgLvCXeCq/Gq/HWzDfkDV5gf8APeC1ei9fhdXjpe1v6+Tv9/J1+/k4/
f6efv/f3kecbvC37dvh75g/kR7wT+8/4F7wr3g3vjvfAezKfvj+nn7/395Hv
799ZP3/v7yP3JnglXok3xZvhzfEqvApvgbfEW+HVeDXemvmGvMELr3e6j9wP
eC1ei9fhdXjpe1v6+Vf6+Vf6+Vf6+Vf6+df+PvJ8g7dl3w5/z/yB/Ih3Yv8Z
/4J3xbvh3fEeeE/mBzHPhzH3ipjvL/j/RzH3xngTvBKvxJvizfDmeBVehbfA
W+Kt8Gq8Gm/NfEPe4AX2B/yA1+K1eB1eh5e+t6Wff6Off6Off6Off6Off+vv
I883eFv27fD3zB/Ij3gn9p/xL3hXvBveHe+B92R+EPN8GHOviPn+gv9/FHNv
jDfBK/FKvCneDG+OV+FVeAu8Jd4Kr8ar8dbMN+QNXmB/wA94LV6L1+F1eOl7
W/r5d/r5d/r5d/r5d/r59/4+8nyDt2XfDn/P/IH8iHdi/xn/gnfFu+Hd8R54
T+YHMc+HMfeKmO8v+P9HMffGeBO8Eq/Em+LN8OZ4FV6Ft8Bb4q3warwab818
Q97gBfYH/IDX4rV4HV6Hl763pZ//oJ//oJ//oJ//oJ//6O8jzzd4W/bt8PfM
H8iPeCf2n/EveFe8G94d74H3ZH4Q83wYc6+I+f6C/38Uc2+MN8Er8Uq8Kd4M
b45X4VV4C7wl3gqvxqvx1sw35A1eYH/AD3gtXovX4XV46Xtb+vkH/fyDfv5B
P/+gn3/095HnG7wt+3b4e+YP5Ee8E/vP+Be8K94N7473wHsyn74/p59/9PeR
7+/fWT//6O8j9yZ4JV6JN8Wb4c3xKrwKb4G3xFvh1Xg13pr5hrzBC693uo/c
D3gtXovX4XV46Xtb+vlP+vlP+vlP+vlP+vnP/j7yfIO3Zd8Of8/8gfyId2L/
Gf+Cd8W74d3xHnhP5gcxz4cx94qY7y/4/0cx98Z4E7wSr8Sb4s3w5ngVXoW3
wFvirfBqvBpvzXxD3uAF9gf8gNfitXgdXoeXvreln/+in/+in/+in/+in//q
7yPPN3hb9u3w98wfyI94J/af8S94V7wb3h3vgfdkfhDzfBhzr4j5/oL/fxRz
b4w3wSvxSrwp3gxvjlfhVXgLvCXeCq/Gq/HWzDfkDV5gf8APeC1ei9fhdXjp
e1v6+W/6+W/6+W/6+W/6+e/+PvJ8g7dl3w5/z/yB/Ih3Yv8Z/4J3xbvh3fEe
eE/mBzHPhzH3ipjvL/j/RzH3xngTvBKvxJvizfDmeBVehbfAW+Kt8Gq8Gm/N
fEPe4AX2B/yA1+K1eB1eh5e+t6Wf/6Gf/6Gf/6Gf/6Gf/+nvI883eFv27fD3
zB/Ij3gn9p/xL3hXvBveHe+B92R+EPN8GHOviPn+gv9/FHNvjDfBK/FKvCne
DG+OV+FVeAu8Jd4Kr8ar8dbMN+QNXmB/wA94LV6L1+F1eOl72095P//f+2//
X693uo/0TveR3lk/f3n/Jd/gbdm3w98zfyA/4p3Yf8a/4F3xbnh3vAfek/n0
/XnKhzH3itc76+cvf/R6p/vIvcnr/fdviVfiTfFmeHO8Cq/CW+At8VZ4NV6N
t2a+IW/wwuud7iP3A16L1+J1eB1e+t62v4/0TveR3n/P/fv1TveR3lk/X/b3
kecbvC37dvh75g/kR7wT+8/4F7wr3g3vjvfAezI/iHk+jLlXxHx/wf8/irk3
xpvglXgl3hRvhjfHq/AqvAXeEm+FV+PVeGvmG/IGL7A/4Ae8Fq/F6/A6vPS9
bX8f6Z3uI73TfaR3uo/0zvr5P/r7yPMN3pZ9O/w98wfyI96J/Wf8C94V74Z3
x3vgPZkfxDwfxtwrYr6/4P8fxdwb403wSrwSb4o3w5vjVXgV3gJvibfCq/Fq
vDXzDXmDF9gf8ANei9fidXgdXvretr+P9E73kd7pPtI73Ud6Z/38n/195PkG
b8u+Hf6e+QP5Ee/E/jP+Be+Kd8O74z3wnswPYp4PY+4VMd9f8P+PYu6N8SZ4
JV6JN8Wb4c3xKrwKb4G3xFvh1Xg13pr5hrzBC+wP+AGvxWvxOrwOL31v299H
eqf7SO90H+n9t/ef1zvr53/195HnG7wt+3b4e+YP5Ee8E/vP+Be8K94N7473
wHsyP4h5Poy5V7zeWT//q7+P3BvjTfBKvBJvijfDm+NVeBXeAm+Jt8Kr8Wq8
NfMNeYMX2B/wA16L1+J1eB1e+t6Wfh7p55F+HunnkX4e+/vI8w3eln07/D3z
B/Ij3on9Z/wL3hXvhnfHe+A9mU/fn9PPY38f+f7+nfXz2N9H7k3wSrwSb4o3
w5vjVXgV3gJvibfCq/FqvDXzDXmDF17vdB+5H/BavBavw+vw0ve29PNP9PNP
9PNP9PNP9PNP/X3k+QZvy74d/p75A/kR78T+M/4F74p3w7vjPfCezA9ing9j
7hUx31/w/49i7o3xJnglXok3xZvhzfEqvApvgbfEW+HVeDXemvmGvMEL7A/4
Aa/Fa/E6vA4vfW9LP/9MP/9MP/9MP/9MP//c30eeb/C27Nvh75k/kB/xTuw/
41/wrng3vDveA+/J/CDm+TDmXhHz/QX//yjm3hhvglfilXhTvBneHK/Cq/AW
eEu8FV6NV+OtmW/IG7zA/oAf8Fq8Fq/D6/DS97b08zf6+Rv9/I1+/kY/f+vv
I883eFv27fD3zB/Ij3gn9p/xL3hXvBveHe+B92R+EPN8GHOveL2zfv7W30fu
jfEmeCVeiTfFm+HN8Sq8Cm+Bt8Rb4dV4Nd6a+Ya8wQvsD/gBr8Vr8Tq8Di99
b0s//0I//0I//0I//0I//9LfR55v8Lbs2+HvmT+QH/FO7D/jX/CueDe8O94D
78n8IOb5MOZeEfP9Bf//KObeGG+CV+KVeFO8Gd4cr8Kr8BZ4S7wVXo1X462Z
b8gbvMD+gB/wWrwWr8Pr8NL3tvTzd/r5O/38nX7+Tj9/7+8jzzd4W/bt8PfM
H8iPeCf2n/EveFe8G94d74H3ZD59f04/f+/vI9/fv7N+/t7fR+5N8Eq8Em+K
N8Ob41V4Fd4Cb4m3wqvxarw18w15gxde73QfuR/wWrwWr8Pr8NL3tvTzr/Tz
r/Tzr/Tzr/Tzr/195PkGb8u+Hf6e+QP5Ee/E/jP+Be+Kd8O74z3wnswPYp4P
Y+4VMd9f8P+PYu6N8SZ4JV6JN8Wb4c3xKrwKb4G3xFvh1Xg13pr5hrzBC+wP
+AGvxWvxOrwOL31vSz//Rj//Rj//Rj//Rj//1t9Hnm/wtuzb4e+ZP5Af8U7s
P+Nf8K54N7w73gPvyfwg5vkw5l4R8/0F//8o5t4Yb4JX4pV4U7wZ3hyvwqvw
FnhLvBVejVfjrZlvyBu8wP6AH/BavBavw+vw0ve29PPv9PPv9PPv9PPv9PPv
/X3k+QZvy74d/p75A/kR78T+M/4F74p3w7vjPfCezA9ing9j7hUx31/w/49i
7o3xJnglXok3xZvhzfEqvApvgbfEW+HVeDXemvmGvMEL7A/4Aa/Fa/E6vA4v
fW9LP/9BP/9BP/9BP/9BP//R30eeb/C27Nvh75k/kB/xTuw/41/wrng3vDve
A+/J/CDm+TDmXhHz/QX//yjm3hhvglfilXhTvBneHK/Cq/AWeEu8FV6NV+Ot
mW/IG7zA/oAf8Fq8Fq/D6/DS97b08w/6+Qf9/IN+/kE//+jvI883eFv27fD3
zB/Ij3gn9p/xL3hXvBveHe+B92Q+fX9OP//o7yPf37+zfv7R30fuTfBKvBJv
ijfDm+NVeBXeAm+Jt8Kr8Wq8NfMNeYMXXu90H7kf8Fq8Fq/D6/DS97b085/0
85/085/085/085/9feT5Bm/Lvh3+nvkD+RHvxP4z/gXvinfDu+M98J7MD2Ke
D2PuFTHfX/D/j2LujfEmeCVeiTfFm+HN8Sq8Cm+Bt8Rb4dV4Nd6a+Ya8wQvs
D/gBr8Vr8Tq8Di99b0s//0U//0U//0U//0U//9XfR55v8Lbs2+HvmT+QH/FO
7D/jX/CueDe8O94D78n8IOb5MOZeEfP9Bf//KObeGG+CV+KVeFO8Gd4cr8Kr
8BZ4S7wVXo1X462Zb8gbvMD+gB/wWrwWr8Pr8NL3tvTz3/Tz3/Tz3/Tz3/Tz
3/195PkGb8u+Hf6e+QP5Ee/E/jP+Be+Kd8O74z3wnswPYp4PY+4VMd9f8P+P
Yu6N8SZ4JV6JN8Wb4c3xKrwKb4G3xFvh1Xg13pr5hrzBC+wP+AGvxWvxOrwO
L31vSz//Qz//Qz//Qz//Qz//099Hnm/wtuzb4e+ZP5Af8U7sP+Nf8K54N7w7
3gPvyfwg5vkw5l4R8/0F//8o5t4Yb4JX4pV4U7wZ3hyvwqvwFnhLvBVejVfj
rZlvyBu8wP6AH/BavBavw+vw0ve2/1/ez//3/tv/1+ud7iO9032kd9bPX95/
yTd4W/bt8PfMH8iPeCf2n/EveFe8G94d74H3ZD59f57yYcy94vXO+vnLH73e
6T5yb/J6//1b4pV4U7wZ3hyvwqvwFnhLvBVejVfjrZlvyBu88Hqn+8j9gNfi
tXgdXoeXvrft7yO9032k999z/369032kd9bPl/195PkGb8u+Hf6e+QP5Ee/E
/jP+Be+Kd8O74z3wnswPYp4PY+4VMd9f8P+PYu6N8SZ4JV6JN8Wb4c3xKrwK
b4G3xFvh1Xg13pr5hrzBC+wP+AGvxWvxOrwOL31v299Heqf7SO90H+md7iO9
s37+j/4+8nyDt2XfDn/P/IH8iHdi/xn/gnfFu+Hd8R54T+YHMc+HMfeKmO8v
+P9HMffGeBO8Eq/Em+LN8OZ4FV6Ft8Bb4q3warwab818Q97gBfYH/IDX4rV4
HV6Hl7637e8jvdN9pHe6j/RO95HeWT//Z38feb7B27Jvh79n/kB+xDux/4x/
wbvi3fDueA+8J/ODmOfDmHtFzPcX/P+jmHtjvAleiVfiTfFmeHO8Cq/CW+At
8VZ4NV6Nt2a+IW/wAvsDfsBr8Vq8Dq/DS9/b9veR3uk+0jvdR3r/7f3n9c76
+V/9feT5Bm/Lvh3+nvkD+RHvxP4z/gXvinfDu+M98J7MD2KeD2PuFa931s//
6u8j98Z4E7wSr8Sb4s3w5ngVXoW3wFvirfBqvBpvzXxD3uAF9gf8gNfitXgd
XoeXvreln0f6eaSfR/p5pJ/H/j7yfIO3Zd8Of8/8gfyId2L/Gf+Cd8W74d3x
HnhP5tP35/Tz2N9Hvr9/Z/089veRexO8Eq/Em+LN8OZ4FV6Ft8Bb4q3warwa
b818Q97ghdc73UfuB7wWr8Xr8Dq89L0t/fwT/fwT/fwT/fwT/fxTfx95vsHb
sm+Hv2f+QH7EO7H/jH/Bu+Ld8O54D7wn84OY58OYe0XM9xf8/6OYe2O8CV6J
V+JN8WZ4c7wKr8Jb4C3xVng1Xo23Zr4hb/AC+wN+wGvxWrwOr8NL39vSzz/T
zz/Tzz/Tzz/Tzz/395HnG7wt+3b4e+YP5Ee8E/vP+Be8K94N7473wHsyP4h5
Poy5V8R8f8H/P4q5N8ab4JV4Jd4Ub4Y3x6vwKrwF3hJvhVfj1Xhr5hvyBi+w
P+AHvBavxevwOrz0vS39/I1+/kY/f6Ofv9HP3/r7yPMN3pZ9O/w98wfyI96J
/Wf8C94V74Z3x3vgPZkfxDwfxtwrXu+sn7/195F7Y7wJXolX4k3xZnhzvAqv
wlvgLfFWeDVejbdmviFv8AL7A37Aa/FavA6vw0vf29LPv9DPv9DPv9DPv9DP
v/T3kecbvC37dvh75g/kR7wT+8/4F7wr3g3vjvfAezI/iHk+jLlXxHx/wf8/
irk3xpvglXgl3hRvhjfHq/AqvAXeEm+FV+PVeGvmG/IGL7A/4Ae8Fq/F6/A6
vPS9Lf38nX7+Tj9/p5+/08/f+/vI8w3eln07/D3zB/Ij3on9Z/wL3hXvhnfH
e+A9mU/fn9PP3/v7yPf376yfv/f3kXsTvBKvxJvizfDmeBVehbfAW+Kt8Gq8
Gm/NfEPe4IXXO91H7ge8Fq/F6/A6vPS9Lf38K/38K/38K/38K/38a38feb7B
27Jvh79n/kB+xDux/4x/wbvi3fDueA+8J/ODmOfDmHtFzPcX/P+jmHtjvAle
iVfiTfFmeHO8Cq/CW+At8VZ4NV6Nt2a+IW/wAvsDfsBr8Vq8Dq/DS9/b0s+/
0c+/0c+/0c+/0c+/9feR5xu8Lft2+HvmD+RHvBP7z/gXvCveDe+O98B7Mj+I
eT6MuVfEfH/B/z+KuTfGm+CVeCXeFG+GN8er8Cq8Bd4Sb4VX49V4a+Yb8gYv
sD/gB7wWr8Xr8Dq89L0t/fw7/fw7/fw7/fw7/fx7fx95vsHbsm+Hv2f+QH7E
+/+5umNQN851bdjSSBpJI2k070x1Olep0rlK91apzP+f70vlzpWrdK7SuUrl
LpU7V67SuUq3YEMqFxsCG9zlgDACBSFkCSlCQt8BZ9bwXlUYbp7rgYGH7XuD
1hzYf8Q/4Z3xLnhXvBvenfleTPN+TL0spvsz3v8gpt4Qb4SX4+V4Y7wJ3hSv
wCvwZnhzvAVeiVfiLZmvyCu8wP6AH/BqvBqvwWvw2t/b0s8/0M8/0M8/0M8/
0M8/dPeR5iu8Nfs2+Fvmd+R7vAP7j/gnvDPeBe+Kd8O7M9+Lad6PqZfFdH/G
+x/E1BvijfByvBxvjDfBm+IVeAXeDG+Ot8Ar8Uq8JfMVeYUX2B/wA16NV+M1
eA1e+3tb+vkD/fyBfv5AP3+gnz9095HmK7w1+zb4W+Z35Hu8A/uP+Ce8M94F
74p3w7sz3/7+nH7+0N1Hur97Tvr5Q3cfqTfCy/FyvDHeBG+KV+AVeDO8Od4C
r8Qr8ZbMV+QVXnh8bu8j9QNejVfjNXgNXvt7W/r5R/r5R/r5R/r5R/r5x+4+
0nyFt2bfBn/L/I58j3dg/xH/hHfGu+Bd8W54d+Z7Mc37MfWymO7PeP+DmHpD
vBFejpfjjfEmeFO8Aq/Am+HN8RZ4JV6Jt2S+Iq/wAvsDfsCr8Wq8Bq/Ba39v
Sz//RD//RD//RD//RD//1N1Hmq/w1uzb4G+Z35Hv8Q7sP+Kf8M54F7wr3g3v
znwvpnk/pl4W0/0Z738QU2+IN8LL8XK8Md4Eb4pX4BV4M7w53gKvxCvxlsxX
5BVeYH/AD3g1Xo3X4DV47e9t6eef6eef6eef6eef6eefu/tI8xXemn0b/C3z
O/I93oH9R/wT3hnvgnfFu+Hdme/FNO/H1Mtiuj/j/Q9i6g3xRng5Xo43xpvg
TfEKvAJvhjfHW+CVeCXekvmKvMIL7A/4Aa/Gq/EavAav/b0t/fwL/fwL/fwL
/fwL/fxLdx9pvsJbs2+Dv2V+R77HO7D/iH/CO+Nd8K54N7w7872Y5v2YellM
92e8/0FMvSHeCC/Hy/HGeBO8KV6BV+DN8OZ4C7wSr8RbMl+RV3iB/QE/4NV4
NV6D1+C1v7f9/9J+/r/PX/1/PT6399E+t/fRPif9/NH7H/IV3pp9G/wt8zvy
Pd6B/Uf8E94Z74J3xbvh3Zlvf3/e5v2Yetnjc9LPH/3B43N7H6k3enz++t8c
L8cb403wpngFXoE3w5vjLfBKvBJvyXxFXuGFx+f2PlI/4NV4NV6D1+C1v7ft
7qN9bu+jff469+/H5/Y+2uekn8+7+0jzFd6afRv8LfM78j3egf1H/BPeGe+C
d8W74d2Z78U078fUy2K6P+P9D2LqDfFGeDlejjfGm+BN8Qq8Am+GN8db4JV4
Jd6S+Yq8wgvsD/gBr8ar8Rq8Bq/9vW13H+1zex/tc3sf7XN7H+1z0s//q7uP
NF/hrdm3wd8yvyPf4x3Yf8Q/4Z3xLnhXvBvenfleTPN+TL0spvsz3v8gpt4Q
b4SX4+V4Y7wJ3hSvwCvwZnhzvAVeiVfiLZmvyCu8wP6AH/BqvBqvwWvw2t/b
dvfRPrf30T6399E+t/fRPif9/JvuPtJ8hbdm3wZ/y/yOfI93YP8R/4R3xrvg
XfFueHfmezHN+zH1spjuz3j/g5h6Q7wRXo6X443xJnhTvAKvwJvhzfEWeCVe
ibdkviKv8AL7A37Aq/FqvAavwWt/b9vdR/vc3kf73N5H+/zV+8/jc9LPn3b3
keYrvDX7Nvhb5nfke7wD+4/4J7wz3gXvinfDuzPfi2nej6mXPT4n/fxpdx+p
N8Qb4eV4Od4Yb4I3xSvwCrwZ3hxvgVfilXhL5ivyCi+wP+AHvBqvxmvwGrz2
97b080g/j/TzSD+P9PPY3Uear/DW7Nvgb5nfke/xDuw/4p/wzngXvCveDe/O
fPv7c/p57O4j3d89J/08dveReiO8HC/HG+NN8KZ4BV6BN8Ob4y3wSrwSb8l8
RV7hhcfn9j5SP+DVeDVeg9fgtb+3pZ8/o58/o58/o58/o58/6+4jzVd4a/Zt
8LfM78j3eAf2H/FPeGe8C94V74Z3Z74X07wfUy+L6f6M9z+IqTfEG+HleDne
GG+CN8Ur8Aq8Gd4cb4FX4pV4S+Yr8govsD/gB7war8Zr8Bq89ve29PPn9PPn
9PPn9PPn9PPn3X2k+Qpvzb4N/pb5Hfke78D+I/4J74x3wbvi3fDuzPdimvdj
6mUx3Z/x/gcx9YZ4I7wcL8cb403wpngFXoE3w5vjLfBKvBJvyXxFXuEF9gf8
gFfj1XgNXoPX/t6Wfv6Sfv6Sfv6Sfv6Sfv6yu480X+Gt2bfB3zK/I9/jHdh/
xD/hnfEueFe8G96d+V5M835MvezxOennL7v7SL0h3ggvx8vxxngTvClegVfg
zfDmeAu8Eq/EWzJfkVd4gf0BP+DVeDVeg9fgtb+3pZ+/op+/op+/op+/op+/
6u4jzVd4a/Zt8LfM78j3eAf2H/FPeGe8C94V74Z3Z74X07wfUy+L6f6M9z+I
qTfEG+HleDneGG+CN8Ur8Aq8Gd4cb4FX4pV4S+Yr8govsD/gB7war8Zr8Bq8
9ve29PPX9PPX9PPX9PPX9PPX3X2k+Qpvzb4N/pb5Hfke78D+I/4J74x3wbvi
3fDuzLe/P6efv+7uI93fPSf9/HV3H6k3wsvxcrwx3gRvilfgFXgzvDneAq/E
K/GWzFfkFV54fG7vI/UDXo1X4zV4DV77e1v6+Rv6+Rv6+Rv6+Rv6+ZvuPtJ8
hbdm3wZ/y/yOfI93YP8R/4R3xrvgXfFueHfmezHN+zH1spjuz3j/g5h6Q7wR
Xo6X443xJnhTvAKvwJvhzfEWeCVeibdkviKv8AL7A37Aq/FqvAavwWt/b0s/
f0s/f0s/f0s/f0s/f9vdR5qv8Nbs2+Bvmd+R7/EO7D/in/DOeBe8K94N7858
L6Z5P6ZeFtP9Ge9/EFNviDfCy/FyvDHeBG+KV+AVeDO8Od4Cr8Qr8ZbMV+QV
XmB/wA94NV6N1+A1eO3vbenn7+nn7+nn7+nn7+nn77v7SPMV3pp9G/wt8zvy
Pd6B/Uf8E94Z74J3xbvh3ZnvxTTvx9TLYro/4/0PYuoN8UZ4OV6ON8ab4E3x
CrwCb4Y3x1vglXgl3pL5irzCC+wP+AGvxqvxGrwGr/29Lf38A/38A/38A/38
A/38Q3cfab7CW7Nvg79lfke+xzuw/4h/wjvjXfCueDe8O/O9mOb9mHpZTPdn
vP9BTL0h3ggvx8vxxngTvClegVfgzfDmeAu8Eq/EWzJfkVd4gf0BP+DVeDVe
g9fgtb+3pZ8/0M8f6OcP9PMH+vlDdx9pvsJbs2+Dv2V+R77HO7D/iH/CO+Nd
8K54N7w78+3vz+nnD919pPu756SfP3T3kXojvBwvxxvjTfCmeAVegTfDm+Mt
8Eq8Em/JfEVe4YXH5/Y+Uj/g1Xg1XoPX4LW/t6Wff6Sff6Sff6Sff6Sff+zu
I81XeGv2bfC3zO/I93gH9h/xT3hnvAveFe+Gd2e+F9O8H1Mvi+n+jPc/iKk3
xBvh5Xg53hhvgjfFK/AKvBneHG+BV+KVeEvmK/IKL7A/4Ae8Gq/Ga/AavPb3
tvTzT/TzT/TzT/TzT/TzT919pPkKb82+Df6W+R35Hu/A/iP+Ce+Md8G74t3w
7sz3Ypr3Y+plMd2f8f4HMfWGeCO8HC/HG+NN8KZ4BV6BN8Ob4y3wSrwSb8l8
RV7hBfYH/IBX49V4DV6D1/7eln7+mX7+mX7+mX7+mX7+ubuPNF/hrdm3wd8y
vyPf4x3Yf8Q/4Z3xLnhXvBvenfleTPN+TL0spvsz3v8gpt4Qb4SX4+V4Y7wJ
3hSvwCvwZnhzvAVeiVfiLZmvyCu8wP6AH/BqvBqvwWvw2t/b0s+/0M+/0M+/
0M+/0M+/dPeR5iu8Nfs2+Fvmd+R7vAP7j/gnvDPeBe+Kd8O7M9+Lad6PqZfF
dH/G+x/E1BvijfByvBxvjDfBm+IVeAXeDG+Ot8Ar8Uq8JfMVeYUX2B/wA16N
V+M1eA1e+3vb/z/t5//7/NX/1+Nzex/tc3sf7XPSzx+9/yFf4a3Zt8HfMr8j
3+Md2H/EP+Gd8S54V7wb3p359vfnbd6PqZc9Pif9/NEfPD6395F6o8fnr//N
8XK8Md4Eb4pX4BV4M7w53gKvxCvxlsxX5BVeeHxu7yP1A16NV+M1eA1e+3vb
7j7a5/Y+2uevc/9+fG7vo31O+vm8u480X+Gt2bfB3zK/I9/jHdh/xD/hnfEu
eFe8G96d+V5M835MvSym+zPe/yCm3hBvhJfj5XhjvAneFK/AK/BmeHO8BV6J
V+Itma/IK7zA/oAf8Gq8Gq/Ba/Da39t299E+t/fRPrf30T6399E+J/38v7r7
SPMV3pp9G/wt8zvyPd6B/Uf8E94Z74J3xbvh3ZnvxTTvx9TLYro/4/0PYuoN
8UZ4OV6ON8ab4E3xCrwCb4Y3x1vglXgl3pL5irzCC+wP+AGvxqvxGrwGr/29
bXcf7XN7H+1zex/tc3sf7XPSz7/p7iPNV3hr9m3wt8zvyPd4B/Yf8U94Z7wL
3hXvhndnvhfTvB9TL4vp/oz3P4ipN8Qb4eV4Od4Yb4I3xSvwCrwZ3hxvgVfi
lXhL5ivyCi+wP+AHvBqvxmvwGrz297bdfbTP7X20z+19tM9fvf88Pif9/Gl3
H2m+wluzb4O/ZX5Hvsc7sP+If8I7413wrng3vDvzvZjm/Zh62eNz0s+fdveR
ekO8EV6Ol+ON8SZ4U7wCr8Cb4c3xFnglXom3ZL4ir/AC+wN+wKvxarwGr8Fr
f29LP4/080g/j/TzSD+P3X2k+Qpvzb4N/pb5Hfke78D+I/4J74x3wbvi3fDu
zLe/P6efx+4+0v3dc9LPY3cfqTfCy/FyvDHeBG+KV+AVeDO8Od4Cr8Qr8ZbM
V+QVXnh8bu8j9QNejVfjNXgNXvt7W/r5M/r5M/r5M/r5M/r5s+4+0nyFt2bf
Bn/L/I58j3dg/xH/hHfGu+Bd8W54d+Z7Mc37MfWymO7PeP+DmHpDvBFejpfj
jfEmeFO8Aq/Am+HN8RZ4JV6Jt2S+Iq/wAvsDfsCr8Wq8Bq/Ba39vSz9/Tj9/
Tj9/Tj9/Tj9/3t1Hmq/w1uzb4G+Z35Hv8Q7sP+Kf8M54F7wr3g3vznwvpnk/
pl4W0/0Z738QU2+IN8LL8XK8Md4Eb4pX4BV4M7w53gKvxCvxlsxX5BVeYH/A
D3g1Xo3X4DV47e9t6ecv6ecv6ecv6ecv6ecvu/tI8xXemn0b/C3zO/I93oH9
R/wT3hnvgnfFu+Hdme/FNO/H1Msen5N+/rK7j9Qb4o3wcrwcb4w3wZviFXgF
3gxvjrfAK/FKvCXzFXmFF9gf8ANejVfjNXgNXvt7W/r5K/r5K/r5K/r5K/r5
q+4+0nyFt2bfBn/L/I58j3dg/xH/hHfGu+Bd8W54d+Z7Mc37MfWymO7PeP+D
mHpDvBFejpfjjfEmeFO8Aq/Am+HN8RZ4JV6Jt2S+Iq/wAvsDfsCr8Wq8Bq/B
a39vSz9/TT9/TT9/TT9/TT9/3d1Hmq/w1uzb4G+Z35Hv8Q7sP+Kf8M54F7wr
3g3vznz7+3P6+evuPtL93XPSz19395F6I7wcL8cb403wpngFXoE3w5vjLfBK
vBJvyXxFXuGFx+f2PlI/4NV4NV6D1+C1v7eln7+hn7+hn7+hn7+hn7/p7iPN
V3hr9m3wt8zvyPd4B/Yf8U94Z7wL3hXvhndnvhfTvB9TL4vp/oz3P4ipN8Qb
4eV4Od4Yb4I3xSvwCrwZ3hxvgVfilXhL5ivyCi+wP+AHvBqvxmvwGrz297b0
87f087f087f087f087fdfaT5Cm/Nvg3+lvkd+R7vwP4j/gnvjHfBu+Ld8O7M
92Ka92PqZTHdn/H+BzH1hngjvBwvxxvjTfCmeAVegTfDm+Mt8Eq8Em/JfEVe
4QX2B/yAV+PVeA1eg9f+3pZ+/p5+/p5+/p5+/p5+/r67jzRf4a3Zt8HfMr8j
3+Md2H/EP+Gd8S54V7wb3p35Xkzzfky9LKb7M97/IKbeEG+El+PleGO8Cd4U
r8Ar8GZ4c7wFXolX4i2Zr8grvMD+gB/warwar8Fr8Nrf29LPP9DPP9DPP9DP
P9DPP3T3keYrvDX7Nvhb5nfke7wD+4/4J7wz3gXvinfDuzPfi2nej6mXxXR/
xvsfxNQb4o3wcrwcb4w3wZviFXgF3gxvjrfAK/FKvCXzFXmFF9gf8ANejVfj
NXgNXvt7W/r5A/38gX7+QD9/oJ8/dPeR5iu8Nfs2+Fvmd+R7vAP7j/gnvDPe
Be+Kd8O7M9/+/px+/tDdR7q/e076+UN3H6k3wsvxcrwx3gRvilfgFXgzvDne
Aq/EK/GWzFfkFV54fG7vI/UDXo1X4zV4DV77e1v6+Uf6+Uf6+Uf6+Uf6+cfu
PtJ8hbdm3wZ/y/yOfI93YP8R/4R3xrvgXfFueHfmezHN+zH1spjuz3j/g5h6
Q7wRXo6X443xJnhTvAKvwJvhzfEWeCVeibdkviKv8AL7A37Aq/FqvAavwWt/
b0s//0Q//0Q//0Q//0Q//9TdR5qv8Nbs2+Bvmd+R7/EO7D/in/DOeBe8K94N
7858L6Z5P6ZeFtP9Ge9/EFNviDfCy/FyvDHeBG+KV+AVeDO8Od4Cr8Qr8ZbM
V+QVXmB/wA94NV6N1+A1eO3vbennn+nnn+nnn+nnn+nnn7v7SPMV3pp9G/wt
8zvyPd6B/Uf8E94Z74J3xbvh3ZnvxTTvx9TLYro/4/0PYuoN8UZ4OV6ON8ab
4E3xCrwCb4Y3x1vglXgl3pL5irzCC+wP+AGvxqvxGrwGr/29Lf38C/38C/38
C/38C/38S3cfab7CW7Nvg79lfke+xzuw/4h/wjvjXfCueDe8O/O9mOb9mHpZ
TPdnvP9BTL0h3ggvx8vxxngTvClegVfgzfDmeAu8Eq/EWzJfkVd4gf0BP+DV
eDVeg9fgtb+3/e+0n//v81f/X4/P7X20z+19tM9JP3/0/od8hbdm3wZ/y/yO
fI93YP8R/4R3xrvgXfFueHfm29+ft3k/pl72+Jz080d/8Pjc3kfqjR6fv/43
x8vxxngTvClegVfgzfDmeAu8Eq/EWzJfkVd44fG5vY/UD3g1Xo3X4DV4//zv
Sf7f6b+v8u4+2uevc/9+fG7vo31O/n2V/3f676v8v9N/X+XdfaT7Nvhb5nfk
e7wD+4/4J7wz3gXvinfDuzPfi2nej6mXxXR/xvsfxNQb4o3wcrwcb4w3wZvi
FXgF3gxvjrfAK/FKvCXzFXmFF9gf8ANejVfjNXgNXvt79O4+2uf2Ptrn9j7a
56/efx6fk///at7dR5qv8Nbs2+Bvmd+R7/EO7D/in/DOeBe8K94N7858L6Z5
P6ZeFtP9Ge9/EFNviDfCy/FyvDHeBG+KV+AVeDO8Od4Cr8Qr8ZbMV+QVXmB/
wA94NV6N1+A1eP/8e6vp7qN9bu+jfW7vo31u76N9TvpH091Hmq/w1uzb4G+Z
35Hv8Q7sP+Kf8M54F7wr3g3vznwvpnk/pl4W0/0Z738QU2+IN8LL8XK8Md4E
b4pX4BV4M7w53gKvxCvxlsxX5BVeYH/AD3g1Xo3X4DV47d9r6O6jff7q/+vx
ub2P9rm9j/Y5+f93/6u7jzRf4a3Zt8HfMr8j3+Md2H/EP+Gd8S54V7wb3p35
Xkzzfky9LKb7M97/IKbeEG+El+PleGO8Cd4Ur8Ar8GZ4c7wFXolX4i2Zr8gr
vMD+gB/warwar8Fr8P7pI0/o50/o50/o50/o50/o50+6+0jzFd6afRv8LfM7
8j3egf1H/BPeGe+Cd8W74d2Z78U078fUyx6fk37+pLuP1BvijfByvBxvjDfB
m+IVeAXeDG+Ot8Ar8Uq8JfMVeYUX2B/wA16NV+M1eA1e+/dM6Off0M+/oZ9/
Qz//hn7+TXcfab7CW7Nvg79lfke+xzuw/4h/wjvjXfCueDe8O/O9mOb9mHpZ
TPdnvP9BTL0h3ggvx8vxxngTvClegVfgzfDmeAu8Eq/EWzJfkVd4gf0BP+DV
eDVeg9fg/dNHvqWff0s//5Z+/i39/Fv6+bfdfaT5Cm/Nvg3+lvkd+R7vwP4j
/gnvjHfBu+Ld8O7M92Ka92PqZTHdn/H+BzH1hngjvBwvxxvjTfCmeAVegTfD
m+Mt8Eq8Em/JfEVe4QX2B/yAV+PVeA1eg9f+vR/6+VP6+VP6+VP6+VP6+dPu
PtJ8hbdm3wZ/y/yOfI93YP8R/4R3xrvgXfFueHfmezHN+zH1ssfnpJ8/7e4j
9YZ4I7wcL8cb403wpngFXoE3w5vjLfBKvBJvyXxFXuEF9gf8gFfj1XgNXoP3
Tx/5jn7+Hf38O/r5d/Tz7+jn33X3keYrvDX7Nvhb5nfke7wD+4/4J7wz3gXv
infDuzPfi2nej6mXxXR/xvsfxNQb4o3wcrwcb4w3wZviFXgF3gxvjrfAK/FK
vCXzFXmFF9gf8ANejVfjNXgNXvv3sOjnkX4e6eeRfh7p57G7jzRf4a3Zt8Hf
Mr8j3+Md2H/EP+Gd8S54V7wb3p359u/D0c9jdx/p/u456eexu4/UG+HleDne
GG+CN8Ur8Aq8Gd4cb4FX4pV4S+Yr8govPD6395H6Aa/Gq/EavAbvnz7yPf38
e/r59/Tz7+nn39PPv+/uI81XeGv2bfC3zO/I93gH9h/xT3hnvAveFe+Gd2e+
F9O8H1Mvi+n+jPc/iKk3xBvh5Xg53hhvgjfFK/AKvBneHG+BV+KVeEvmK/IK
L7A/4Ae8Gq/Ga/AavPbvxdHPn9HPn9HPn9HPn9HPn3X3keYrvDX7Nvhb5nfk
e7wD+4/4J7wz3gXvinfDuzPfi2nej6mXxXR/xvsfxNQb4o3wcrwcb4w3wZvi
FXgF3gxvjrfAK/FKvCXzFXmFF9gf8ANejVfjNXgN3j995Af6+Q/08x/o5z/Q
z3+gn//Q3Uear/DW7Nvgb5nfke/xDuw/4p/wzngXvCveDe/OfC+meT+mXhbT
/RnvfxBTb4g3wsvxcrwx3gRvilfgFXgzvDneAq/EK/GWzFfkFV5gf8APeDVe
jdfgNXjt31Oknz+nnz+nnz+nnz+nnz/v7iPNV3hr9m3wt8zvyPd4B/Yf8U94
Z7wL3hXvhndnvhfTvB9TL4vp/oz3P4ipN8Qb4eV4Od4Yb4I3xSvwCrwZ3hxv
gVfilXhL5ivyCi+wP+AHvBqvxmvwGrx/+sgL+vkL+vkL+vkL+vkL+vmL7j7S
fIW3Zt8Gf8v8jnyPd2D/Ef+Ed8a74F3xbnh35nsxzfsx9bLH56Sfv+juI/WG
eCO8HC/HG+NN8KZ4BV6BN8Ob4y3wSrwSb8l8RV7hBfYH/IBX49V4DV6D1/69
Ufr5S/r5S/r5S/r5S/r5y+4+0nyFt2bfBn/L/I58j3dg/xH/hHfGu+Bd8W54
d+Z7Mc37MfWyx+ekn7/s7iP1hngjvBwvxxvjTfCmeAVegTfDm+Mt8Eq8Em/J
fEVe4QX2B/yAV+PVeA1eg/dPH/mRfv4j/fxH+vmP9PMf6ec/dveR5iu8Nfs2
+Fvmd+R7vAP7j/gnvDPeBe+Kd8O7M9+Lad6PqZfFdH/G+x/E1BvijfByvBxv
jDfBm+IVeAXeDG+Ot8Ar8Uq8JfMVeYUX2B/wA16NV+M1eA1e+/d46eev6Oev
6Oev6Oev6OevuvtI8xXemn0b/C3zO/I93oH9R/wT3hnvgnfFu+Hdme/FNO/H
1Mtiuj/j/Q9i6g3xRng5Xo43xpvgTfEKvAJvhjfHW+CVeCXekvmKvMIL7A/4
Aa/Gq/EavAbvnz7yE/38J/r5T/Tzn+jnP9HPf+ruI81XeGv2bfC3zO/I93gH
9h/xT3hnvAveFe+Gd2e+F9O8H1Mvi+n+jPc/iKk3xBvh5Xg53hhvgjfFK/AK
vBneHG+BV+KVeEvmK/IKL7A/4Ae8Gq/Ga/AavPbvVdPPX9PPX9PPX9PPX9PP
X3f3keYrvDX7Nvhb5nfke7wD+4/4J7wz3gXvinfDuzPf/v12+vnr7j7S/d1z
0s9fd/eReiO8HC/HG+NN8KZ4BV6BN8Ob4y3wSrwSb8l8RV7hhcfn9j5SP+DV
eDVeg9fg/dNHfqaf/0w//5l+/jP9/Gf6+c/dfaT5Cm/Nvg3+lvkd+R7vwP4j
/gnvjHfBu+Ld8O7M92Ka92PqZTHdn/H+BzH1hngjvBwvxxvjTfCmeAVegTfD
m+Mt8Eq8Em/JfEVe4QX2B/yAV+PVeA1eg9f+PXf6+Rv6+Rv6+Rv6+Rv6+Zvu
PtJ8hbdm3wZ/y/yOfI93YP8R/4R3xrvgXfFueHfmezHN+zH1spjuz3j/g5h6
Q7wRXo6X443xJnhTvAKvwJvhzfEWeCVeibdkviKv8AL7A37Aq/FqvAavwfun
j/xCP/+Ffv4L/fwX+vkv9PNfuvtI8xXemn0b/C3zO/I93oH9R/wT3hnvgnfF
u+Hdme/FNO/H1Mtiuj/j/Q9i6g3xRng5Xo43xpvgTfEKvAJvhjfHW+CVeCXe
kvmKvMIL7A/4Aa/Gq/EavAav/d4B/fwt/fwt/fwt/fwt/fxtdx9pvsJbs2+D
v2V+R77HO7D/iH/CO+Nd8K54N7w7872Y5v2YellM92e8/0FMvSHeCC/Hy/HG
eBO8KV6BV+DN8OZ4C7wSr8RbMl+RV3iB/QE/4NV4NV6D1+D900fe0c/f0c/f
0c/f0c/f0c/fdfeR5iu8Nfs2+Fvmd+R7vAP7j/gnvDPeBe+Kd8O7M9+Lad6P
qZc9Pif9/F13H6k3xBvh5Xg53hhvgjfFK/AKvBneHG+BV+KVeEvmK/IKL7A/
4Ae8Gq/Ga/AavPZ7IPTz9/Tz9/Tz9/Tz9/Tz9919pPkKb82+Df6W+R35Hu/A
/iP+Ce+Md8G74t3w7sz3Ypr3Y+plMd2f8f4HMfWGeCO8HC/HG+NN8KZ4BV6B
N8Ob4y3wSrwSb8l8RV7hBfYH/IBX49V4DV6D908f+ZV+/iv9/Ff6+a/081/p
579295HmK7w1+zb4W+Z35Hu8A/uP+Ce8M94F74p3w7sz34tp3o+pl8V0f8b7
H8TUG+KN8HK8HG+MN8Gb4hV4Bd4Mb463wCvxSrwl8xV5hRfYH/ADXo1X4zV4
DV77vRz6+Qf6+Qf6+Qf6+Qf6+YfuPtJ8hbdm3wZ/y/yOfI93YP8R/4R3xrvg
XfFueHfmezHN+zH1spjuz3j/g5h6Q7wRXo6X443xJnhTvAKvwJvhzfEWeCVe
ibdkviKv8AL7A37Aq/FqvAavwfunj/xGP/+Nfv4b/fw3+vlv9PPfuvtI8xXe
mn0b/C3zO/I93oH9R/wT3hnvgnfFu+Hdme/FNO/H1Mtiuj/j/Q9i6g3xRng5
Xo43xpvgTfEKvAJvhjfHW+CVeCXekvmKvMIL7A/4Aa/Gq/EavAav/Z4U/fyB
fv5AP3+gnz/Qzx+6+0jzFd6afRv8LfM78j3egf1H/BPeGe+Cd8W74d2Zb7+v
Rj9/6O4j3d89J/38obuP1Bvh5Xg53hhvgjfFK/AKvBneHG+BV+KVeEvmK/IK
Lzw+t/eR+gGvxqvxGrwG758+8jv9/Hf6+e/089/p57/Tz3/v7iPNV3hr9m3w
t8zvyPd4B/Yf8U94Z7wL3hXvhndnvhfTvB9TL4vp/oz3P4ipN8Qb4eV4Od4Y
b4I3xSvwCrwZ3hxvgVfilXhL5ivyCi+wP+AHvBqvxmvwGrz2e2v084/084/0
84/084/084/dfaT5Cm/Nvg3+lvkd+R7vwP4j/gnvjHfBu+Ld8O7M92Ka92Pq
ZTHdn/H+BzH1hngjvBwvxxvjTfCmeAVegTfDm+Mt8Eq8Em/JfEVe4QX2B/yA
V+PVeA1eg/dPH/mDfv4H/fwP+vkf9PM/6Od/dPeR5iu8Nfs2+Fvmd+R7vAP7
j/gnvDPeBe+Kd8O7M9+Lad6PqZfFdH/G+x/E1BvijfByvBxvjDfBm+IVeAXe
DG+Ot8Ar8Uq8JfMVeYUX2B/wA16NV+M1eA1e+z1C+vkn+vkn+vkn+vkn+vmn
7j7SfIW3Zt8Gf8v8jnyPd2D/Ef+Ed8a74F3xbnh35nsxzfsx9bKY7s94/4OY
ekO8EV6Ol+ON8SZ4U7wCr8Cb4c3xFnglXom3ZL4ir/AC+wN+wKvxarwGr8H7
p4/8ST//k37+J/38T/r5n/TzP7v7SPMV3pp9G/wt8zvyPd6B/Uf8E94Z74J3
xbvh3ZnvxTTvx9TLHp+Tfv5ndx+pN8Qb4eV4Od4Yb4I3xSvwCrwZ3hxvgVfi
lXhL5ivyCi+wP+AHvBqvxmvwGrz2e53088/088/088/088/088/dfaT5Cm/N
vg3+lvkd+R7vwP4j/gnvjHfBu+Ld8O7M92Ka92PqZTHdn/H+BzH1hngjvBwv
xxvjTfCmeAVegTfDm+Mt8Eq8Em/JfEVe4QX2B/yAV+PVeA1eg/dPH/mLfv4X
/fwv+vlf9PO/6Od/dfeR5iu8Nfs2+Fvmd+R7vAP7j/gnvDPeBe+Kd8O7M9+L
ad6PqZfFdH/G+x/E1BvijfByvBxvjDfBm+IVeAXeDG+Ot8Ar8Uq8JfMVeYUX
2B/wA16NV+M1eA1e+z1b+vkX+vkX+vkX+vkX+vmX7j7SfIW3Zt8Gf8v8jnyP
d2D/Ef+Ed8a74F3xbnh35nsxzfsx9bKY7s94/4OYekO8EV6Ol+ON8SZ4U7wC
r8Cb4c3xFnglXom3ZL4ir/AC+wN+wKvxarwGr8H7p4/8TT//m37+N/38b/r5
3/Tzv7v7SPMV3pp9G/wt8zvyPd6B/Uf8E94Z74J3xbvh3ZnvxTTvx9TLYro/
4/0PYuoN8UZ4OV6ON8ab4E3xCrwCb4Y3x1vglXgl3pL5irzCC+wP+AGvxqvx
GrwGr/3e8/9J+/n/Prf30T6399E+t/fRPif9/NH7H/IV3pp9G/wt8zvyPd6B
/Uf8E94Z74J3xbvh3Zlvv3/+fx7vI/Wyx+eknz/6g8fn9j5Sb/T4/PW/OV6O
N8ab4E3xCrwCb4Y3x1vglXgl3pL5irzCC4/P7X2kfsCr8Wq8Bq/Ba7/33N1H
+9zeR/v8de7fj8/tfbTPST/Pu/tI8xXemn0b/C3zO/I93oH9R/wT3hnvgnfF
u+Hdme/FNO/H1Mtiuj/j/Q9i6g3xRng5Xo43xpvgTfEKvAJvhjfHW+CVeCXe
kvmKvMIL7A/4Aa/Gq/EavAav/d5zdx/tc3sf7XN7H+3zV+8/j89JP59395Hm
K7w1+zb4W+Z35Hu8A/uP+Ce8M94F74p3w7sz34tp3o+pl8V0f8b7H8TUG+KN
8HK8HG+MN8Gb4hV4Bd4Mb463wCvxSrwl8xV5hRfYH/ADXo1X4zV4DV77vefu
Ptrn9j7a5/Y+2uf2PtrnpJ833X2k+Qpvzb4N/pb5Hfke78D+I/4J74x3wbvi
3fDuzPdimvdj6mUx3Z/x/gcx9YZ4I7wcL8cb403wpngFXoE3w5vjLfBKvBJv
yXxFXuEF9gf8gFfj1XgNXoPXfu+5u4/2+av/r8fn9j7a5/Y+2uekn/9Xdx9p
vsJbs2+Dv2V+R77HO7D/iH/CO+Nd8K54N7w7872Y5v2YellM92e8/0FMvSHe
CC/Hy/HGeBO8KV6BV+DN8OZ4C7wSr8RbMl+RV3iB/QE/4NV4NV6D1+C133um
nz+hnz+hnz+hnz+hnz/p7iPNV3hr9m3wt8zvyPd4B/Yf8U94Z7wL3hXvhndn
vv3+Of38SXcf6f7uOennT7r7SL0RXo6X443xJnhTvAKvwJvhzfEWeCVeibdk
viKv8MLjc3sfqR/warwar8Fr8NrvPdPPv6Gff0M//4Z+/g39/JvuPtJ8hbdm
3wZ/y/yOfI93YP8R/4R3xrvgXfFueHfmezHN+zH1spjuz3j/g5h6Q7wRXo6X
443xJnhTvAKvwJvhzfEWeCVeibdkviKv8AL7A37Aq/FqvAavwWu/90w//5Z+
/i39/Fv6+bf082+7+0jzFd6afRv8LfM78j3egf1H/BPeGe+Cd8W74d2Z78U0
78fUy2K6P+P9D2LqDfFGeDlejjfGm+BN8Qq8Am+GN8db4JV4Jd6S+Yq8wgvs
D/gBr8ar8Rq8Bq/93jP9/Cn9/Cn9/Cn9/Cn9/Gl3H2m+wluzb4O/ZX5Hvsc7
sP+If8I7413wrng3vDvzvZjm/Zh62eNz0s+fdveRekO8EV6Ol+ON8SZ4U7wC
r8Cb4c3xFnglXom3ZL4ir/AC+wN+wKvxarwGr8Frv/dMP/+Ofv4d/fw7+vl3
9PPvuvtI8xXemn0b/C3zO/I93oH9R/wT3hnvgnfFu+Hdme/FNO/H1Mtiuj/j
/Q9i6g3xRng5Xo43xpvgTfEKvAJvhjfHW+CVeCXekvmKvMIL7A/4Aa/Gq/Ea
vAav/d4z/TzSzyP9PNLPI/08dveR5iu8Nfs2+Fvmd+R7vAP7j/gnvDPeBe+K
d8O7M99+/5x+Hrv7SPd3z0k/j919pN4IL8fL8cZ4E7wpXoFX4M3w5ngLvBKv
xFsyX5FXeIH9AT/g1Xg1XoPX4LXfe6aff08//55+/j39/Hv6+ffdfaT5Cm/N
vg3+lvkd+R7vwP4j/gnvjHfBu+Ld8O7M92Ka92PqZTHdn/H+BzH1hngjvBwv
xxvjTfCmeAVegTfDm+Mt8Eq8Em/JfEVe4QX2B/yAV+PVeA1eg9d+75l+/ox+
/ox+/ox+/ox+/qy7jzRf4a3Zt8HfMr8j3+Md2H/EP+Gd8S54V7wb3p35Xkzz
fky9LKb7M97/IKbeEG+El+PleGO8Cd4Ur8Ar8GZ4c7wFXolX4i2Zr8grvMD+
gB/warwar8Fr8NrvPdPPf6Cf/0A//4F+/gP9/IfuPtJ8hbdm3wZ/y/yOfI93
YP8R/4R3xrvgXfFueHfmezHN+zH1spjuz3j/g5h6Q7wRXo6X443xJnhTvAKv
wJvhzfEWeCVeibdkviKv8AL7A37Aq/FqvAavwWu/90w/f04/f04/f04/f04/
f97dR5qv8Nbs2+Bvmd+R7/EO7D/in/DOeBe8K94N7858L6Z5P6ZeFtP9Ge9/
EFNviDfCy/FyvDHeBG+KV+AVeDO8Od4Cr8Qr8ZbMV+QVXmB/wA94NV6N1+A1
eO33nunnL+jnL+jnL+jnL+jnL7r7SPMV3pp9G/wt8zvyPd6B/Uf8E94Z74J3
xbvh3Zlvv39OP3/R3Ue6v3tO+vmL7j5Sb4SX4+V4Y7wJ3hSvwCvwZnhzvAVe
iVfiLZmvyCu8wP6AH/BqvBqvwWvw2u89089f0s9f0s9f0s9f0s9fdveR5iu8
Nfs2+Fvmd+R7vAP7j/gnvDPeBe+Kd8O7M9+Lad6PqZc9Pif9/GV3H6k3xBvh
5Xg53hhvgjfFK/AKvBneHG+BV+KVeEvmK/IKL7A/4Ae8Gq/Ga/AavPZ7z/Tz
H+nnP9LPf6Sf/0g//7G7jzRf4a3Zt8HfMr8j3+Md2H/EP+Gd8S54V7wb3p35
Xkzzfky9LKb7M97/IKbeEG+El+PleGO8Cd4Ur8Ar8GZ4c7wFXolX4i2Zr8gr
vMD+gB/warwar8Fr8NrvPdPPX9HPX9HPX9HPX9HPX3X3keYrvDX7Nvhb5nfk
e7wD+4/4J7wz3gXvinfDuzPfi2nej6mXxXR/xvsfxNQb4o3wcrwcb4w3wZvi
FXgF3gxvjrfAK/FKvCXzFXmFF9gf8ANejVfjNXgNXvu9Z/r5T/Tzn+jnP9HP
f6Kf/9TdR5qv8Nbs2+Bvmd+R7/EO7D/in/DOeBe8K94N7858L6Z5P6ZeFtP9
Ge9/EFNviDfCy/FyvDHeBG+KV+AVeDO8Od4Cr8Qr8ZbMV+QVXmB/wA94NV6N
1+A1eO33nunnr+nnr+nnr+nnr+nnr7v7SPMV3pp9G/wt8zvyPd6B/Uf8E94Z
74J3xbvh3Zlvv39OP3/d3Ue6v3tO+vnr7j5Sb4SX4+V4Y7wJ3hSvwCvwZnhz
vAVeiVfiLZmvyCu8wP6AH/BqvBqvwWvw2u89089/pp//TD//mX7+M/385+4+
0nyFt2bfBn/L/I58j3dg/xH/hHfGu+Bd8W54d+Z7Mc37MfWymO7PeP+DmHpD
vBFejpfjjfEmeFO8Aq/Am+HN8RZ4JV6Jt2S+Iq/wAvsDfsCr8Wq8Bq/Ba7/3
TD9/Qz9/Qz9/Qz9/Qz9/091Hmq/w1uzb4G+Z35Hv8Q7sP+Kf8M54F7wr3g3v
znwvpnk/pl4W0/0Z738QU2+IN8LL8XK8Md4Eb4pX4BV4M7w53gKvxCvxlsxX
5BVeYH/AD3g1Xo3X4DV47fee6ee/0M9/oZ//Qj//hX7+S3cfab7CW7Nvg79l
fke+xzuw/4h/wjvjXfCueDe8O/O9mOb9mHpZTPdnvP9BTL0h3ggvx8vxxngT
vClegVfgzfDmeAu8Eq/EWzJfkVd4gf0BP+DVeDVeg9fgtd97pp+/pZ+/pZ+/
pZ+/pZ+/7e4jzVd4a/Zt8LfM78j3eAf2H/FPeGe8C94V74Z3Z74X07wfUy+L
6f6M9z+IqTfEG+HleDneGG+CN8Ur8Aq8Gd4cb4FX4pV4S+Yr8govsD/gB7wa
r8Zr8Bq89nvP9PN39PN39PN39PN39PN33X2k+Qpvzb4N/pb5Hfke78D+I/4J
74x3wbvi3fDuzLffP6efv+vuI93fPSf9/F13H6k3wsvxcrwx3gRvilfgFXgz
vDneAq/EK/GWzFfkFV5gf8APeDVejdfgNXjt957p5+/p5+/p5+/p5+/p5++7
+0jzFd6afRv8LfM78j3egf1H/BPeGe+Cd8W74d2Z78U078fUy2K6P+P9D2Lq
DfFGeDlejjfGm+BN8Qq8Am+GN8db4JV4Jd6S+Yq8wgvsD/gBr8ar8Rq8Bq/9
3jP9/Ff6+a/081/p57/Sz3/t7iPNV3hr9m3wt8zvyPd4B/Yf8U94Z7wL3hXv
hndnvhfTvB9TL4vp/oz3P4ipN8Qb4eV4Od4Yb4I3xSvwCrwZ3hxvgVfilXhL
5ivyCi+wP+AHvBqvxmvwGrz2e8/08w/08w/08w/08w/08w/dfaT5Cm/Nvg3+
lvkd+R7vwP4j/gnvjHfBu+Ld8O7M92Ka92PqZTHdn/H+BzH1hngjvBwvxxvj
TfCmeAVegTfDm+Mt8Eq8Em/JfEVe4QX2B/yAV+PVeA1eg9d+75l+/hv9/Df6
+W/089/o579195HmK7w1+zb4W+Z35Hu8A/uP+Ce8M94F74p3w7sz34tp3o+p
l8V0f8b7H8TUG+KN8HK8HG+MN8Gb4hV4Bd4Mb463wCvxSrwl8xV5hRfYH/AD
Xo1X4zV4DV77vWf6+QP9/IF+/kA/f6CfP3T3keYrvDX7Nvhb5nfke7wD+4/4
J7wz3gXvinfDuzPffv+cfv7Q3Ue6v3tO+vlDdx+pN8LL8XK8Md4Eb4pX4BV4
M7w53gKvxCvxlsxX5BVeYH/AD3g1Xo3X4DV47fee6ee/089/p5//Tj//nX7+
e3cfab7CW7Nvg79lfke+xzuw/4h/wjvjXfCueDe8O/O9mOb9mHpZTPdnvP9B
TL0h3ggvx8vxxngTvClegVfgzfDmeAu8Eq/EWzJfkVd4gf0BP+DVeDVeg9fg
td97pp9/pJ9/pJ9/pJ9/pJ9/7O4jzVd4a/Zt8LfM78j3eAf2H/FPeGe8C94V
74Z3Z74X07wfUy+L6f6M9z+IqTfEG+HleDneGG+CN8Ur8Aq8Gd4cb4FX4pV4
S+Yr8govsD/gB7war8Zr8Bq89nvP9PM/6Od/0M//oJ//QT//o7uPNF/hrdm3
wd8yvyPf4x3Yf8Q/4Z3xLnhXvBvenfleTPN+TL0spvsz3v8gpt4Qb4SX4+V4
Y7wJ3hSvwCvwZnhzvAVeiVfiLZmvyCu8wP6AH/BqvBqvwWvw2u89088/0c8/
0c8/0c8/0c8/dfeR5iu8Nfs2+Fvmd+R7vAP7j/gnvDPeBe+Kd8O7M9+Lad6P
qZfFdH/G+x/E1BvijfByvBxvjDfBm+IVeAXeDG+Ot8Ar8Uq8JfMVeYUX2B/w
A16NV+M1eA1e+71n+vmf9PM/6ed/0s//pJ//2d1Hmq/w1uzb4G+Z35Hv8Q7s
P+Kf8M54F7wr3g3vznz7/XP6+Z/dfaT7u+ekn//Z3UfqjfByvBxvjDfBm+IV
eAXeDG+Ot8Ar8Uq8JfMVeYUX2B/wA16NV+M1eA1e+71n+vln+vln+vln+vln
+vnn7j7SfIW3Zt8Gf8v8jnyPd2D/Ef+Ed8a74F3xbnh35nsxzfsx9bKY7s94
/4OYekO8EV6Ol+ON8SZ4U7wCr8Cb4c3xFnglXom3ZL4ir/AC+wN+wKvxarwG
r8Frv/dMP/+Lfv4X/fwv+vlf9PO/uvtI8xXemn0b/C3zO/I93oH9R/wT3hnv
gnfFu+Hdme/FNO/H1Mtiuj/j/Q9i6g3xRng5Xo43xpvgTfEKvAJvhjfHW+CV
eCXekvmKvMIL7A/4Aa/Gq/EavAav/d4z/fwL/fwL/fwL/fwL/fxLdx9pvsJb
s2+Dv2V+R77HO7D/iH/CO+Nd8K54N7w7872Y5v2YellM92e8/0FMvSHeCC/H
y/HGeBO8KV6BV+DN8OZ4C7wSr8RbMl+RV3iB/QE/4NV4NV6D1+C133umn/9N
P/+bfv43/fxv+vnf3X2k+Qpvzb4N/pb5Hfke78D+I/4J74x3wbvi3fDuzPdi
mvdj6mUx3Z/x/gcx9YZ4I7wcL8cb403wpngFXoE3w5vjLfBKvBJvyXxFXuEF
9gf8gFfj1XgNXoPXfu/5/6b9/H+f2/ton9v7aJ/b+2ifk37+6P0P+Qpvzb4N
/pb5Hfke78D+I/4J74x3wbvi3fDuzLffP/+/j/eRetnjc9LPH/3B43N7H6k3
enz++t8cL8cb403wpngFXoE3w5vjLfBKvBJvyXxFXuEF9nfPST9/9Gq8Gq/B
a/Da7z1399E+t/fRPn+d+/fjc3sf7XPSz/PuPtJ8hbdm3wZ/y/yOfI93YP8R
/4R3xrvgXfFueHfmezHN+zH1spjuz3j/g5h6Q7wRXo6X443xJnhTvAKvwJvh
zfEWeCVeibdkviKv8AL7A37Aq/FqvAavwWu/99zdR/vc3kf73N5H+/zV+8/j
c9LP5919pPkKb82+Df6W+R35Hu/A/iP+Ce+Md8G74t3w7sz3Ypr3Y+plMd2f
8f4HMfWGeCO8HC/HG+NN8KZ4BV6BN8Ob4y3wSrwSb8l8RV7hBfYH/IBX49V4
DV6D137vubuP9rm9j/a5vY/2ub2P9jnp5013H2m+wluzb4O/ZX5Hvsc7sP+I
f8I7413wrng3vDvzvZjm/Zh6WUz3Z7z/QUy9Id4IL8fL8cZ4E7wpXoFX4M3w
5ngLvBKvxFsyX5FXeIH9AT/g1Xg1XoPX4LXfe+7uo33+6v/r8bm9j/a5vY/2
Oenn/9XdR5qv8Nbs2+Bvmd+R7/EO7D/in/DOeBe8K94N7858L6Z5P6ZeFtP9
Ge9/EFNviDfCy/FyvDHeBG+KV+AVeDO8Od4Cr8Qr8ZbMV+QVXmB/wA94NV6N
1+A1eO33nunnT+jnT+jnT+jnT+jnT7r7SPMV3pp9G/wt8zvyPd6B/Uf8E94Z
74J3xbvh3Zlvv39OP3/S3Ue6v3tO+vmT7j5Sb4SX4+V4Y7wJ3hSvwCvwZnhz
vAVeiVfiLZmvyCu8wP6AH/BqvBqvwWvw2u8908+/oZ9/Qz//hn7+Df38m+4+
0nyFt2bfBn/L/I58j3dg/xH/hHfGu+Bd8W54d+Z7Mc37MfWymO7PeP+DmHpD
vBFejpfjjfEmeFO8Aq/Am+HN8RZ4JV6Jt2S+Iq/wAvsDfsCr8Wq8Bq/Ba7/3
TD//ln7+Lf38W/r5t/Tzb7v7SPMV3pp9G/wt8zvyPd6B/Uf8E94Z74J3xbvh
3ZnvxTTvx9TLYro/4/0PYuoN8UZ4OV6ON8ab4E3xCrwCb4Y3x1vglXgl3pL5
irzCC+wP+AGvxqvxGrwGr/3eM/38Kf38Kf38Kf38Kf38aXcfab7CW7Nvg79l
fke+xzuw/4h/wjvjXfCueDe8O/O9mOb9mHrZ43PSz59295F6Q7wRXo6X443x
JnhTvAKvwJvhzfEWeCVeibdkviKv8AL7A37Aq/FqvAavwWu/90w//45+/h39
/Dv6+Xf08++6+0jzFd6afRv8LfM78j3egf1H/BPeGe+Cd8W74d2Z78U078fU
y2K6P+P9D2LqDfFGeDlejjfGm+BN8Qq8Am+GN8db4JV4Jd6S+Yq8wgvsD/gB
r8ar8Rq8Bq/93jP9PNLPI/080s8j/Tx295HmK7w1+zb4W+Z35Hu8A/uP+Ce8
M94F74p3w7sz337/nH4eu/tI93fPST+P3X2k3ggvx8vxxngTvClegVfgzfDm
eAu8Eq/EWzJfkVd4gf0BP+DVeDVeg9fgtd97pp9/Tz//nn7+Pf38e/r59919
pPkKb82+Df6W+R35Hu/A/iP+Ce+Md8G74t3w7sz3Ypr3Y+plMd2f8f4HMfWG
eCO8HC/HG+NN8KZ4BV6BN8Ob4y3wSrwSb8l8RV7hBfYH/IBX49V4DV6D137v
mX7+jH7+jH7+jH7+jH7+rLuPNF/hrdm3wd8yvyPf4x3Yf8Q/4Z3xLnhXvBve
nfleTPN+TL0spvsz3v8gpt4Qb4SX4+V4Y7wJ3hSvwCvwZnhzvAVeiVfiLZmv
yCu8wP6AH/BqvBqvwWvw2u89089/oJ//QD//gX7+A/38h+4+0nyFt2bfBn/L
/I58j3dg/xH/hHfGu+Bd8W54d+Z7Mc37MfWymO7PeP+DmHpDvBFejpfjjfEm
eFO8Aq/Am+HN8RZ4JV6Jt2S+Iq/wAvsDfsCr8Wq8Bq/Ba7/3TD9/Tj9/Tj9/
Tj9/Tj9/3t1Hmq/w1uzb4G+Z35Hv8Q7sP+Kf8M54F7wr3g3vznwvpnk/pl4W
0/0Z738QU2+IN8LL8XK8Md4Eb4pX4BV4M7w53gKvxCvxlsxX5BVeYH/AD3g1
Xo3X4DV47fee6ecv6Ocv6Ocv6Ocv6OcvuvtI8xXemn0b/C3zO/I93oH9R/wT
3hnvgnfFu+HdmW+/f04/f9HdR7q/e076+YvuPlJvhJfj5XhjvAneFK/AK/Bm
eHO8BV6JV+Itma/IK7zA/oAf8Gq8Gq/Ba/Da7z3Tz1/Sz1/Sz1/Sz1/Sz192
95HmK7w1+zb4W+Z35Hu8A/uP+Ce8M94F74p3w7sz34tp3o+plz0+J/38ZXcf
qTfEG+HleDneGG+CN8Ur8Aq8Gd4cb4FX4pV4S+Yr8govsD/gB7war8Zr8Bq8
9nvP9PMf6ec/0s9/pJ//SD//sbuPNF/hrdm3wd8yvyPf4x3Yf8Q/4Z3xLnhX
vBvenfleTPN+TL0spvsz3v8gpt4Qb4SX4+V4Y7wJ3hSvwCvwZnhzvAVeiVfi
LZmvyCu8wP6AH/BqvBqvwWvw2u89089f0c9f0c9f0c9f0c9fdfeR5iu8Nfs2
+Fvmd+R7vAP7j/gnvDPeBe+Kd8O7M9+Lad6PqZfFdH/G+x/E1BvijfByvBxv
jDfBm+IVeAXeDG+Ot8Ar8Uq8JfMVeYUX2B/wA16NV+M1eA1e+71n+vlP9POf
6Oc/0c9/op//1N1Hmq/w1uzb4G+Z35Hv8Q7sP+Kf8M54F7wr3g3vznwvpnk/
pl4W0/0Z738QU2+IN8LL8XK8Md4Eb4pX4BV4M7w53gKvxCvxlsxX5BVeYH/A
D3g1Xo3X4DV47fee6eev6eev6eev6eev6eevu/tI8xXemn0b/C3zO/I93oH9
R/wT3hnvgnfFu+HdmW+/f04/f93dR7q/e076+evuPlJvhJfj5XhjvAneFK/A
K/BmeHO8BV6JV+Itma/IK7zA/oAf8Gq8Gq/Ba/Da7z3Tz3+mn/9MP/+Zfv4z
/fzn7j7SfIW3Zt8Gf8v8jnyPd2D/Ef+Ed8a74F3xbnh35nsxzfsx9bKY7s94
/4OYekO8EV6Ol+ON8SZ4U7wCr8Cb4c3xFnglXom3ZL4ir/AC+wN+wKvxarwG
r8Frv/dMP39DP39DP39DP39DP3/T3Uear/DW7Nvgb5nfke/xDuw/4p/wzngX
vCveDe/OfC+meT+mXhbT/RnvfxBTb4g3wsvxcrwx3gRvilfgFXgzvDneAq/E
K/GWzFfkFV5gf8APeDVejdfgNXjt957p57/Qz3+hn/9CP/+Ffv5Ldx9pvsJb
s2+Dv2V+R77HO7D/iH/CO+Nd8K54N7w7872Y5v2YellM92e8/0FMvSHeCC/H
y/HGeBO8KV6BV+DN8OZ4C7wSr8RbMl+RV3iB/QE/4NV4NV6D1+C133umn7+l
n7+ln7+ln7+ln7/t7iPNV3hr9m3wt8zvyPd4B/Yf8U94Z7wL3hXvhndnvhfT
vB9TL4vp/oz3P4ipN8Qb4eV4Od4Yb4I3xSvwCrwZ3hxvgVfilXhL5ivyCi+w
P+AHvBqvxmvwGrz2e8/083f083f083f083f083fdfaT5Cm/Nvg3+lvkd+R7v
wP4j/gnvjHfBu+Ld8O7Mt98/p5+/6+4j3d89J/38XXcfqTfCy/FyvDHeBG+K
V+AVeDO8Od4Cr8Qr8ZbMV+QVXmB/wA94NV6N1+A1eO33nunn7+nn7+nn7+nn
7+nn77v7SPMV3pp9G/wt8zvyPd6B/Uf8E94Z74J3xbvh3ZnvxTTvx9TLYro/
4/0PYuoN8UZ4OV6ON8ab4E3xCrwCb4Y3x1vglXgl3pL5irzCC+wP+AGvxqvx
GrwGr/3eM/38V/r5r/TzX+nnv9LPf+3uI81XeGv2bfC3zO/I93gH9h/xT3hn
vAveFe+Gd2e+F9O8H1Mvi+n+jPc/iKk3xBvh5Xg53hhvgjfFK/AKvBneHG+B
V+KVeEvmK/IKL7A/4Ae8Gq/Ga/AavPZ7z/TzD/TzD/TzD/TzD/TzD919pPkK
b82+Df6W+R35Hu/A/iP+Ce+Md8G74t3w7sz3Ypr3Y+plMd2f8f4HMfWGeCO8
HC/HG+NN8KZ4BV6BN8Ob4y3wSrwSb8l8RV7hBfYH/IBX49V4DV6D137vmX7+
G/38N/r5b/Tz3+jnv3X3keYrvDX7Nvhb5nfke7wD+4/4J7wz3gXvinfDuzPf
i2nej6mXxXR/xvsfxNQb4o3wcrwcb4w3wZviFXgF3gxvjrfAK/FKvCXzFXmF
F9gf8ANejVfjNXgNXvu9Z/r5A/38gX7+QD9/oJ8/dPeR5iu8Nfs2+Fvmd+R7
vAP7j/gnvDPeBe+Kd8O7M99+/5x+/tDdR7q/e076+UN3H6k3wsvxcrwx3gRv
ilfgFXgzvDneAq/EK/GWzFfkFV54fG7vI/UDXo1X4zV4DV77vWf6+e/089/p
57/Tz3+nn//e3Uear/DW7Nvgb5nfke/xDuw/4p/wzngXvCveDe/OfC+meT+m
XhbT/RnvfxBTb4g3wsvxcrwx3gRvilfgFXgzvDneAq/EK/GWzFfkFV5gf8AP
eDVejdfgNXjt957p5x/p5x/p5x/p5x/p5x+7+0jzFd6afRv8LfM78j3egf1H
/BPeGe+Cd8W74d2Z78U078fUy2K6P+P9D2LqDfFGeDlejjfGm+BN8Qq8Am+G
N8db4JV4Jd6S+Yq8wgvsD/gBr8ar8Rq8Bq/93jP9/A/6+R/08z/o53/Qz//o
7iPNV3hr9m3wt8zvyPd4B/Yf8U94Z7wL3hXvhndnvhfTvB9TL4vp/oz3P4ip
N8Qb4eV4Od7/4+oOQd5Iw7UBJ5NkkkySybwz6riqVeuq1r2qal3//4d1VVXr
quqqquqq6qqq6qrWFQ6sWnFg4cC6HghLIEsI2YRkQ0L+A/vNN7yXCi83z/VA
4BG3mjHeBG+KV+AVeDO8Od4Cr8Qr8ZbMV+QVXmB/wA94NV6N1+A1eO33nunn
f9DP/6Cf/0E//4N+/kd3H2m+wluzb4O/ZX5Hvsc7sP+If8I7413wrng3vDvz
vZjm/Zh6WUz3Z/z/g5h6Q7wRXo6X443xJnhTvAKvwJvhzfEWeCVeibdkviKv
8AL7A37Aq/FqvAavwWu/90w//0Y//0Y//0Y//0Y//9bdR5qv8Nbs2+Bvmd+R
7/EO7D/in/DOeBe8K94N7858+/1z+vm37j7S/d076effuvtIvRFejpfjjfEm
eFO8Aq/Am+HN8RZ4JV6Jt2S+Iq/wwuO7vY/UD3g1Xo3X4DV47fee6ed/0s//
pJ//ST//k37+Z3cfab7CW7Nvg79lfke+xzuw/4h/wjvjXfCueDe8O/O9mOb9
mHpZTPdn/P+DmHpDvBFejpfjjfEmeFO8Aq/Am+HN8RZ4JV6Jt2S+Iq/wAvsD
fsCr8Wq8Bq/Ba7/3TD//i37+F/38L/r5X/Tzv7r7SPMV3pp9G/wt8zvyPd6B
/Uf8E94Z74J3xbvh3ZnvxTTvx9TLYro/4/8fxNQb4o3wcrwcb4w3wZviFXgF
3gxvjrfAK/FKvCXzFXmFF9gf8ANejVfjNXgNXvu9Z/r53/Tzv+nnf9PP/6af
/93dR5qv8Nbs2+Bvmd+R7/EO7D/in/DOeBe8K94N7858L6Z5P6ZeFtP9Gf//
IKbeEG+El+PleGO8Cd4Ur8Ar8GZ4c7wFXolX4i2Zr8grvMD+gB/warwar8Fr
8NrvPdPP/6Gf/0M//4d+/g/9/J/uPtJ8hbdm3wZ/y/yOfI93YP8R/4R3xrvg
XfFueHfmezHN+zH1spjuz/j/BzH1hngjvBwvxxvjTfCmeAVegTfDm+Mt8Eq8
Em/JfEVe4QX2B/yAV+PVeA1eg9d+7/l52s//993eR/tu76N9t/fRvpN+/uj9
D/kKb82+Df6W+R35Hu/A/iP+Ce+Md8G74t3w7sy33z9//ngfqZc9vpN+/ugP
Ht/tfaTe6PH972+Ol+ON8SZ4U7wCr8Cb4c3xFnglXom3ZL4ir/DC47u9j9QP
eDVejdfgNXjt9567+2jf7X2073/n/uvx3d5H+076ed7dR5qv8Nbs2+Bvmd+R
7/EO7D/in/DOeBe8K94N7858L6Z5P6ZeFtP9Gf//IKbeEG+El+PleGO8Cd4U
r8Ar8GZ4c7wFXolX4i2Zr8grvMD+gB/warwar8Fr8NrvPXf30b7b+2jf7X20
73+9/358J/183t1Hmq/w1uzb4G+Z35Hv8Q7sP+Kf8M54F7wr3g3vznwvpnk/
pl4W0/0Z//8gpt4Qb4SX4+V4Y7wJ3hSvwCvwZnhzvAVeiVfiLZmvyCu8wP6A
H/BqvBqvwWvw2u89d/fRvtv7aN/tfbTv9j7ad9LPm+4+0nyFt2bfBn/L/I58
j3dg/xH/hHfGu+Bd8W54d+Z7Mc37MfWymO7P+P8HMfWGeCO8HC/HG+NN8KZ4
BV6BN8Ob4y3wSrwSb8l8RV7hBfYH/IBX49V4DV6D137vubuP9v2v/5+P7/Y+
2nd7H+076ef/0d1Hmq/w1uzb4G+Z35Hv8Q7sP+Kf8M54F7wr3g3vznwvpnk/
pl4W0/0Z//8gpt4Qb4SX4+V4Y7wJ3hSvwCvwZnhzvAVeiVfiLZmvyCu8wP6A
H/BqvBqvwWvw2u8908+f0M+f0M+f0M+f0M+fdPeR5iu8Nfs2+Fvmd+R7vAP7
j/gnvDPeBe+Kd8O7M99+/5x+/qS7j3R/9076+ZPuPlJvhJfj5XhjvAneFK/A
K/BmeHO8BV6JV+Itma/IK7zw+G7vI/UDXo1X4zV4DV77vWf6+Xf08+/o59/R
z7+jn3/X3Uear/DW7Nvgb5nfke/xDuw/4p/wzngXvCveDe/OfC+meT+mXhbT
/Rn//yCm3hBvhJfj5XhjvAneFK/AK/BmeHO8BV6JV+Itma/IK7zA/oAf8Gq8
Gq/Ba/Da7z3Tz7+nn39PP/+efv49/fz77j7SfIW3Zt8Gf8v8jnyPd2D/Ef+E
d8a74F3xbnh35nsxzfsx9bKY7s/4/wcx9YZ4I7wcL8cb403wpngFXoE3w5vj
LfBKvBJvyXxFXuEF9gf8gFfj1XgNXoPXfu+Zfv6Ufv6Ufv6Ufv6Ufv60u480
X+Gt2bfB3zK/I9/jHdh/xD/hnfEueFe8G96d+V5M835MvezxnfTzp919pN4Q
b4SX4+V4Y7wJ3hSvwCvwZnhzvAVeiVfiLZmvyCu8wP6AH/BqvBqvwWvw2u89
089/oJ//QD//gX7+A/38h+4+0nyFt2bfBn/L/I58j3dg/xH/hHfGu+Bd8W54
d+Z7Mc37MfWymO7P+P8HMfWGeCO8HC/HG+NN8KZ4BV6BN8Ob4y3wSrwSb8l8
RV7hBfYH/IBX49V4DV6D137vmX4e6eeRfh7p55F+Hrv7SPMV3pp9G/wt8zvy
Pd6B/Uf8E94Z74J3xbvh3Zlvv39OP4/dfaT7u3fSz2N3H6k3wsvxcrwx3gRv
ilfgFXgzvDneAq/EK/GWzFfkFV54fLf3kfoBr8ar8Rq8Bu+hjzyjnz+jnz+j
nz+jnz+jnz/r7iPNV3hr9m3wt8zvyPd4B/Yf8U94Z7wL3hXvhndnvhfTvB9T
L4vp/oz/fxBTb4g3wsvxcrwx3gRvilfgFXgzvDneAq/EK/GWzFfkFV5gf8AP
eDVejdfgNXgPfeRH+vmP9PMf6ec/0s9/pJ//2N1Hmq/w1uzb4G+Z35Hv8Q7s
P+Kf8M54F7wr3g3vznwvpnk/pl4W0/0Z//8gpt4Qb4SX4+V4Y7wJ3hSvwCvw
ZnhzvAVeiVfiLZmvyCu8wP6AH/BqvBqvwWvwHvrIc/r5c/r5c/r5c/r5c/r5
8+4+0nyFt2bfBn/L/I58j3dg/xH/hHfGu+Bd8W54d+Z7Mc37MfWymO7P+P8H
MfWGeCO8HC/HG+NN8KZ4BV6BN8Ob4y3wSrwSb8l8RV7hBfYH/IBX49V4DV6D
99BHfqKf/0Q//4l+/hP9/Cf6+U/dfaT5Cm/Nvg3+lvkd+R7vwP4j/gnvjHfB
u+Ld8O7M92Ka92PqZTHdn/H/D2LqDfFGeDlejjfGm+BN8Qq8Am+GN8db4JV4
Jd6S+Yq8wgvsD/gBr8ar8Rq8Bu+hj7ygn7+gn7+gn7+gn7+gn7/o7iPNV3hr
9m3wt8zvyPd4B/Yf8U94Z7wL3hXvhndnvv3+Of38RXcf6f7unfTzF919pN4I
L8fL8cZ4E7wpXoFX4M3w5ngLvBKvxFsyX5FXeOHx3d5H6ge8Gq/Ga/AavIc+
8pJ+/pJ+/pJ+/pJ+/pJ+/rK7jzRf4a3Zt8HfMr8j3+Md2H/EP+Gd8S54V7wb
3p35Xkzzfky97PGd9POX3X2k3hBvhJfj5XhjvAneFK/AK/BmeHO8BV6JV+It
ma/IK7zA/oAf8Gq8Gq/Ba/Ae+sjP9POf6ec/089/pp//TD//ubuPNF/hrdm3
wd8yvyPf4x3Yf8Q/4Z3xLnhXvBvenfleTPN+TL0spvsz/v9BTL0h3ggvx8vx
xngTvClegVfgzfDmeAu8Eq/EWzJfkVd4gf0BP+DVeDVeg9fgPfSRV/TzV/Tz
V/TzV/TzV/TzV919pPkKb82+Df6W+R35Hu/A/iP+Ce+Md8G74t3w7sz3Ypr3
Y+plMd2f8f8PYuoN8UZ4OV6ON8ab4E3xCrwCb4Y3x1vglXgl3pL5irzCC+wP
+AGvxqvxGrwG76GPvKafv6afv6afv6afv6afv+7uI81XeGv2bfC3zO/I93gH
9h/xT3hnvAveFe+Gd2e+F9O8H1Mvi+n+jP9/EFNviDfCy/FyvDHeBG+KV+AV
eDO8Od4Cr8Qr8ZbMV+QVXmB/wA94NV6N1+A1eA995A39/A39/A39/A39/A39
/E13H2m+wluzb4O/ZX5Hvsc7sP+If8I7413wrng3vDvz7ffP6edvuvtI93fv
pJ+/6e4j9UZ4OV6ON8ab4E3xCrwCb4Y3x1vglXgl3pL5irzCC4/v9j5SP+DV
eDVeg9fgPfSRt/Tzt/Tzt/Tzt/Tzt/Tzt919pPkKb82+Df6W+R35Hu/A/iP+
Ce+Md8G74t3w7sz3Ypr3Y+plMd2f8f8PYuoN8UZ4OV6ON8ab4E3xCrwCb4Y3
x1vglXgl3pL5irzCC+wP+AGvxqvxGrwG76GPvKOfv6Ofv6Ofv6Ofv6Ofv+vu
I81XeGv2bfC3zO/I93gH9h/xT3hnvAveFe+Gd2e+F9O8H1Mvi+n+jP9/EFNv
iDfCy/FyvDHeBG+KV+AVeDO8Od4Cr8Qr8ZbMV+QVXmB/wA94NV6N1+A1eA99
5D39/D39/D39/D39/D39/H13H2m+wluzb4O/ZX5Hvsc7sP+If8I7413wrng3
vDvzvZjm/Zh6WUz3Z/z/g5h6Q7wRXo6X443xJnhTvAKvwJvhzfEWeCVeibdk
viKv8AL7A37Aq/FqvAavwXvoIx/o5x/o5x/o5x/o5x/o5x+6+0jzFd6afRv8
LfM78j3egf1H/BPeGe+Cd8W74d2Z78U078fUy2K6P+P/H8TUG+KN8HK8HG+M
N8Gb4hV4Bd4Mb463wCvxSrwl8xV5hRfYH/ADXo1X4zV4Dd5DH/lIP/9IP/9I
P/9IP/9IP//Y3Uear/DW7Nvgb5nfke/xDuw/4p/wzngXvCveDe/OfPv9c/r5
x+4+0v3dO+nnH7v7SL0RXo6X443xJnhTvAKvwJvhzfEWeCVeibdkviKv8MLj
u72P1A94NV6N1+A1eA995BP9/BP9/BP9/BP9/BP9/FN3H2m+wluzb4O/ZX5H
vsc7sP+If8I7413wrng3vDvzvZjm/Zh6WUz3Z/z/g5h6Q7wRXo6X443xJnhT
vAKvwJvhzfEWeCVeibdkviKv8AL7A37Aq/FqvAavwXvoI5/p55/p55/p55/p
55/p55+7+0jzFd6afRv8LfM78j3egf1H/BPeGe+Cd8W74d2Z78U078fUy2K6
P+P/H8TUG+KN8HK8HG+MN8Gb4hV4Bd4Mb463wCvxSrwl8xV5hRfYH/ADXo1X
4zV4Dd5DH/lCP/9CP/9CP/9CP/9CP//S3Uear/DW7Nvgb5nfke/xDuw/4p/w
zngXvCveDe/OfC+meT+mXhbT/Rn//yCm3hBvhJfj5XhjvAneFK/AK/BmeHO8
BV6JV+Itma/IK7zA/oAf8Gq8Gq/Ba/Ae+sgv9PNf6Oe/0M9/oZ//Qj//pbuP
NF/hrdm3wd8yvyPf4x3Yf8Q/4Z3xLnhXvBvenfleTPN+TL0spvsz/v9BTL0h
3ggvx8vxxngTvClegVfgzfDmeAu8Eq/EWzJfkVd4gf0BP+DVeDVeg9fgPfSR
r/Tzr/Tzr/Tzr/Tzr/Tzr919pPkKb82+Df6W+R35Hu/A/iP+Ce+Md8G74t3w
7sy33z+nn3/t7iPd372Tfv61u4/UG+HleDneGG+CN8Ur8Aq8Gd4cb4FX4pV4
S+Yr8govPL7b+0j9gFfj1XgNXoP30Ed+pZ//Sj//lX7+K/38V/r5r919pPkK
b82+Df6W+R35Hu/A/iP+Ce+Md8G74t3w7sz3Ypr3Y+plMd2f8f8PYuoN8UZ4
OV6ON8ab4E3xCrwCb4Y3x1vglXgl3pL5irzCC+wP+AGvxqvxGrwG76GP/EY/
/41+/hv9/Df6+W/089+6+0jzFd6afRv8LfM78j3egf1H/BPeGe+Cd8W74d2Z
78U078fUy2K6P+P/H8TUG+KN8HK8HG+MN8Gb4hV4Bd4Mb463wCvxSrwl8xV5
hRfYH/ADXo1X4zV4Dd5DH/mdfv47/fx3+vnv9PPf6ee/d/eR5iu8Nfs2+Fvm
d+R7vAP7j/gnvDPeBe+Kd8O7M9+Lad6PqZfFdH/G/z+IqTfEG+HleDneGG+C
N8Ur8Aq8Gd4cb4FX4pV4S+Yr8govsD/gB7war8Zr8Bq8hz7yB/38D/r5H/Tz
P+jnf9DP/+juI81XeGv2bfC3zO/I93gH9h/xT3hnvAveFe+Gd2e+F9O8H1Mv
i+n+jP9/EFNviDfCy/FyvDHeBG+KV+AVeDO8Od4Cr8Qr8ZbMV+QVXmB/wA94
NV6N1+A1eA995Bv9/Bv9/Bv9/Bv9/Bv9/Ft3H2m+wluzb4O/ZX5Hvsc7sP+I
f8I7413wrng3vDvz7ffP6effuvtI93fvpJ9/6+4j9UZ4OV6ON8ab4E3xCrwC
b4Y3x1vglXgl3pL5irzCC4/v9j5SP+DVeDVeg9fgPfSRP+nnf9LP/6Sf/0k/
/5N+/md3H2m+wluzb4O/ZX5Hvsc7sP+If8I7413wrng3vDvzvZjm/Zh6WUz3
Z/z/g5h6Q7wRXo6X443xJnhTvAKvwJvhzfEWeCVeibdkviKv8AL7A37Aq/Fq
vAavwXvoI3/Rz/+in/9FP/+Lfv4X/fyv7j7SfIW3Zt8Gf8v8jnyPd2D/Ef+E
d8a74F3xbnh35nsxzfsx9bKY7s/4/wcx9YZ4I7wcL8cb403wpngFXoE3w5vj
LfBKvBJvyXxFXuEF9gf8gFfj1XgNXoP30Ef+pp//TT//m37+N/38b/r53919
pPkKb82+Df6W+R35Hu/A/iP+Ce+Md8G74t3w7sz3Ypr3Y+plMd2f8f8PYuoN
8UZ4OV6ON8ab4E3xCrwCb4Y3x1vglXgl3pL5irzCC+wP+AGvxqvxGrwG76GP
/EM//4d+/g/9/B/6+T/083+6+0jzFd6afRv8LfM78j3egf1H/BPeGe+Cd8W7
4d2Z78U078fUy2K6P+P/H8TUG+KN8HK8HG+MN8Gb4hV4Bd4Mb463wCvxSrwl
8xV5hRfYH/ADXo1X4zV4Dd5DH+n9n7Sf/++7vY/23d5H+27vo30n/fzR+x/y
Fd6afRv8LfM78j3egf1H/BPeGe+Cd8W74d2Zb79//n8e7yP1ssd30s8f/cHj
u72P1Bs9vv/9zfFyvDHeBG+KV+AVeDO8Od4Cr8Qr8ZbMV+QVXnh8t/eR+gGv
xqvxGrwG76GP5N19tO/2Ptr3v3P/9fhu76N9J/087+4jzVd4a/Zt8LfM78j3
eAf2H/FPeGe8C94V74Z3Z74X07wfUy+L6f6M/38QU2+IN8LL8XK8Md4Eb4pX
4BV4M7w53gKvxCvxlsxX5BVeYH/AD3g1Xo3X4DV4D31k3t1H+27vo32399G+
//X++/Gd9PN5dx9pvsJbs2+Dv2V+R77HO7D/iH/CO+Nd8K54N7w7872Y5v2Y
ellM92f8/4OYekO8EV6Ol+ON8SZ4U7wCr8Cb4c3xFnglXom3ZL4ir/AC+wN+
wKvxarwGr8F76CNNdx/tu72P9t3eR/tu76N9J/286e4jzVd4a/Zt8LfM78j3
eAf2H/FPeGe8C94V74Z3Z74X07wfUy+L6f6M/38QU2+IN8LL8XK8Md4Eb4pX
4BV4M7w53gKvxCvxlsxX5BVeYH/AD3g1Xo3X4DV4D33kP7r7aN//+v/5+G7v
o32399G+k37+H919pPkKb82+Df6W+R35Hu/A/iP+Ce+Md8G74t3w7sz3Ypr3
Y+plMd2f8f8PYuoN8UZ4OV6ON8ab4E3xCrwCb4Y3x1vglXgl3pL5irzCC+wP
+AGvxqvxGrwG76GPPKGfP6GfP6GfP6GfP6GfP+nuI81XeGv2bfC3zO/I93gH
9h/xT3hnvAveFe+Gd2e+/f45/fxJdx/p/u6d9PMn3X2k3ggvx8vxxngTvCle
gVfgzfDmeAu8Eq/EWzJfkVd44fHd3kfqB7war8Zr8Bq8hz7yHf38O/r5d/Tz
7+jn39HPv+vuI81XeGv2bfC3zO/I93gH9h/xT3hnvAveFe+Gd2e+F9O8H1Mv
i+n+jP9/EFNviDfCy/FyvDHeBG+KV+AVeDO8Od4Cr8Qr8ZbMV+QVXmB/wA94
NV6N1+A1eA995Hv6+ff08+/p59/Tz7+nn3/f3Uear/DW7Nvgb5nfke/xDuw/
4p/wzngXvCveDe/OfC+meT+mXhbT/Rn//yCm3hBvhJfj5XhjvAneFK/AK/Bm
eHO8BV6JV+Itma/IK7zA/oAf8Gq8Gq/Ba/Ae+shT+vlT+vlT+vlT+vlT+vnT
7j7SfIW3Zt8Gf8v8jnyPd2D/Ef+Ed8a74F3xbnh35nsxzfsx9bLHd9LPn3b3
kXpDvBFejpfjjfEmeFO8Aq/Am+HN8RZ4JV6Jt2S+Iq/wAvsDfsCr8Wq8Bq/B
e+gjP9DPf6Cf/0A//4F+/gP9/IfuPtJ8hbdm3wZ/y/yOfI93YP8R/4R3xrvg
XfFueHfmezHN+zH1spjuz/j/BzH1hngjvBwvxxvjTfCmeAVegTfDm+Mt8Eq8
Em/JfEVe4QX2B/yAV+PVeA1eg/fQRyL9PNLPI/080s8j/Tx295HmK7w1+zb4
W+Z35Hu8A/uP+Ce8M94F74p3w7sz337/nH4eu/tI93fvpJ/H7j5Sb4SX4+V4
Y7wJ3hSvwCvwZnhzvAVeiVfiLZmvyCu88Phu7yP1A16NV+M1eA3eQx95Rj9/
Rj9/Rj9/Rj9/Rj9/1t1Hmq/w1uzb4G+Z35Hv8Q7sP+Kf8M54F7wr3g3vznwv
pnk/pl4W0/0Z//8gpt4Qb4SX4+V4Y7wJ3hSvwCvwZnhzvAVeiVfiLZmvyCu8
wP6AH/BqvBqvwWvwHvrIj/TzH+nnP9LPf6Sf/0g//7G7jzRf4a3Zt8HfMr8j
3+Md2H/EP+Gd8S54V7wb3p35Xkzzfky9LKb7M/7/QUy9Id4IL8fL8cZ4E7wp
XoFX4M3w5ngLvBKvxFsyX5FXeIH9AT/g1Xg1XoPX4D30kef08+f08+f08+f0
8+f08+fdfaT5Cm/Nvg3+lvkd+R7vwP4j/gnvjHfBu+Ld8O7M92Ka92PqZTHd
n/H/D2LqDfFGeDlejjfGm+BN8Qq8Am+GN8db4JV4Jd6S+Yq8wgvsD/gBr8ar
8Rq8Bu+hj/xEP/+Jfv4T/fwn+vlP9POfuvtI8xXemn0b/C3zO/I93oH9R/wT
3hnvgnfFu+Hdme/FNO/H1Mtiuj/j/x/E1BvijfByvBxvjDfBm+IVeAXeDG+O
t8Ar8Uq8JfMVeYUX2B/wA16NV+M1eA3eQx95QT9/QT9/QT9/QT9/QT9/0d1H
mq/w1uzb4G+Z35Hv8Q7sP+Kf8M54F7wr3g3vznz7/XP6+YvuPtL93Tvp5y+6
+0i9EV6Ol+ON8SZ4U7wCr8Cb4c3xFnglXom3ZL4ir/DC47u9j9QPeDVejdfg
NXgPfeQl/fwl/fwl/fwl/fwl/fxldx9pvsJbs2+Dv2V+R77HO7D/iH/CO+Nd
8K54N7w7872Y5v2YetnjO+nnL7v7SL0h3ggvx8vxxngTvClegVfgzfDmeAu8
Eq/EWzJfkVd4gf0BP+DVeDVeg9fgPfSRn+nnP9PPf6af/0w//5l+/nN3H2m+
wluzb4O/ZX5Hvsc7sP+If8I7413wrng3vDvzvZjm/Zh6WUz3Z/z/g5h6Q7wR
Xo6X443xJnhTvAKvwJvhzfEWeCVeibdkviKv8AL7A37Aq/FqvAavwXvoI6/o
56/o56/o56/o56/o56+6+0jzFd6afRv8LfM78j3egf1H/BPeGe+Cd8W74d2Z
78U078fUy2K6P+P/H8TUG+KN8HK8HG+MN8Gb4hV4Bd4Mb463wCvxSrwl8xV5
hRfYH/ADXo1X4zV4Dd5DH3lNP39NP39NP39NP39NP3/d3Uear/DW7Nvgb5nf
ke/xDuw/4p/wzngXvCveDe/OfC+meT+mXhbT/Rn//yCm3hBvhJfj5XhjvAne
FK/AK/BmeHO8BV6JV+Itma/IK7zA/oAf8Gq8Gq/Ba/Ae+sgb+vkb+vkb+vkb
+vkb+vmb7j7SfIW3Zt8Gf8v8jnyPd2D/Ef+Ed8a74F3xbnh35tvvn9PP33T3
ke7v3kk/f9PdR+qN8HK8HG+MN8Gb4hV4Bd4Mb463wCvxSrwl8xV5hRce3+19
pH7Aq/FqvAavwXvoI2/p52/p52/p52/p52/p52+7+0jzFd6afRv8LfM78j3e
gf1H/BPeGe+Cd8W74d2Z78U078fUy2K6P+P/H8TUG+KN8HK8HG+MN8Gb4hV4
Bd4Mb463wCvxSrwl8xV5hRfYH/ADXo1X4zV4Dd5DH3lHP39HP39HP39HP39H
P3/X3Uear/DW7Nvgb5nfke/xDuw/4p/wzngXvCveDe/OfC+meT+mXhbT/Rn/
/yCm3hBvhJfj5XhjvAneFK/AK/BmeHO8BV6JV+Itma/IK7zA/oAf8Gq8Gq/B
a/Ae+sh7+vl7+vl7+vl7+vl7+vn77j7SfIW3Zt8Gf8v8jnyPd2D/Ef+Ed8a7
4F3xbnh35nsxzfsx9bKY7s/4/wcx9YZ4I7wcL8cb403wpngFXoE3w5vjLfBK
vBJvyXxFXuEF9gf8gFfj1XgNXoP30Ec+0M8/0M8/0M8/0M8/0M8/dPeR5iu8
Nfs2+Fvmd+R7vAP7j/gnvDPeBe+Kd8O7M9+Lad6PqZfFdH/G/z+IqTfEG+Hl
eDneGG+CN8Ur8Aq8Gd4cb4FX4pV4S+Yr8govsD/gB7war8Zr8Bq8hz7ykX7+
kX7+kX7+kX7+kX7+sbuPNF/hrdm3wd8yvyPf4x3Yf8Q/4Z3xLnhXvBvenfn2
++f084/dfaT7u3fSzz9295F6I7wcL8cb403wpngFXoE3w5vjLfBKvBJvyXxF
XuGFx3d7H6kf8Gq8Gq/Ba/Ae+sgn+vkn+vkn+vkn+vkn+vmn7j7SfIW3Zt8G
f8v8jnyPd2D/Ef+Ed8a74F3xbnh35nsxzfsx9bKY7s/4/wcx9YZ4I7wcL8cb
403wpngFXoE3w5vjLfBKvBJvyXxFXuEF9gf8gFfj1XgNXoP30Ec+088/088/
088/088/088/d/eR5iu8Nfs2+Fvmd+R7vAP7j/gnvDPeBe+Kd8O7M9+Lad6P
qZfFdH/G/z+IqTfEG+HleDneGG+CN8Ur8Aq8Gd4cb4FX4pV4S+Yr8govsD/g
B7war8Zr8Bq8hz7yhX7+hX7+hX7+hX7+hX7+pbuPNF/hrdm3wd8yvyPf4x3Y
f8Q/4Z3xLnhXvBvenfleTPN+TL0spvsz/v9BTL0h3ggvx8vxxngTvClegVfg
zfDmeAu8Eq/EWzJfkVd4gf0BP+DVeDVeg9fgtd97pp//Qj//hX7+C/38F/r5
L919pPkKb82+Df6W+R35Hu/A/iP+Ce+Md8G74t3w7sz3Ypr3Y+plMd2f8f8P
YuoN8UZ4OV6ON8ab4E3xCrwCb4Y3x1vglXgl3pL5irzCC+wP+AGvxqvxGrwG
r/3eM/38K/38K/38K/38K/38a3cfab7CW7Nvg79lfke+xzuw/4h/wjvjXfCu
eDe8O/Pt98/p51+7+0j3d++kn3/t7iP1Rng5Xo43xpvgTfEKvAJvhjfHW+CV
eCXekvmKvMILj+/2PlI/4NV4NV6D1+C133umn/9KP/+Vfv4r/fxX+vmv3X2k
+Qpvzb4N/pb5Hfke78D+I/4J74x3wbvi3fDuzPdimvdj6mUx3Z/x/w9i6g3x
Rng5Xo43xpvgTfEKvAJvhjfHW+CVeCXekvmKvMIL7A/4Aa/Gq/EavAav/d4z
/fw3+vlv9PPf6Oe/0c9/6+4jzVd4a/Zt8LfM78j3eAf2H/FPeGe8C94V74Z3
Z74X07wfUy+L6f6M/38QU2+IN8LL8XK8Md4Eb4pX4BV4M7w53gKvxCvxlsxX
5BVeYH/AD3g1Xo3X4DV47fee6ee/089/p5//Tj//nX7+e3cfab7CW7Nvg79l
fke+xzuw/4h/wjvjXfCueDe8O/O9mOb9mHpZTPdn/P+DmHpDvBFejpfjjfEm
eFO8Aq/Am+HN8RZ4JV6Jt2S+Iq/wAvsDfsCr8Wq8Bq/Ba7/3TD//g37+B/38
D/r5H/TzP7r7SPMV3pp9G/wt8zvyPd6B/Uf8E94Z74J3xbvh3ZnvxTTvx9TL
Yro/4/8fxNQb4o3wcrwcb4w3wZviFXgF3gxvjrfAK/FKvCXzFXmFF9gf8ANe
jVfjNXgNXvu9Z/r5N/r5N/r5N/r5N/r5t+4+0nyFt2bfBn/L/I58j3dg/xH/
hHfGu+Bd8W54d+bb75/Tz79195Hu795JP//W3UfqjfByvBxvjDfBm+IVeAXe
DG+Ot8Ar8Uq8JfMVeYUXHt/tfaR+wKvxarwGr8Frv/dMP/+Tfv4n/fxP+vmf
9PM/u/tI8xXemn0b/C3zO/I93oH9R/wT3hnvgnfFu+Hdme/FNO/H1Mtiuj/j
/x/E1BvijfByvBxvjDfBm+IVeAXeDG+Ot8Ar8Uq8JfMVeYUX2B/wA16NV+M1
eA1e+71n+vlf9PO/6Od/0c//op//1d1Hmq/w1uzb4G+Z35Hv8Q7sP+Kf8M54
F7wr3g3vznwvpnk/pl4W0/0Z//8gpt4Qb4SX4+V4Y7wJ3hSvwCvwZnhzvAVe
iVfiLZmvyCu8wP6AH/BqvBqvwWvw2u8908//pp//TT//m37+N/387+4+0nyF
t2bfBn/L/I58j3dg/xH/hHfGu+Bd8W54d+Z7Mc37MfWymO7P+P8HMfWGeCO8
HC/HG+NN8KZ4BV6BN8Ob4y3wSrwSb8l8RV7hBfYH/IBX49V4DV6D137vmX7+
D/38H/r5P/Tzf+jn/3T3keYrvDX7Nvhb5nfke7wD+4/4J7wz3gXvinfDuzPf
i2nej6mXxXR/xv8/iKk3xBvh5Xg53hhvgjfFK/AKvBneHG+BV+KVeEvmK/IK
L7A/4Ae8Gq/Ga/AavPZ7z/837ef/+27vo32399G+2/to30k/f/T+h3yFt2bf
Bn/L/I58j3dg/xH/hHfGu+Bd8W54d+bb75//38f7SL3s8Z3080d/8Phu7yP1
Ro/vf39zvBxvjDfBm+IVeAXeDG+Ot8Ar8Uq8JfMVeYUXHt/tfaR+wKvxarwG
r8Frv/fc3Uf7bu+jff8791+P7/Y+2nfSz/PuPtJ8hbdm3wZ/y/yOfI93YP8R
/4R3xrvgXfFueHfmezHN+zH1spjuz/j/BzH1hngjvBwvxxvjTfCmeAVegTfD
m+Mt8Eq8Em/JfEVe4QX2B/yAV+PVeA1eg9d+77m7j/bd3kf7bu+jff/r/ffj
O+nn8+4+0nyFt2bfBn/L/I58j3dg/xH/hHfGu+Bd8W54d+Z7Mc37MfWymO7P
+P8HMfWGeCO8HC/HG+NN8KZ4BV6BN8Ob4y3wSrwSb8l8RV7hBfYH/IBX49V4
DV6D137vubuP9t3eR/tu76N9t/fRvpN+3nT3keYrvDX7Nvhb5nfke7wD+4/4
J7wz3gXvinfDuzPfi2nej6mXxXR/xv8/iKk3xBvh5Xg53hhvgjfFK/AKvBne
HG+BV+KVeEvmK/IKL7A/4Ae8Gq/Ga/AavPZ7z919tO9//f98fLf30b7b+2jf
ST//j+4+0nyFt2bfBn/L/I58j3dg/xH/hHfGu+Bd8W54d+Z7Mc37MfWymO7P
+P8HMfWGeCO8HC/HG+NN8KZ4BV6BN8Ob4y3wSrwSb8l8RV7hBfYH/IBX49V4
DV6D137vmX7+hH7+hH7+hH7+hH7+pLuPNF/hrdm3wd8yvyPf4x3Yf8Q/4Z3x
LnhXvBvenfn2++f08yfdfaT7u3fSz59095F6I7wcL8cb403wpngFXoE3w5vj
LfBKvBJvyXxFXuGFx3d7H6kf8Gq8Gq/Ba/Da7z3Tz7+jn39HP/+Ofv4d/fy7
7j7SfIW3Zt8Gf8v8jnyPd2D/Ef+Ed8a74F3xbnh35nsxzfsx9bKY7s/4/wcx
9YZ4I7wcL8cb403wpngFXoE3w5vjLfBKvBJvyXxFXuEF9gf8gFfj1XgNXoPX
fu+Zfv49/fx7+vn39PPv6effd/eR5iu8Nfs2+Fvmd+R7vAP7j/gnvDPeBe+K
d8O7M9+Lad6PqZfFdH/G/z+IqTfEG+HleDneGG+CN8Ur8Aq8Gd4cb4FX4pV4
S+Yr8govsD/gB7war8Zr8Bq89nvP9POn9POn9POn9POn9POn3X2k+Qpvzb4N
/pb5Hfke78D+I/4J74x3wbvi3fDuzPdimvdj6mWP76SfP+3uI/WGeCO8HC/H
G+NN8KZ4BV6BN8Ob4y3wSrwSb8l8RV7hBfYH/IBX49V4DV6D137vmX7+A/38
B/r5D/TzH+jnP3T3keYrvDX7Nvhb5nfke7wD+4/4J7wz3gXvinfDuzPfi2ne
j6mXxXR/xv8/iKk3xBvh5Xg53hhvgjfFK/AKvBneHG+BV+KVeEvmK/IKL7A/
4Ae8Gq/Ga/AavPZ7z/TzSD+P9PNIP4/089jdR5qv8Nbs2+Bvmd+R7/EO7D/i
n/DOeBe8K94N7858+/1z+nns7iPd372Tfh67+0i9EV6Ol+ON8SZ4U7wCr8Cb
4c3xFnglXom3ZL4ir/DC47u9j9QPeDVejdfgNXjt957p58/o58/o58/o58/o
58+6+0jzFd6afRv8LfM78j3egf1H/BPeGe+Cd8W74d2Z78U078fUy2K6P+P/
H8TUG+KN8HK8HG+MN8Gb4hV4Bd4Mb463wCvxSrwl8xV5hRfYH/ADXo1X4zV4
DV77vWf6+Y/08x/p5z/Sz3+kn//Y3Uear/DW7Nvgb5nfke/xDuw/4p/wzngX
vCveDe/OfC+meT+mXhbT/Rn//yCm3hBvhJfj5XhjvAneFK/AK/BmeHO8BV6J
V+Itma/IK7zA/oAf8Gq8Gq/Ba/Da7z3Tz5/Tz5/Tz5/Tz5/Tz59395HmK7w1
+zb4W+Z35Hu8A/uP+Ce8M94F74p3w7sz34tp3o+pl8V0f8b/P4ipN8Qb4eV4
Od4Yb4I3xSvwCrwZ3hxvgVfilXhL5ivyCi+wP+AHvBqvxmvwGrz2e8/085/o
5z/Rz3+in/9EP/+pu480X+Gt2bfB3zK/I9/jHdh/xD/hnfEueFe8G96d+V5M
835MvSym+zP+/0FMvSHeCC/Hy/HGeBO8KV6BV+DN8OZ4C7wSr8RbMl+RV3iB
/QE/4NV4NV6D1+C133umn7+gn7+gn7+gn7+gn7/o7iPNV3hr9m3wt8zvyPd4
B/Yf8U94Z7wL3hXvhndnvv3+Of38RXcf6f7unfTzF919pN4IL8fL8cZ4E7wp
XoFX4M3w5ngLvBKvxFsyX5FXeOHx3d5H6ge8Gq/Ga/AavPZ7z/Tzl/Tzl/Tz
l/Tzl/Tzl919pPkKb82+Df6W+R35Hu/A/iP+Ce+Md8G74t3w7sz3Ypr3Y+pl
j++kn7/s7iP1hngjvBwvxxvjTfCmeAVegTfDm+Mt8Eq8Em/JfEVe4QX2B/yA
V+PVeA1eg9d+75l+/jP9/Gf6+c/085/p5z9395HmK7w1+zb4W+Z35Hu8A/uP
+Ce8M94F74p3w7sz34tp3o+pl8V0f8b/P4ipN8Qb4eV4Od4Yb4I3xSvwCrwZ
3hxvgVfilXhL5ivyCi+wP+AHvBqvxmvwGrz2e8/081f081f081f081f081fd
faT5Cm/Nvg3+lvkd+R7vwP4j/gnvjHfBu+Ld8O7M92Ka92PqZTHdn/H/D2Lq
DfFGeDlejjfGm+BN8Qq8Am+GN8db4JV4Jd6S+Yq8wgvsD/gBr8ar8Rq8Bq/9
3jP9/DX9/DX9/DX9/DX9/HV3H2m+wluzb4O/ZX5Hvsc7sP+If8I7413wrng3
vDvzvZjm/Zh6WUz3Z/z/g5h6Q7wRXo6X443xJnhTvAKvwJvhzfEWeCVeibdk
viKv8AL7A37Aq/FqvAavwWu/90w/f0M/f0M/f0M/f0M/f9PdR5qv8Nbs2+Bv
md+R7/EO7D/in/DOeBe8K94N7858+/1z+vmb7j7S/d076edvuvtIvRFejpfj
jfEmeFO8Aq/Am+HN8RZ4JV6Jt2S+Iq/wwuO7vY/UD3g1Xo3X4DV47fee6edv
6edv6edv6edv6edvu/tI8xXemn0b/C3zO/I93oH9R/wT3hnvgnfFu+Hdme/F
NO/H1Mtiuj/j/x/E1BvijfByvBxvjDfBm+IVeAXeDG+Ot8Ar8Uq8JfMVeYUX
2B/wA16NV+M1eA1e+71n+vk7+vk7+vk7+vk7+vm77j7SfIW3Zt8Gf8v8jnyP
d2D/Ef+Ed8a74F3xbnh35nsxzfsx9bKY7s/4/wcx9YZ4I7wcL8cb403wpngF
XoE3w5vjLfBKvBJvyXxFXuEF9gf8gFfj1XgNXoPXfu+Zfv6efv6efv6efv6e
fv6+u480X+Gt2bfB3zK/I9/jHdh/xD/hnfEueFe8G96d+V5M835MvSym+zP+
/0FMvSHeCC/Hy/HGeBO8KV6BV+DN8OZ4C7wSr8RbMl+RV3iB/QE/4NV4NV6D
1+C133umn3+gn3+gn3+gn3+gn3/o7iPNV3hr9m3wt8zvyPd4B/Yf8U94Z7wL
3hXvhndnvhfTvB9TL4vp/oz/fxBTb4g3wsvxcrwx3gRvilfgFXgzvDneAq/E
K/GWzFfkFV5gf8APeDVejdfgNXjt957p5x/p5x/p5x/p5x/p5x+7+0jzFd6a
fRv8LfM78j3egf1H/BPeGe+Cd8W74d2Zb79/Tj//2N1Hur97J/38Y3cfqTfC
y/FyvDHeBG+KV+AVeDO8Od4Cr8Qr8ZbMV+QVXnh8t/eR+gGvxqvxGrwGr/3e
M/38E/38E/38E/38E/38U3cfab7CW7Nvg79lfke+xzuw/4h/wjvjXfCueDe8
O/O9mOb9mHpZTPdn/P+DmHpDvBFejpfjjfEmeFO8Aq/Am+HN8RZ4JV6Jt2S+
Iq/wAvsDfsCr8Wq8Bq/Ba7/3TD//TD//TD//TD//TD//3N1Hmq/w1uzb4G+Z
35Hv8Q7sP+Kf8M54F7wr3g3vznwvpnk/pl4W0/0Z//8gpt4Qb4SX4+V4Y7wJ
3hSvwCvwZnhzvAVeiVfiLZmvyCu8wP6AH/BqvBqvwWvw2u8908+/0M+/0M+/
0M+/0M+/dPeR5iu8Nfs2+Fvmd+R7vAP7j/gnvDPeBe+Kd8O7M9+Lad6PqZfF
dH/G/z+IqTfEG+HleDneGG+CN8Ur8Aq8Gd4cb4FX4pV4S+Yr8govsD/gB7wa
r8Zr8Bq89nvP9PNf6Oe/0M9/oZ//Qj//pbuPNF/hrdm3wd8yvyPf4x3Yf8Q/
4Z3xLnhXvBvenfleTPN+TL0spvsz/v9BTL0h3ggvx8vxxngTvClegVfgzfDm
eAu8Eq/EWzJfkVd4gf0BP+DVeDVeg9fgtd97pp9/pZ9/pZ9/pZ9/pZ9/7e4j
zVd4a/Zt8LfM78j3eAf2H/FPeGe8C94V74Z3Z779/jn9/Gt3H+n+7p3086/d
faTeCC/Hy/HGeBO8KV6BV+DN8OZ4C7wSr8RbMl+RV3jh8d3eR+oHvBqvxmvw
Grz2e8/081/p57/Sz3+ln/9KP/+1u480X+Gt2bfB3zK/I9/jHdh/xD/hnfEu
eFe8G96d+V5M835MvSym+zP+/0FMvSHeCC/Hy/HGeBO8KV6BV+DN8OZ4C7wS
r8RbMl+RV3iB/QE/4NV4NV6D1+C133umn/9GP/+Nfv4b/fw3+vlv3X2k+Qpv
zb4N/pb5Hfke78D+I/4J74x3wbvi3fDuzPdimvdj6mUx3Z/x/w9i6g3xRng5
Xo43xpvgTfEKvAJvhjfHW+CVeCXekvmKvMIL7A/4Aa/Gq/EavAav/d4z/fx3
+vnv9PPf6ee/089/7+4jzVd4a/Zt8LfM78j3eAf2H/FPeGe8C94V74Z3Z74X
07wfUy+L6f6M/38QU2+IN8LL8XK8Md4Eb4pX4BV4M7w53gKvxCvxlsxX5BVe
YH/AD3g1Xo3X4DV47fee6ed/0M//oJ//QT//g37+R3cfab7CW7Nvg79lfke+
xzuw/4h/wjvjXfCueDe8O/O9mOb9mHpZTPdn/P+DmHpDvBFejpfjjfEmeFO8
Aq/Am+HN8RZ4JV6Jt2S+Iq/wAvsDfsCr8Wq8Bq/Ba7/3TD//Rj//Rj//Rj//
Rj//1t1Hmq/w1uzb4G+Z35Hv8Q7sP+Kf8M54F7wr3g3vznz7/XP6+bfuPtL9
3Tvp59+6+0i9EV6Ol+ON8SZ4U7wCr8Cb4c3xFnglXom3ZL4ir/DC47u9j9QP
eDVejdfgNXjt957p53/Sz/+kn/9JP/+Tfv5ndx9pvsJbs2+Dv2V+R77HO7D/
iH/CO+Nd8K54N7w7872Y5v2YellM92f8/4OYekO8EV6Ol+ON8SZ4U7wCr8Cb
4c3xFnglXom3ZL4ir/AC+wN+wKvxarwGr8Frv/dMP/+Lfv4X/fwv+vlf9PO/
uvtI8xXemn0b/C3zO/I93oH9R/wT3hnvgnfFu+Hdme/FNO/H1Mtiuj/j/x/E
1BvijfByvBxvjDfBm+IVeAXeDG+Ot8Ar8Uq8JfMVeYUX2B/wA16NV+M1eA1e
+71n+vnf9PO/6ed/08//pp//3d1Hmq/w1uzb4G+Z35Hv8Q7sP+Kf8M54F7wr
3g3vznwvpnk/pl4W0/0Z//8gpt4Qb4SX4+V4Y7wJ3hSvwCvwZnhzvAVeiVfi
LZmvyCu8wP6AH/BqvBqvwWvw2u8908//oZ//Qz//h37+D/38n+4+0nyFt2bf
Bn/L/I58j3dg/xH/hHfGu+Bd8W54d+Z7Mc37MfWymO7P+P8HMfWGeCO8HC/H
G+NN8KZ4BV6BN8Ob4y3wSrwSb8l8RV7hBfYH/IBX49V4DV6D137v+f+l/fx/
3+19tO/2Ptp3ex/tO+nnj97/kK/w1uzb4G+Z35Hv8Q7sP+Kf8M54F7wr3g3v
znz7/fP/93gfqZc9vpN+/ugPHt/tfaTe6PH972+Ol+ON8SZ4U7wCr8Cb4c3x
FnglXom3ZL4ir/DC47u9j9QPeDVejdfgNXjt9567+2jf7X2073/n/uvx3d5H
+076ed7dR5qv8Nbs2+Bvmd+R7/EO7D/in/DOeBe8K94N7858L6Z5P6ZeFtP9
Gf//IKbeEG+El+PleGO8Cd4Ur8Ar8GZ4c7wFXolX4i2Zr8grvMD+gB/warwa
r8Fr8NrvPXf30b7b+2jf7X2073+9/358J/183t1Hmq/w1uzb4G+Z35Hv8Q7s
P+Kf8M54F7wr3g3vznwvpnk/pl4W0/0Z//8gpt4Qb4SX4+V4Y7wJ3hSvwCvw
ZnhzvAVeiVfiLZmvyCu8wP6AH/BqvBqvwWvw2u89d/fRvtv7aN/tfbTv9j7a
d9LPm+4+0nyFt2bfBn/L/I58j3dg/xH/hHfGu+Bd8W54d+Z7Mc37MfWymO7P
+P8HMfWGeCO8HC/HG+NN8KZ4BV6BN8Ob4y3wSrwSb8l8RV7hBfYH/IBX49V4
DV6D137vubuP9v2v/5+P7/Y+2nd7H+076ef/0d1Hmq/w1uzb4G+Z35Hv8Q7s
P+Kf8M54F7wr3g3vznwvpnk/pl4W0/0Z//8gpt4Qb4SX4+V4Y7wJ3hSvwCvw
ZnhzvAVeiVfiLZmvyCu8wP6AH/BqvBqvwWvw2u8908+f0M+f0M+f0M+f0M+f
dPeR5iu8Nfs2+Fvmd+R7vAP7j/gnvDPeBe+Kd8O7M99+/5x+/qS7j3R/9076
+ZPuPlJvhJfj5XhjvAneFK/AK/BmeHO8BV6JV+Itma/IK7zw+G7vI/UDXo1X
4zV4DV77vWf6+Xf08+/o59/Rz7+jn3/X3Uear/DW7Nvgb5nfke/xDuw/4p/w
zngXvCveDe/OfC+meT+mXhbT/Rn//yCm3hBvhJfj5XhjvAneFK/AK/BmeHO8
BV6JV+Itma/IK7zA/oAf8Gq8Gq/Ba/Da7z3Tz7+nn39PP/+efv49/fz77j7S
fIW3Zt8Gf8v8jnyPd2D/Ef+Ed8a74F3xbnh35nsxzfsx9bKY7s/4/wcx9YZ4
I7wcL8cb403wpngFXoE3w5vjLfBKvBJvyXxFXuEF9gf8gFfj1XgNXoPXfu+Z
fv6Ufv6Ufv6Ufv6Ufv60u480X+Gt2bfB3zK/I9/jHdh/xD/hnfEueFe8G96d
+V5M835MvezxnfTzp919pN4Qb4SX4+V4Y7wJ3hSvwCvwZnhzvAVeiVfiLZmv
yCu8wP6AH/BqvBqvwWvw2u89089/oJ//QD//gX7+A/38h+4+0nyFt2bfBn/L
/I58j3dg/xH/hHfGu+Bd8W54d+Z7Mc37MfWymO7P+P8HMfWGeCO8HC/HG+NN
8KZ4BV6BN8Ob4y3wSrwSb8l8RV7hBfYH/IBX49V4DV6D137vmX4e6eeRfh7p
55F+Hrv7SPMV3pp9G/wt8zvyPd6B/Uf8E94Z74J3xbvh3Zlvv39OP4/dfaT7
u3fSz2N3H6k3wsvxcrwx3gRvilfgFXgzvDneAq/EK/GWzFfkFV54fLf3kfoB
r8ar8Rq8Bq/93jP9/Bn9/Bn9/Bn9/Bn9/Fl3H2m+wluzb4O/ZX5Hvsc7sP+I
f8I7413wrng3vDvzvZjm/Zh6WUz3Z/z/g5h6Q7wRXo6X443xJnhTvAKvwJvh
zfEWeCVeibdkviKv8AL7A37Aq/FqvAavwWu/90w//5F+/iP9/Ef6+Y/08x+7
+0jzFd6afRv8LfM78j3egf1H/BPeGe+Cd8W74d2Z78U078fUy2K6P+P/H8TU
G+KN8HK8HG+MN8Gb4hV4Bd4Mb463wCvxSrwl8xV5hRfYH/ADXo1X4zV4DV77
vWf6+XP6+XP6+XP6+XP6+fPuPtJ8hbdm3wZ/y/yOfI93YP8R/4R3xrvgXfFu
eHfmezHN+zH1spjuz/j/BzH1hngjvBwvxxvjTfCmeAVegTfDm+Mt8Eq8Em/J
fEVe4QX2B/yAV+PVeA1eg9d+75l+/hP9/Cf6+U/085/o5z9195HmK7w1+zb4
W+Z35Hu8A/uP+Ce8M94F74p3w7sz34tp3o+pl8V0f8b/P4ipN8Qb4eV4Od4Y
b4I3xSvwCrwZ3hxvgVfilXhL5ivyCi+wP+AHvBqvxmvwGrz2e8/08xf08xf0
8xf08xf08xfdfaT5Cm/Nvg3+lvkd+R7vwP4j/gnvjHfBu+Ld8O7Mt98/p5+/
6O4j3d+9k37+oruP1Bvh5Xg53hhvgjfFK/AKvBneHG+BV+KVeEvmK/IKLzy+
2/tI/YBX49V4DV6D137vmX7+kn7+kn7+kn7+kn7+sruPNF/hrdm3wd8yvyPf
4x3Yf8Q/4Z3xLnhXvBvenfleTPN+TL3s8Z3085fdfaTeEG+El+PleGO8Cd4U
r8Ar8GZ4c7wFXolX4i2Zr8grvMD+gB/warwar8Fr8NrvPdPPf6af/0w//5l+
/jP9/OfuPtJ8hbdm3wZ/y/yOfI93YP8R/4R3xrvgXfFueHfmezHN+zH1spju
z/j/BzH1hngjvBwvxxvjTfCmeAVegTfDm+Mt8Eq8Em/JfEVe4QX2B/yAV+PV
eA1eg9d+75l+/op+/op+/op+/op+/qq7jzRf4a3Zt8HfMr8j3+Md2H/EP+Gd
8S54V7wb3p35Xkzzfky9LKb7M/7/QUy9Id4IL8fL8cZ4E7wpXoFX4M3w5ngL
vBKvxFsyX5FXeIH9AT/g1Xg1XoPX4LXfe6afv6afv6afv6afv6afv+7uI81X
eGv2bfC3zO/I93gH9h/xT3hnvAveFe+Gd2e+F9O8H1Mvi+n+jP9/EFNviDfC
y/FyvDHeBG+KV+AVeDO8Od4Cr8Qr8ZbMV+QVXmB/wA94NV6N1+A1eO33nunn
b+jnb+jnb+jnb+jnb7r7SPMV3pp9G/wt8zvyPd6B/Uf8E94Z74J3xbvh3Zlv
v39OP3/T3Ue6v3sn/fxNdx+pN8LL8XK8Md4Eb4pX4BV4M7w53gKvxCvxlsxX
5BVeeHy395H6Aa/Gq/EavAav/d4z/fwt/fwt/fwt/fwt/fxtdx9pvsJbs2+D
v2V+R77HO7D/iH/CO+Nd8K54N7w7872Y5v2YellM92f8/4OYekO8EV6Ol+ON
8SZ4U7wCr8Cb4c3xFnglXom3ZL4ir/AC+wN+wKvxarwGr8Frv/dMP39HP39H
P39HP39HP3/X3Uear/DW7Nvgb5nfke/xDuw/4p/wzngXvCveDe/OfC+meT+m
XhbT/Rn//yCm3hBvhJfj5XhjvAneFK/AK/BmeHO8BV6JV+Itma/IK7zA/oAf
8Gq8Gq/Ba/Da7z3Tz9/Tz9/Tz9/Tz9/Tz99395HmK7w1+zb4W+Z35Hu8A/uP
+Ce8M94F74p3w7sz34tp3o+pl8V0f8b/P4ipN8Qb4eV4Od4Yb4I3xSvwCrwZ
3hxvgVfilXhL5ivyCi+wP+AHvBqvxmvwGrz2e8/08w/08w/08w/08w/08w/d
faT5Cm/Nvg3+lvkd+R7vwP4j/gnvjHfBu+Ld8O7M92Ka92PqZTHdn/H/D2Lq
DfFGeDlejjfGm+BN8Qq8Am+GN8db4JV4Jd6S+Yq8wgvsD/gBr8ar8Rq8Bq/9
3jP9/CP9/CP9/CP9/CP9/GN3H2m+wluzb4O/ZX5Hvsc7sP+If8I7413wrng3
vDvz7ffP6ecfu/tI93fvpJ9/7O4j9UZ4OV6ON8ab4E3xCrwCb4Y3x1vglXgl
3pL5irzCC4/v9j5SP+DVeDVeg9fgtd97pp9/op9/op9/op9/op9/6u4jzVd4
a/Zt8LfM78j3eAf2H/FPeGe8C94V74Z3Z74X07wfUy+L6f6M/38QU2+IN8LL
8XK8Md4Eb4pX4BV4M7w53gKvxCvxlsxX5BVeYH/AD3g1Xo3X4DV47fee6eef
6eef6eef6eef6eefu/tI8xXemn0b/C3zO/I93oH9R/wT3hnvgnfFu+Hdme/F
NO/H1Mtiuj/j/x/E1BvijfByvBxvjDfBm+IVeAXeDG+Ot8Ar8Uq8JfMVeYUX
2B/wA16NV+M1eA1e+71n+vkX+vkX+vkX+vkX+vmX7j7SfIW3Zt8Gf8v8jnyP
d2D/Ef+Ed8a74F3xbnh35nsxzfsx9bKY7s/4/wcx9YZ4I7wcL8cb403wpngF
XoE3w5vjLfBKvBJvyXxFXuEF9gf8gFfj1XgNXoPXfu+Zfv4L/fwX+vkv9PNf
6Oe/dPeR5iu8Nfs2+Fvmd+R7vAP7j/gnvDPeBe+Kd8O7M9+Lad6PqZfFdH/G
/z+IqTfEG+HleDneGG+CN8Ur8Aq8Gd4cb4FX4pV4S+Yr8govsD/gB7war8Zr
8Bq89nvP9POv9POv9POv9POv9POv3X2k+Qpvzb4N/pb5Hfke78D+I/4J74x3
wbvi3fDuzLffP6eff+3uI93fvZN+/rW7j9Qb4eV4Od4Yb4I3xSvwCrwZ3hxv
gVfilXhL5ivyCi88vtv7SP2AV+PVeA1eg9d+75l+/iv9/Ff6+a/081/p5792
95HmK7w1+zb4W+Z35Hu8A/uP+Ce8M94F74p3w7sz34tp3o+pl8V0f8b/P4ip
N8Qb4eV4Od4Yb4I3xSvwCrwZ3hxvgVfilXhL5ivyCi+wP+AHvBqvxmvwGrz2
e8/089/o57/Rz3+jn/9GP/+tu480X+Gt2bfB3zK/I9/jHdh/xD/hnfEueFe8
G96d+V5M835MvSym+zP+/0FMvSHeCC/Hy/HGeBO8KV6BV+DN8OZ4C7wSr8Rb
Ml+RV3iB/QE/4NV4NV6D1+C133umn/9OP/+dfv47/fx3+vnv3X2k+Qpvzb4N
/pb5Hfke78D+I/4J74x3wbvi3fDuzPdimvdj6mUx3Z/x/w9i6g3xRng5Xo43
xpvgTfEKvAJvhjfHW+CVeCXekvmKvPr/XN0v6CtntC7gZJJMkkkymT/quK2q
6qrqPlVVV3Fvr9qqqq6qbququqq6rarqquo2HKiqOFA4sN0+EEogJYQ0IWlI
yD1Q5jesR4XhZT0LAku86sOr2V/j13gNXoPX4rV43XvP9PP39PP39PP39PP3
9PP3/X3EfIO3Zd8Of8/8gfyId2L/Gf+Cd8W74d3xHnhP5gcp5sMUvSzF/Rn/
/yhFb4w3wcvxcrwp3gxvjlfgFXgLvCXeCq/EK/HWzFfkFV7N/hq/xmvwGrwW
r8Xr3numn3+gn3+gn3+gn3+gn3/o7yPmG7wt+3b4e+YP5Ee8E/vP+Be8K94N
7473wHsy371/Tj//0N9H3N9/h37+ob+P6E3wcrwcb4o3w5vjFXgF3gJvibfC
K/FKvDXzFXmFV798d/cR/RqvwWvwWrwWr3vvmX7+J/38T/r5n/TzP+nnf/b3
EfMN3pZ9O/w98wfyI96J/Wf8C94V74Z3x3vgPZkfpJgPU/SyFPdn/P+jFL0x
3gQvx8vxpngzvDlegVfgLfCWeCu8Eq/EWzNfkVd4Nftr/BqvwWvwWrwWr3vv
mX7+F/38L/r5X/Tzv+jnf/X3EfMN3pZ9O/w98wfyI96J/Wf8C94V74Z3x3vg
PZkfpJgPU/SyFPdn/P+jFL0x3gQvx8vxpngzvDlegVfgLfCWeCu8Eq/EWzNf
kVd4Nftr/BqvwWvwWrwWr3vvmX7+N/38b/r53/Tzv+nnf/f3EfMN3pZ9O/w9
8wfyI96J/Wf8C94V74Z3x3vgPZkfpJgPU/SyFPdn/P+jFL0x3gQvx8vxpngz
vDlegVfgLfCWeCu8Eq/EWzNfkVd4Nftr/BqvwWvwWrwWr3vvmX7+D/38H/r5
P/Tzf+jn//T3EfMN3pZ9O/w98wfyI96J/Wf8C94V74Z3x3vgPZkfpJgPU/Sy
FPdn/P+jFL0x3gQvx8vxpngzvDlegVfgLfCWeCu8Eq/EWzNfkVd4Nftr/Bqv
wWvwWrwWr3vv+f/Efv6/3919dN/dfXTf3X1036Gfv3j/Q77B27Jvh79n/kB+
xDux/4x/wbvi3fDueA+8J/Pd++f/5+U+ope9fId+/uKPXr67+4je5OX7398c
L8eb4s3w5ngFXoG3wFvirfBKvBJvzXxFXuHVL9/dfUS/xmvwGrwWr8Xr3nvu
76P77u6j+/537r9evrv76L5DP8/7+4j5Bm/Lvh3+nvkD+RHvxP4z/gXvinfD
u+M98J7MD1LMhyl6WYr7M/7/UYreGG+Cl+PleFO8Gd4cr8Ar8BZ4S7wVXolX
4q2Zr8grvJr9NX6N1+A1eC1ei9e999zfR/fd3Uf33d1H9/2v998v36GfL/v7
iPkGb8u+Hf6e+QP5Ee/E/jP+Be+Kd8O74z3wnswPUsyHKXpZivsz/v9Rit4Y
b4KX4+V4U7wZ3hyvwCvwFnhLvBVeiVfirZmvyCu8mv01fo3X4DV4LV6L1733
3N9H993dR/fd3Uf33d1H9x36edvfR8w3eFv27fD3zB/Ij3gn9p/xL3hXvBve
He+B92R+kGI+TNHLUtyf8f+PUvTGeBO8HC/Hm+LN8OZ4BV6Bt8Bb4q3wSrwS
b818RV7h1eyv8Wu8Bq/Ba/FavO695/4+uu9//f98+e7uo/vu7qP7Dv38P/r7
iPkGb8u+Hf6e+QP5Ee/E/jP+Be+Kd8O74z3wnswPUsyHKXpZivsz/v9Rit4Y
b4KX4+V4U7wZ3hyvwCvwFnhLvBVeiVfirZmvyCu8mv01fo3X4DV4LV6L1733
TD9/RT9/RT9/RT9/RT9/1d9HzDd4W/bt8PfMH8iPeCf2n/EveFe8G94d74H3
ZL57/5x+/qq/j7i//w79/FV/H9Gb4OV4Od4Ub4Y3xyvwCrwF3hJvhVfilXhr
5ivyCq9++e7uI/o1XoPX4LV4LV733jP9/CP6+Uf084/o5x/Rzz/q7yPmG7wt
+3b4e+YP5Ee8E/vP+Be8K94N7473wHsyP0gxH6boZSnuz/j/Ryl6Y7wJXo6X
403xZnhzvAKvwFvgLfFWeCVeibdmviKv8Gr21/g1XoPX4LV4LV733jP9/GP6
+cf084/p5x/Tzz/u7yPmG7wt+3b4e+YP5Ee8E/vP+Be8K94N7473wHsyP0gx
H6boZSnuz/j/Ryl6Y7wJXo6X403xZnhzvAKvwFvgLfFWeCVeibdmviKv8Gr2
1/g1XoPX4LV4LV733jP9/BP6+Sf080/o55/Qzz/p7yPmG7wt+3b4e+YP5Ee8
E/vP+Be8K94N7473wHsyP0gxH6boZS/foZ9/0t9H9MZ4E7wcL8eb4s3w5ngF
XoG3wFvirfBKvBJvzXxFXuHV7K/xa7wGr8Fr8Vq87r1n+vmn9PNP6eef0s8/
pZ9/2t9HzDd4W/bt8PfMH8iPeCf2n/EveFe8G94d74H3ZH6QYj5M0ctS3J/x
/49S9MZ4E7wcL8eb4s3w5ngFXoG3wFvirfBKvBJvzXxFXuHV7K/xa7wGr8Fr
8Vq87r1n+nminyf6eaKfJ/p56u8j5hu8Lft2+HvmD+RHvBP7z/gXvCveDe+O
98B7Mt+9f04/T/19xP39d+jnqb+P6E3wcrwcb4o3w5vjFXgF3gJvibfCK/FK
vDXzFXmFV798d/cR/RqvwWvwWrwWr3vvmX7+Gf38M/r5Z/Tzz+jnn/X3EfMN
3pZ9O/w98wfyI96J/Wf8C94V74Z3x3vgPZkfpJgPU/SyFPdn/P+jFL0x3gQv
x8vxpngzvDlegVfgLfCWeCu8Eq/EWzNfkVd4Nftr/BqvwWvwWrwWr3vvmX7+
Of38c/r55/Tzz+nnn/f3EfMN3pZ9O/w98wfyI96J/Wf8C94V74Z3x3vgPZkf
pJgPU/SyFPdn/P+jFL0x3gQvx8vxpngzvDlegVfgLfCWeCu8Eq/EWzNfkVd4
Nftr/BqvwWvwWrwWr3vvmX7+Bf38C/r5F/TzL+jnX/T3EfMN3pZ9O/w98wfy
I96J/Wf8C94V74Z3x3vgPZkfpJgPU/SyFPdn/P+jFL0x3gQvx8vxpngzvDle
gVfgLfCWeCu8Eq/EWzNfkVd4Nftr/BqvwWvwWrwWr3vvmX7+Jf38S/r5l/Tz
L+nnX/b3EfMN3pZ9O/w98wfyI96J/Wf8C94V74Z3x3vgPZkfpJgPU/SyFPdn
/P+jFL0x3gQvx8vxpngzvDlegVfgLfCWeCu8Eq/EWzNfkVd4Nftr/BqvwWvw
WrwWr3vvmX7+mn7+mn7+mn7+mn7+ur+PmG/wtuzb4e+ZP5Af8U7sP+Nf8K54
N7w73gPvyXz3/jn9/HV/H3F//x36+ev+PqI3wcvxcrwp3gxvjlfgFXgLvCXe
Cq/EK/HWzFfkFV798t3dR/RrvAavwWvxWrzuvWf6+Vf086/o51/Rz7+in3/V
30fMN3hb9u3w98wfyI94J/af8S94V7wb3h3vgfdkfpBiPkzRy16+Qz//qr+P
6I3xJng5Xo43xZvhzfEKvAJvgbfEW+GVeCXemvmKvMKr2V/j13gNXoPX4rV4
3XvP9POv6edf08+/pp9/TT//ur+PmG/wtuzb4e+ZP5Af8U7sP+Nf8K54N7w7
3gPvyfwgxXyYopeluD/j/x+l6I3xJng5Xo43xZvhzfEKvAJvgbfEW+GVeCXe
mvmKvMKr2V/j13gNXoPX4rV43XvP9PNv6Off0M+/oZ9/Qz//pr+PmG/wtuzb
4e+ZP5Af8U7sP+Nf8K54N7w73gPvyfwgxXyYopeluD/j/x+l6I3xJng5Xo43
xZvhzfEKvAJvgbfEW+GVeCXemvmKvMKr2V/j13gNXoPX4rV43XvP9PNv6eff
0s+/pZ9/Sz//tr+PmG/wtuzb4e+ZP5Af8U7sP+Nf8K54N7w73gPvyfwgxXyY
opeluD/j/x+l6I3xJng5Xo43xZvhzfEKvAJvgbfEW+GVeCXemvmKvMKr2V/j
13gNXoPX4rV43XvP9PM39PM39PM39PM39PM3/X3EfIO3Zd8Of8/8gfyId2L/
Gf+Cd8W74d3xHnhP5rv3z+nnb/r7iPv779DP3/T3Eb0JXo6X403xZnhzvAKv
wFvgLfFWeCVeibdmviKv8OqX7+4+ol/jNXgNXovX4nXvPdPPv6Off0c//45+
/h39/Lv+PmK+wduyb4e/Z/5AfsQ7sf+Mf8G74t3w7ngPvCfzgxTzYYpeluL+
jP9/lKI3xpvg5Xg53hRvhjfHK/AKvAXeEm+FV+KVeGvmK/IKr2Z/jV/jNXgN
XovX4nXvPdPPv6eff08//55+/j39/Pv+PmK+wduyb4e/Z/5AfsQ7sf+Mf8G7
4t3w7ngPvCfzgxTzYYpeluL+jP9/lKI3xpvg5Xg53hRvhjfHK/AKvAXeEm+F
V+KVeGvmK/IKr2Z/jV/jNXgNXovX4nXvPdPPf6Cf/0A//4F+/gP9/If+PmK+
wduyb4e/Z/5AfsQ7sf+Mf8G74t3w7ngPvCfzgxTzYYpeluL+jP9/lKI3xpvg
5Xg53hRvhjfHK/AKvAXeEm+FV+KVeGvmK/IKr2Z/jV/jNXgNXovX4nXvPdPP
f6Sf/0g//5F+/iP9/Mf+PmK+wduyb4e/Z/5AfsQ7sf+Mf8G74t3w7ngPvCfz
gxTzYYpeluL+jP9/lKI3xpvg5Xg53hRvhjfHK/AKvAXeEm+FV+KVeGvmK/IK
r2Z/jV/jNXgNXovX4nXvPdPP39LP39LP39LP39LP3/b3EfMN3pZ9O/w98wfy
I96J/Wf8C94V74Z3x3vgPZnv3j+nn7/t7yPu779DP3/b30f0Jng5Xo43xZvh
zfEKvAJvgbfEW+GVeCXemvmKvMKrX767+4h+jdfgNXgtXovXvfdMP/+Jfv4T
/fwn+vlP9POf+vuI+QZvy74d/p75A/kR78T+M/4F74p3w7vjPfCezA9SzIcp
elmK+zP+/1GK3hhvgpfj5XhTvBneHK/AK/AWeEu8FV6JV+Ktma/IK7ya/TV+
jdfgNXgtXovXvfdMP/+Zfv4z/fxn+vnP9POf+/uI+QZvy74d/p75A/kR78T+
M/4F74p3w7vjPfCezA9SzIcpelmK+zP+/1GK3hhvgpfj5XhTvBneHK/AK/AW
eEu8FV6JV+Ktma/IK7ya/TV+jdfgNXgtXovXvfdMP/+Ffv4L/fwX+vkv9PNf
+vuI+QZvy74d/p75A/kR78T+M/4F74p3w7vjPfCezA9SzIcpelmK+zP+/1GK
3hhvgpfj5XhTvBneHK/AK/AWeEu8FV6JV+Ktma/IK7ya/TV+jdfgNXgtXovX
vfdMP/+Vfv4r/fxX+vmv9PNf+/uI+QZvy74d/p75A/kR78T+M/4F74p3w7vj
PfCezA9SzIcpelmK+zP+/1GK3hhvgpfj5XhTvBneHK/AK/AWeEu8FV6JV+Kt
ma/IK7ya/TV+jdfgNXgtXovXvfdMP39HP39HP39HP39HP3/X30fMN3hb9u3w
98wfyI94J/af8S94V7wb3h3vgfdkvnv/nH7+rr+PuL//Dv38XX8f0Zvg5Xg5
3hRvhjfHK/AKvAXeEm+FV+KVeGvmK/IKr3757u4j+jVeg9fgtXgtXvfeM/38
N/r5b/Tz3+jnv9HPf+vvI+YbvC37dvh75g/kR7wT+8/4F7wr3g3vjvfAezI/
SDEfpuhlKe7P+P9HKXpjvAlejpfjTfFmeHO8Aq/AW+At8VZ4JV6Jt2a+Iq/w
avbX+DVeg9fgtXgtXvfeM/38d/r57/Tz3+nnv9PPf+/vI+YbvC37dvh75g/k
R7wT+8/4F7wr3g3vjvfAezI/SDEfpuhlKe7P+P9HKXpjvAlejpfjTfFmeHO8
Aq/AW+At8VZ4JV6Jt2a+Iq/wavbX+DVeg9fgtXgtXvfeM/38D/r5H/TzP+jn
f9DP/+jvI+YbvC37dvh75g/kR7wT+8/4F7wr3g3vjvfAezI/SDEfpuhlKe7P
+P9HKXpjvAlejpfjTfFmeHO8Aq/AW+At8VZ4JV6Jt2a+Iq/wavbX+DVeg9fg
tXgtXvfeM/38Pf38Pf38Pf38Pf38fX8fMd/gbdm3w98zfyA/4p3Yf8a/4F3x
bnh3vAfek/lBivkwRS9LcX/G/z9K0RvjTfByvBxvijfDm+MVeAXeAm+Jt8Ir
8Uq8NfMVeYVXs7/Gr/EavAavxWvxuvee6ecf6Ocf6Ocf6Ocf6Ocf+vuI+QZv
y74d/p75A/kR78T+M/4F74p3w7vjPfCezHfvn9PPP/T3Eff336Gff+jvI3oT
vBwvx5vizfDmeAVegbfAW+Kt8Eq8Em/NfEVe4dUv3919RL/Ga/AavBavxeve
e6af/0k//5N+/if9/E/6+Z/9fcR8g7dl3w5/z/yB/Ih3Yv8Z/4J3xbvh3fEe
eE/mBynmwxS9LMX9Gf//KEVvjDfBy/FyvCneDG+OV+AVeAu8Jd4Kr8Qr8dbM
V+QVXs3+Gr/Ga/AavBavxevee6af/0U//4t+/hf9/C/6+V/9fcR8g7dl3w5/
z/yB/Ih3Yv8Z/4J3xbvh3fEeeE/mBynmwxS9LMX9Gf//KEVvjDfBy/FyvCne
DG+OV+AVeAu8Jd4Kr8Qr8dbMV+QVXs3+Gr/Ga/AavBavxevee6af/00//5t+
/jf9/G/6+d/9fcR8g7dl3w5/z/yB/Ih3Yv8Z/4J3xbvh3fEeeE/mBynmwxS9
LMX9Gf//KEVvjDfBy/FyvCneDG+OV+AVeAu8Jd4Kr8Qr8dbMV+QVXs3+Gr/G
a/AavBavxevee6af/0M//4d+/g/9/B/6+T/9fcR8g7dl3w5/z/yB/Ih3Yv8Z
/4J3xbvh3fEeeE/mBynmwxS9LMX9Gf//KEVvjDfBy/FyvCneDG+OV+AVeAu8
Jd4Kr8Qr8dbMV+QVXs3+Gr/Ga/AavBavxevee/6/sZ//73d3H913dx/dd3cf
3Xfo5y/e/5Bv8Lbs2+HvmT+QH/FO7D/jX/CueDe8O94D78l89/75/325j+hl
L9+hn7/4o5fv7j6iN3n5/vc3x8vxpngzvDlegVfgLfCWeCu8Eq/EWzNfkVd4
9ct3dx/Rr/EavAavxWvxuvee+/vovrv76L7/nfuvl+/uPrrv0M/z/j5ivsHb
sm+Hv2f+QH7EO7H/jH/Bu+Ld8O54D7wn84MU82GKXpbi/oz/f5SiN8ab4OV4
Od4Ub4Y3xyvwCrwF3hJvhVfilXhr5ivyCq9mf41f4zV4DV6L1+J17z3399F9
d/fRfXf30X3/6/33y3fo58v+PmK+wduyb4e/Z/5AfsQ7sf+Mf8G74t3w7ngP
vCfzgxTzYYpeluL+jP9/lKI3xpvg5Xg53hRvhjfHK/AKvAXeEm+FV+KVeGvm
K/IKr2Z/jV/jNXgNXovX4nXvPff30X1399F9d/fRfXf30X2Hft729xHzDd6W
fTv8PfMH8iPeif1n/AveFe+Gd8d74D2ZH6SYD1P0shT3Z/z/oxS9Md4EL8fL
8aZ4M7w5XoFX4C3wlngrvBKvxFszX5FXeDX7a/war8Fr8Fq8Fq9777m/j+77
X/8/X767++i+u/vovkM//4/+PmK+wduyb4e/Z/5AfsQ7sf+Mf8G74t3w7ngP
vCfzgxTzYYpeluL+jP9/lKI3xpvg5Xg53hRvhjfHK/AKvAXeEm+FV+KVeGvm
K/IKr2Z/jV/jNXgNXovX4nXvPdPPX9HPX9HPX9HPX9HPX/X3EfMN3pZ9O/w9
8wfyI96J/Wf8C94V74Z3x3vgPZnv3j+nn7/q7yPu779DP3/V30f0Jng5Xo43
xZvhzfEKvAJvgbfEW+GVeCXemvmKvMKrX767+4h+jdfgNXgtXovXvfdMP/+I
fv4R/fwj+vlH9POP+vuI+QZvy74d/p75A/kR78T+M/4F74p3w7vjPfCezA9S
zIcpelmK+zP+/1GK3hhvgpfj5XhTvBneHK/AK/AWeEu8FV6JV+Ktma/IK7ya
/TV+jdfgNXgtXovXvfdMP/+Yfv4x/fxj+vnH9POP+/uI+QZvy74d/p75A/kR
78T+M/4F74p3w7vjPfCezA9SzIcpelmK+zP+/1GK3hhvgpfj5XhTvBneHK/A
K/AWeEu8FV6JV+Ktma/IK7ya/TV+jdfgNXgtXovXvfdMP/+Efv4J/fwT+vkn
9PNP+vuI+QZvy74d/p75A/kR78T+M/4F74p3w7vjPfCezA9SzIcpetnLd+jn
n/T3Eb0x3gQvx8vxpngzvDlegVfgLfCWeCu8Eq/EWzNfkVd4Nftr/BqvwWvw
WrwWr3vvmX7+Kf38U/r5p/TzT+nnn/b3EfMN3pZ9O/w98wfyI96J/Wf8C94V
74Z3x3vgPZkfpJgPU/SyFPdn/P+jFL0x3gQvx8vxpngzvDlegVfgLfCWeCu8
Eq/EWzNfkVd4Nftr/BqvwWvwWrwWr3vvmX6e6OeJfp7o54l+nvr7iPkGb8u+
Hf6e+QP5Ee/E/jP+Be+Kd8O74z3wnsx375/Tz1N/H3F//x36eervI3oTvBwv
x5vizfDmeAVegbfAW+Kt8Eq8Em/NfEVe4dUv3919RL/Ga/AavBavxevee6af
f0Y//4x+/hn9/DP6+Wf9fcR8g7dl3w5/z/yB/Ih3Yv8Z/4J3xbvh3fEeeE/m
BynmwxS9LMX9Gf//KEVvjDfBy/FyvCneDG+OV+AVeAu8Jd4Kr8Qr8dbMV+QV
Xs3+Gr/Ga/AavBavxevee6aff04//5x+/jn9/HP6+ef9fcR8g7dl3w5/z/yB
/Ih3Yv8Z/4J3xbvh3fEeeE/mBynmwxS9LMX9Gf//KEVvjDfBy/FyvCneDG+O
[truncated: 4,986,236 more chars]
